# Supplementary material for: Evolution of the Insecticide Target Rdl in African Anopheles Is Driven by Interspecific and Interkaryotypic Introgression
Source: Mol Biol Evol. 2020 May 21;37(10):2900–17. doi: 10.1093/molbev/msaa128 (PMC7530614; doi:10.1093/molbev/msaa128)
Supplement: msaa128_supplementary_data [file msaa128_supplementary_data.zip]

Archive with 15 entries (15 files):
- sm1_genome_data_sources.xlsx
- sm10_alignment_Rdl.xlsx
- sm11_phylogenies_Rdl.csv
- sm12_admixtureD_aracol296S_2.pdf
- sm13_admixtureD_gamcol296G_3.pdf
- sm14_hapdiv_haphom_2La4.pdf
- sm15_differentiation_2La.pdf
- sm2_variants_in_Rdl.xlsx
- sm3_LD_per_population.pdf
- sm4_rdl_mosquito_alignment.pdf
- sm5_haplotype_clusters2.xlsx
- sm6_haplotype_networks_Rdl.pdf
- sm7_LD_vgsc_rdl.pdf
- sm8_freqs_vgsc_rd.pdf
- sm9_PCAkaryotype_B.pdf
