# Supplementary material for: Evolution of the Insecticide Target Rdl in African Anopheles Is Driven by Interspecific and Interkaryotypic Introgression
Source: Mol Biol Evol. 2020 May 21;37(10):2900–17. doi: 10.1093/molbev/msaa128 (PMC7530614; doi:10.1093/molbev/msaa128)
Supplement: msaa128_supplementary_data [file msaa128_supplementary_data.zip › sm10_alignment_Rdl.xlsx]

## Sheet: A) Rdl 5p start
AA0040-Ca_GHcol_gt0_kt0	CACTCCATCC	CGGCATTATA	CGTGGCCCTG	GTCGAGGTCT	TTGCTCCTTT	GGGGCCTATC	TCCCCGTGTC	ACTCCCCCAA	TCACCCACCC	GGGTAGGCCA	CGCATGCTCA	TATCACTTGT	GTGACGAGAC	GGTCGGAGTG	CGCGTGCCGG	GCAGAGAGAC	GCCCGCGGGC	GAGAGGCCAG	AATTCCGCTG	ATGACTATGC	TGCCGACGTA	ATGACCAGAA	GTTCTCGCGC	CAGGAAGTCT	GAGGAGGCAG	CCGCGCACCT	CCGGGGCGGC	TGCGGCCGTG	CGGTACTGAA	CCAGGATGGT	ACCGTCCTGC	GGCCCGCCAC	ATTCAGTGGA	GCGTACCGCG	GTGCGGGTGG	ATAGTCCCGG	TCACGCAAGT	AGCACGGCTA	CGGATTGTGG	GGCCCAACCG	TCCAATGGAA	TCTGATGACG	CGGCGCATTC	TAGCTGACGC	GTGTGTCGCC	GTGGGCGGTG	GTGGCCGGGT	AAGGAGGCCT	AACCCGCTTT
AA0040-Cb_GHcol_gt0_kt0	CACTCCATCC	CGGCATTATA	CGTGGCCCTG	GTCGAGGTCT	TTGCTCCTTT	GGGGCCTATC	TCCCCGTGTC	ACTCCCCCAA	TCACCCACCC	GGGTAAGCCA	CGCATGCTCA	TATCACTTGT	GTGGCGGGAC	GGTCGGAGTG	CGCGTGCCGG	GCAGAGAGAC	GCCCGCGGGC	GAGAGGCCAG	AATTCCGCTG	ATGACTATGC	TGCCGACGTA	ATGACCAGAA	GTTCTCGCGC	TAGGAGGTCT	GAGGAGGCAG	CCGCGCACCT	CCGGGGCGGC	TGCGGCCGTG	CGGTACTGAA	CCAGGATGGT	ACCGTCCTGC	GGCCCGCCAC	ATTCAGTAGA	GCGTACCGCG	GTGCGGGTGG	ATAGTCCCGG	TCACGCAAGT	AGCACGGCTA	CGGATTATGG	GGCCCAACCG	TCCAATGTAA	TCTGATGACG	CGGCGCATTC	TAGCTGACGC	GTGTGTCGCC	GTGGGCGGTG	GTAGCCGGGT	AAGGAGGCCT	AACCCGCTTT
AA0041-Ca_GHcol_gt0_kt2	CACTCCATCC	CGGCATTATA	CGTGCCCCTG	GTCGAGGTCT	TTGCTCCTTT	GGGGCCTATC	TCCCCGTGTC	ACTCTCCCAA	TCACCCACCC	GGGTAGGCTA	CGCATGCTGA	TATCACTTGT	GTGACGGGAC	GGTCGGAGTG	CGCGTGCCGG	GCAGAGAGAC	GCCCGCGGGC	GAGAGGCCAG	AATTCCGCTG	ATGACTATGC	TGCCGACGTA	ATGACCAGAA	GTTCTCGCGC	CAGGAGGTCT	GAGGAGGCAG	CCGCGCACCT	CCGGGGCGGC	TGCGGCCGTG	CGGTACTGAA	CCAGGATGGT	ACCGTCCTAC	GGCCCGCCAC	ATTCAGTGGA	GCGTACTGCG	GTGCGGGTGG	ATAGTCCCGG	TCACGCAAGT	ACCACGGCTA	CGGGTTGTGG	GGCCCAACCG	TCCAATGTAA	GCTGATGACG	CGGCGCATTC	TAGCTGACAC	GTGTGTCGCC	GTGGGCGGTG	GTGGCCGGGT	TAGGAGGCCT	AACCCGCTTT
AA0041-Cb_GHcol_gt0_kt2	CACTCCATCC	CGGGATTATA	CGTGGCCCTG	GTCGAGGTCT	TTGCTCCTTT	GGGGCCTATC	TCCCCGTGTC	ACTCTCCCAA	TCACCCACCC	GGGTAGGCCA	CGCATGCTGA	TATCACTTGT	GTGACGGGAC	GGTCGGAGTG	CGCGTGCCGG	GCAGAGAGAC	GCCCGCGGGC	GAGAGGCCAG	AATTCCGCTA	ATGACTATGC	TGCCGACGTA	ATGACCAGAA	GTTCTCGCGC	CAGGAGGTCT	GAGGAGGCAG	CCGCGCACCT	CCGGGGCGGC	TGCGGCCGTG	CGGTACTGAA	CCAGGATGGT	ACCGTCCTAC	GGCCCGCCAC	ATTCAGTGCA	GCGTACCGCG	GTGCGGGTGG	ATAGTCCCGG	TCACGCAAGT	AGCACGGCTA	CGGGTTATGG	CGCCCAACCG	TCCGATGTAA	GCTGATGACG	CGGCGCATTC	TAGCTGACAC	GTGTGTCGCC	GTGGGCGGTG	GTGGCCGGGT	AAGGAGGCCT	AACCCGCTTT
AA0042-Ca_GHcol_gt1_kt0	CACTCCATCC	CGGCATTATA	CGTGGCCCTG	GTCGAGGTCT	TTGCTCCTTT	GGGGCCTATC	TCCCCGTGTC	ACTCCCCCAA	TCACCCACCC	GGGTAGGCCA	CGCATGCTCA	TATCACTTGT	GTGACGAGAC	GGTCGGAGTG	CGCGTGCCGG	GCAGAGAGAC	GCCCGCGGGC	GAGAGGCCAG	AATTCCGCTG	ATGACTATGC	TGCCGACGTA	ATGACCAGAA	GTTCTCGCGC	CAGGAAGTCT	GAGGAGGCAG	CCGCGCACCT	CCGGGGCGGC	TGCGGCCGTG	CGGTACTGAA	CCAGGATGGT	ACCGTCCTGC	GGCCCGCCAC	ATTCAGTGGA	GCGTACCGCG	GTGCGGGTGG	ATAGTCCCGG	TCACGCAAGT	AGCACGGCTA	CGGATTGTGG	GGCCCAACCG	TCCAATGGAA	TCTGATGACG	CGGCGCATTC	TAGCTGACGC	GTGTGTCGCC	GTGGGCGGTG	GTGGCCGGGT	AAGGAGGCCT	AACCCGCTTT
AA0042-Cb_GHcol_gt1_kt0	CACTCCATCC	CGGCATTATA	CGTGGCCCTG	GTCGAGGTCT	TTGCTCCTTT	GGGGCCTATC	TCCCCGTGTC	ACTCCCCCAA	TCACCCACCC	GGGTAGGCCA	CGCATGCTCA	TATCACTTGT	GTGACGGGAC	GGTCGGAGTG	CGCGTGCCGG	GCAGAGAGAC	GCCCGCGGGC	GAGAGGCCAG	AATTCCGCTG	ATGACTATGC	TGCCGACGTA	ATGACCAGAA	GTTCTCGCGC	TAGGAGGTCT	GAGGAGGCAG	CCGCGCACCT	CCGGGGCGGC	TGCGGCCGTG	CGGTACTGGA	CCAGGATGGT	ACCGTCCTGC	GGCCCGCCAC	ATTCAGTGGA	GCGTTCCGCG	GTGCGGGTGG	ATAGTCCCGG	TCACGCAAGT	AGCACGGCTA	CGAATTATGG	GGCCCAACCG	TCCAATGGAA	TCTGATGACG	CGGCGCATTC	TAGCTGACGC	GTGAGTCGCC	GTGGGCGGTT	GTGGCCGGGT	AAGGAGGCCT	AATCCGCTTT
AA0043-Ca_GHcol_gt1_kt0	CACTCCATCC	CGGCATTATA	CGTGGCCCTG	GTCGAGGTCT	TTGCTCCTTT	GGGGCCTATC	TCCCCGTGTC	ACTCCCCCAA	TCACCCACCC	GGGTAGGCCA	CGCATGCTCA	TATCACTTGT	GTGACGAGAC	GGTCGGAGTG	CGCGTGCCGG	GCAGAGAGAC	GCCCGCGGGC	GAGAGGCCAG	AATTCCGCTG	ATGACTATGC	TGCCGACGTA	ATGACCAGAA	GTTCTCGCGC	CAGGAAGTCT	GAGGAGGCAG	CCGCGCACCT	CCGGGGCGGC	TGCGGCCGTG	CGGTACTGAA	CCAGGATGGT	ACCGTCCTGC	GGCCCGCCAC	ATTCAGTGGA	GCGTACCGCG	GTGCGGGTGG	ATAGTCCCGG	TCACGCAAGT	AGCACGGCTA	CGGATTGTGG	GGCCCAACCG	TCCAATGGAA	TCTGATGACG	CGGCGCATTC	TAGCTGACGC	GTGTGTCGCC	GTGGGCGGTG	GTGGCCGGGT	AAGGAGGCCT	AACCCGCTTT
AA0043-Cb_GHcol_gt1_kt0	CACTCCATCC	CGGCATTATA	CGTGGCCCTG	GTCGAGGTCT	TTGCTTCTTT	GGGGCCTATC	TCCCCGTGTC	ACTCCCCCAA	TCACTCACCC	GGGTAGGCCA	CGCATGCTCA	TATCACTTGG	GTGACGGGAC	GGTCGGAGTG	CGCGTGCCGG	GCAGAGAGAC	GCCCGCGGGC	GAGAGGCCAG	AATTCCGCTG	ATGACTATGC	TGCCGACGTA	ATGACCAGAA	GTTCTCGCGC	CAGGAGGTCT	GAGGAGGCAG	CCGCGCACCT	CCGGGGCGGC	TGCGGCCGTG	CGGTACTGAA	CCAGGATGGT	ACCGTCCTGC	GGCCCGCCAC	ATTCAGTGGA	GCGTACCGCG	GTGCGGGTGG	ATAGTCCCGG	TCACGCAAGT	AGCACGGCTA	CGGATTATGG	GGCCCAACCG	TCCAATGTAA	TCTGATGACG	CGGCGCATTC	TAGCTGACGC	GTGTGTCGCC	GTGGGCGGTG	GTGGCCGGGT	AAGGAGGCCT	AACCCGCTTT
AA0048-Ca_GHgam_gt1_kt2	CACTCCATCC	CGGCATTATA	CGTGGCCCTG	GTCGAGGTCT	TTGCTCCTTT	GGGGCCTATC	TCCCCGTGTC	ACTCTCCCAA	TCACCCACCC	GGGTAGGCCA	CGCATGCTCA	TATCACTTGT	GTGACGGGAC	GGTCGGAGTG	CGCGTGCCGG	GCAGAGAGAC	GCCCGCGGGC	GAGAGGCCAG	AATTCCGCTG	ATGACTATGC	TGCCGACGTA	ATGACCAGAA	GTTCTCGCGC	CAGGAGGTCT	GAGGAGGCAG	CCGCGCACCT	CCGGGGCGGC	TGCGGCCGTG	CGGTACTGAA	CCAGGATGGT	ACCGTCCTAC	GGCCCGCCAC	ATTCAGTGCA	GCGTACCGCG	GTGCGGGTGG	ATAGTCCCGG	TCACGCAAGT	AGCACGGCTA	CGGGTTATGG	GGCCCAACCG	TCCAATGTAA	GCTGATGACG	CGGCGCATTC	TAGCTGACGC	GTGTGTCGCC	GTGGGCGGTG	GTGGCCCGGT	AAGGAGGCCT	AACCCGCTTT
AA0048-Cb_GHgam_gt1_kt2	CACTCCATCC	CGGGATTATA	CGTGGCCCTG	GTCGAGGTCT	TTGCTCCTTT	GGGGCCTATC	TCCCCGTGTC	ACTCTCCCAA	TCACCCACCC	GGGTAGGCCA	CGCATGCTCA	TATCACTTGT	GTGACGGGAC	GGTCGGAGTG	CGCGTGCCGG	GCAGAGAGAC	GCCCGCGGGC	GAGAGGCCAG	AATTCCGCTG	ATGACTATGC	TGCCGACGTA	ATGACCAGAA	TTTCTCGCGC	CAGGAGGTCT	GAGGAGGCAG	CCGCGCACCT	CCGGGGCGGC	TGCGGCCGTG	CGGTACTGAA	TCAGGATGGT	ACCGTCCTAC	GGCCCGCCAC	ATTCAGTGGA	GCGTACCGCG	GTGCGGGTGG	ATAGTCCCGG	TCACGCAAGT	AGCACGGCTA	CGGGTTATGG	GGCCCAACCG	TCCAATGTAA	GCTGATGACG	CGGCGCATTC	TAGCTGACGC	GTGTGTCGCC	GTGGGCGGTG	GTGGCCGGGT	AAGGAGGCCT	AACCCGCTTT
AA0049-Ca_GHcol_gt1_kt0	CACTCCATCC	CGGCATTATA	CGTGGCCCTG	GTCGAGGTCT	TTGCTCCTTT	GGGGCCTATC	TCCCCGTGTC	ACTCCCCCAA	TCAGCCGCCC	GGGTAGGCCA	AGCATGCTCA	TATCACTTGT	GTGACGGGAC	GGTCGGAGTG	CGCGTGCCGG	GCAGAGTGAC	GCCCGCGGGC	GAGAGGCCAG	AAATCCGCTG	ATGACTATGC	TGACGACGTA	ATGACCAGAA	GTTCTCGCGC	CAGGAGGTCT	GAGGAGGCAG	CCGCGCACCT	CCGGGGCGGC	TGCGGCCGTG	CGGTACTGAA	CCAGGATGGT	ACCGTCCTGC	GGCCCGCCAC	ATTCAGTGGA	GCGTACCGCG	GTGCGGGTGG	ATAGTCCCGG	TCACGCAAGT	AGCACGGCTA	CGGATTATGG	GGCCCAACCG	TCCAATGTAA	TCTGATGACG	CGGCGTATTC	TAGCTGACGC	GTGTGTCGCC	GTGGGCGGTG	GTAGCCGGGT	AAGGAGGCCT	AACCCGCTTT
AA0049-Cb_GHcol_gt1_kt0	CACTCCATCC	CGGCATTATA	CGTGGCCCTG	GTCGTGGTCT	TTGCTCCTTT	GGGGCCTATC	TCCCCGTGTC	ACTCTCCCAA	TCACCCACCC	GGGTAGGCCA	AGCATGCTCA	TATCACTTGT	GTGACGGGAC	GGTCGGAGTG	CGCGTGTCGG	GCAGAGAGAC	GCCCGCGGGC	GAGAGGCCAG	AAATCCGCTG	ATGACTATGC	TGCCGACATA	ATGACCAGAA	GTTCTCGCGC	CAGGAAGTCT	GAGGAGGCAG	CCGCGCACCT	CCGGGGCGGC	TGCGGCCGTG	CGGTACTGAA	CCAGGATGGT	ACCGTCCTGC	GGCCCGCCAC	ATTCAGTGGA	GCGTACCGCG	GTGCGGGTGG	ATAGTCCCGG	TCACGCAAGT	AGCACGGCTA	CGGATTATGG	GGCCCAACCG	TCCAATGTAA	TCTGATGACG	CGGCGCATTC	TAGCTGACGC	GTGTGTCGCC	GTGGGTGGAG	GTAGCCGGGT	AAGGAGGCCT	AACCCGCTTT
AA0050-Ca_GHgam_gt1_kt2	CACTCCATCC	CGGCATTATA	CGTGGCCCTG	GTCGAGGTCT	TTGCTCCTTT	GGGGCCTATC	TCCCCGTGTC	ACTCTCCCAA	TCACCCACCC	GGGTAGGCCA	CGCATGCTCA	TATCACTTGT	GTGACGGGAC	GGTCGGAGTG	CGCGTGCCGG	GCAGAGAGAC	GCCCGCGGGC	GAGAGGCCAG	AATTCCGCTG	ATGACTATGC	TGCCGACGTA	TTGACCAGAA	GTTCTCGCGC	CAGGAGGTCT	GAGGAGGCAG	CCGCGCACCT	CCGGGGCGGC	TGCGGCCGTG	CGGTACTAAA	CCAGGATGGT	ACCGTCCTAC	GGCCCGCCAC	ATTCAGTGCA	GCGTACCGCG	GTGCGGGTGG	ATAGTCCCGG	TCACGCAAGT	AGCACGGCTA	CGGGTTATGG	GGCCCAACCG	TCCAATGTAA	GCTGATGACG	CGGCGCATTC	TAGCTGACAC	GTGTGTCGCC	GTGGGCGGTG	GTGGCCGGGT	AAGGAGGCCT	AACCCGCTTT
AA0050-Cb_GHgam_gt1_kt2	CACTCCATCC	CGGCATTATA	CGTGGCCCTG	GTCGAGGTCT	TTGCTCCTTT	GGGGCCTATC	TCCCCGTGTC	ACTCTCCCAA	TCACCCACCC	GGGTAGGCCA	CGCATGCTGA	TATCACTTGT	GTGACGGGAC	GGTCGGAGTG	CGCGTGCCGG	GCAGAGAGAC	GCCCGCGGGC	GAGAGGCCAG	AATTCCGCTG	ATGACTATGC	TGCCGACGTA	ATGACCAGCA	GTTCTCGCGC	CAGGAGGTCT	GAGGAGGCAG	CCGCGCACCT	CCGGGGCGGC	TGCGGCCGTG	CGGTACTGAA	CCAGGATGGT	ACCGTCCTAC	GGCCCGCCAC	ATTCAGTGGA	GCGTACCGCG	GTGCGGGTGG	ATAGTCCCGG	TCACGCAAGT	AGCACGGCTA	CGGGTTATGG	GGCCCCACCG	TCCGATGTAA	TCTGATGACG	CGGCGCATTC	TAGCTGACGC	GTGTGTCGCC	GTGGGCGGTG	GTGGCCGGGT	AAGGAGGCCT	AACCCGCTTT
AA0051-Ca_GHcol_gt1_kt0	CACTCCATCC	CGGCATTATA	CGTGGCCCTG	GTCGAGGTCT	TTGCTCCTTT	GGGGCCTATC	TCCCCGTGTC	ACTCCCCCAA	TCACCCACCC	GGGTAGGCCA	CGCATGCTCA	TATCACTTGT	GTGACGAGAC	GGTCGGAGTG	CGCGTGCCGG	GCAGAGAGAC	GCCCGCGGGC	GAGAGGCCAG	AATTCCGCTG	ATGACTATGC	TGCCGACGTA	ATGACCAGAA	GTTCTCGCGC	CAGGAAGTCT	GAGGAGGCAG	CCGCGCACCT	CCGGGGCGGC	TGCGGCCGTG	CGGTACTGAA	CCAGGATGGT	ACCGTCCTGC	GGCCCGCCAC	ATTCAGTGGA	GCGTACCGCG	GTGCGGGTGG	ATAGTCCCGG	TCACGCAAGT	AGCACGGCTA	CGGATTGTGG	GGCCCAACCG	TCCAATGGAA	TCTGATGACG	CGGCGCATTC	TAGCTGACGC	GTGTGTCGCC	GTGGGCGGTG	GTGGCCGGAT	AAGGAGGCCT	AACCCGCTTT
AA0051-Cb_GHcol_gt0_kt0	CACTCCATCC	CGGCATTTTA	CGTGGCCCTG	GTCGAGGTCT	TTGCTTCTTT	GGGGCCTATC	TCCCCGTGTC	ACTCCCCCAA	TCACCCACCC	GGGTAGGCCA	AGCATGCTCA	TATCACTTGT	GTGACGGGAC	GGTCGGAGTG	CGCGTGCCGG	GCAGAGAGAC	GCCCGCGGGC	GAGAGGCCAG	AATTCCGCTG	ATGACTATGC	TGCCGACGTA	ATGACCAGAA	GTTCTCGCGC	TAGGAGGTCT	GAGGAGGCAG	CCGCGCACCT	CCGGGGCGGT	TGCGGCCGTG	CGGTACTGAA	CCAGGATGGT	ACCGTCCTGC	GGCCCGCCAC	ATTCAGTGGA	GCGTACCGCG	GTGCGGGTGG	ATAGTCCCGG	TCACGCAAGT	AGCACGTCTA	CGGATTATGG	GGCCCAACCG	TCCAATGTAA	TCTGATGACG	CGGCGCATTC	TAGCTGACGC	GTGTGTCGCC	GTGGGCGGTG	GTAGCCGGGT	AAGGAGGCCT	AACCCGCTTT
AA0052-Ca_GHcol_gt0_kt2	CACTCCATCC	CGGGATTATA	CGTGGCCCTG	GTCGAGGTCT	TTGCTCCTTT	AGGGCCTATC	TCCCCGTGTC	ACTCTCCCAA	TCACCCACCC	GGGTAGGCCA	CGCATGCTCA	TATCACTTGT	GTGACGGGAC	GGTCGGAGTG	CGCGTGCCGG	GCAGAGAGAC	GCCCGCGGGC	GAGAGGCCAG	AATTCCGCTG	ATGACTATGC	TGCCGACGTA	ATGACCAGAA	GTTCTCGCGC	CAGGAGATCT	GAGGAGGCAG	CCGCGCACCT	CCGGGGCGGC	TGCGGCCGTG	CGGTACTGAA	CCAGGATGGT	ACCGTCCTAC	GGCCCGCCAC	ATTCAGTGGA	GCGTACCGCG	GTGCGGGTGG	ATAGTCCCGG	TCACGCAAGT	AGCACGGCTA	CGGGTTATGG	GGCCCAACCG	TCCAATGTAA	GCTGATGACG	CAGCGCATTC	TAGCTGACAC	GTGTGTCGCC	GTGGGCGGTG	GTGGCCGGGT	AAGGAGGCCT	AACCCGCTTT
AA0052-Cb_GHcol_gt0_kt2	CACTCCATCC	CGGGATTATA	CGTGGCCCTG	GTCGAGGTCT	TTGCTCCTTT	GGGGCCTATC	TCCCCGTGTC	ACTCTCCCAA	TCACCCACCC	GGGTAGGCCA	CGCATGCTGA	TATCACTTGT	GTGACGGGAC	GGTCGGAGTG	CGCGTGCCGG	GCAGAGAGAC	GCCCGCGGGC	GAGAGGCCAG	AATTCCGCTG	ATGACTATGC	TGCCGACGTA	ATGACCAGCA	GTTCTCGCGC	CAGGAGGTCT	GAGGAGGCAG	CCGCGCACCT	CCGGGGCGGC	TGCGGCCGTG	CGGTACTGAA	CCAGGATGGT	ACCGTTCTAC	GGCCCGCCAC	ATTCAGGGGA	GCGTACCGCG	GTGCGGGTGG	ATAGTCCCGG	TCACGCAAGT	AGCACGGCTA	CGGGTTATGG	GGCCCCACCG	TCCAATGGAA	GCTGATGACG	CGGCGCATTC	TAGCTGACAC	GTGTGTCGCC	GTGGGCGGTG	GTGGCCGGGT	AAGGAGGCCT	AACCCGCTTT
AA0053-Ca_GHcol_gt1_kt0	CACTCCATCC	CGGCATTATA	CGTGGCCCTG	GTCGAGGTCT	TTGCTCCTTT	GGGGCCTATC	TCCCCGTGTC	ACTCCCCCAA	TCACCCACCC	GGGTAGGCCA	CGCATGCTCA	TATCACTTGT	GTGACGAGAC	GGTCGGAGTG	CGCGTGCCGG	GCAGAGAGAC	GCCCGCGGGC	GAGAGGCCAG	AATTCCGCTG	ATGACTATGC	TGCCGACGTA	ATGACCAGAA	GTTCTCGCGC	CAGGAAGTCT	GAGGAGGCAG	CCGCGCACCT	CCGGGGCGGC	TGCGGCCGTG	CGGTACTGAA	CCAGGATGGT	ACCGTCCTGC	GGCCCGCCAC	ATTCAGTGGA	GCGTACCGCG	GTGCGGGTGG	ATAGTCCCGG	TCACGCAAGT	AGCACGGCTA	CGGATTGTGG	GGCCCAACCG	TCCAATGGAA	TCTGATGACG	CGGCGCATTC	TAGCTGACGC	GTGTGTCGCC	GTGGGCGGTG	GTGGCCGGGT	AAGGAGGCCT	AACCCGCTTT
AA0053-Cb_GHcol_gt0_kt0	CACTCCATCC	CGGCATTATA	CGTGGCCCTG	GTCGAGGTCT	TTGCTTCTTT	GGGGCCTATC	TCCCCGTGTC	ACTCCCCCAA	TCACCCACCC	GGGTAGGCCA	CGCATGCTCA	TATCACTTGT	GTGACGGGAC	GGTCGGAGTG	CGCGTGCCGG	GCAGAGAGAC	GCCCGCGGGC	GAGAGGCCAG	AATTCCGCTG	ATGACTATGC	TGCCGACGTA	ATGACCAGAA	GTTCTCGCGC	CAGGAGGTCT	GAGGAGGCAG	CCGCGCACCT	CCGGGGCGGC	TGCGGCCGTG	CGGTACTGGA	CCAGGATGGT	ACCGTCCTGC	GGCCCGCCAC	ATTCAGTAGA	GCGTACCGCG	GTGCGGGTGG	ATAGTCCCGG	TCACGCAAGT	AGCACGGCTA	CGGATTATGG	GGCCCAACCG	TCCAATGTAA	TCTGATGACG	CGGCGCATTC	TAGCTGACGC	GTGTGTCGCC	GTGGGCGGTG	GTAGCCGGGT	AAGGAGGCCT	AACCCGCTTT
AA0063-Ca_GHcol_gt1_kt0	CACTCCATCC	CGGCGTTATA	CGTGGCCCTG	GTCGAGGTCC	TTGCTCCTTT	GGGGCCTATC	TCCCCGTGTC	ACTCCCCCAA	TCACCCACCC	GGGTAGGCCA	AGCATGCTCA	TATCACTTGT	GTGACGGGAC	GGTCGGAGTG	CGCGTGCCGG	GCAGAGAGAG	GCCCGCGGGC	GAGAGGCCAG	AATTCCGCTG	ATGACTATGC	TGCCGACGTA	ATGACCAGAA	GTTCTCGCGC	TAGGAGGTCT	GAGGAGGCAG	CCGCGCACCT	CCGGGGCGGC	TGCGGCCGTG	CGGTACCGGA	CCAGGATGGT	ACCGTCCTGC	GGCCCGCCAC	ATTCAGTGGA	GCGTACCGCG	GTGCGGGTGG	ATAGTCCTGG	TCACGCAAGT	AGCACGGCTA	CGGATTATGG	GGCCCAACCG	TCCAATGTAA	TCTGATGACG	CGGCGCATTC	TAGCTGACGC	GTGTGTCGCC	GTGGGCGGTG	GCGGCCGGGT	AAGGAGGCCT	AACCCGCTTT
AA0063-Cb_GHcol_gt0_kt0	CACTCCATCC	CGGCATTATA	CGTGGCCCTG	GTCGAGGTCT	TTGCTCCTTT	GGGGCCTATC	TCCCCGTGTC	ACTCCCCCAA	TCACCCACCC	GGGTAGGCCA	AGCATGCTCA	TATCACTTGT	GTGACGGGAC	GGTCGGAGTG	CGCGTGCCGG	GCAGAGAGAG	GCCCGCGGGC	GAGAGGCCAG	AATTCCGCTG	ATGACTATGC	TGCCGACGTA	ATGACCAGAA	GTTCTCGCGC	TAGGAGGTCT	GAGGAGGCAG	CCGCGCACCT	CCGGGGCGGC	TGCGGCCGTG	CGGTACCGGA	CCAGGATGGT	ACCGTCCTGC	GGCCCGCCAC	ATTCAGTGGA	GCGTACCGCG	GTGCGGGTGG	ATAGTCCCGG	TCACGCAAGT	AGCACGGCTA	CGGATTATGG	GGCCCAACCG	TCCAATGTAA	TCTGATGACG	CGGCGCATTC	TAGCTGACGC	GTGTGTCGCC	GTGGGCGGTG	GTAGCCGGAT	AAGGAGGCCT	AACCCGCTTT
AA0072-Ca_GHgam_gt1_kt2	CACTCCATCC	CGGCATTATA	CGTGCCCCTG	GTCGAGGTCT	TTGCTCCTTT	GGGGCCTATC	TCCCCGTGTC	ACTCTCCCAA	TCACCCACCC	GGGTAGGCCA	CGCATGCTCA	TATCACTTGT	GTGACGGGAC	GGTCGGAGTG	CGCGTGCCGG	GCAGAGAGAC	GCCCGCGGGC	GAGAGGCCAG	AATTCCGCTG	ATGACTATGC	TGCCGACGTA	ATGTCCAGAA	GTTCTCGCGC	CAGGAGGTCT	GAGGAGGCAG	CCGCGCACCT	CCGGGGCGGC	TGCGGCCGTG	CGGTACTGAA	CCAGGATGGT	ACCGTCCTAC	GGCCCGCCAC	ATTCAGTGGA	GCGTACCGCG	GTGCGGGTGG	ATAGTCCCGG	TCATGCAAGT	AGCACGGCTA	CGGGTTATGG	GGCCCAACCG	TCCAATGGAA	GCTGATGACG	CGGCGCATTC	TAGCTGACAC	GTGTGTCGCC	ATGGGCGGTG	GTGGCCGGGT	AAGGAGGTCT	AACCCGCTTT
AA0072-Cb_GHgam_gt1_kt2	CACTCCATCC	TGGCATAATA	CGTGGCCCTG	GTCGAGGTCT	TTGCTCCTTT	GGGGCCTATC	TCCCCGTGTC	ACTCTCCCAA	TCACCCACCC	GGGTAGGCCA	CGCATGCTCA	TATCACTTGT	GTGACGGGAC	GGTCGGAGTG	CGCGTGCCGG	GCAGAGAGAC	GCCCGCGGGC	GAGAGGCCAG	AATTCCGCTG	ATGACTATGC	TGCCGACGTA	AAGACCAGAA	GTTCTCGCGC	CAGGAGGTCT	GAGGAGGCAG	CCGTGCACCT	CCGGGGCGGC	TGCGGACGTG	CGGTACTGAA	CCAGGATGGT	ACCGTCCTAC	GGCCCGCCAC	ATTCAGTGGA	GCGTACCGCG	GTGCGGGTGG	ATAGTCCCGG	TCACGCAAGT	AGCACGGCTA	CGGGTTATGG	GGCCCAACCG	TCCAATGTAA	TCTGATGACG	CGGCGCATTC	TAGCTGACGC	GTGTGTCGCC	GTGGGCGGTG	GTGGCCGGGT	TAGGAGGCCT	AACCCACTTT
AA0080-Ca_GHcol_gt0_kt2	CACTCCATCC	CGGGATTATA	CGTGCCCCTG	GTCGAGGTCT	TCGCTCCTTT	GGGGCCTATC	TCCCCGTGTC	ACTCTCCCAA	TCACCCACCC	GGGTAGGCCA	CGCATGCTCA	TATCACTTGT	GTGACGGGAC	GGTCGGAGTG	CGCGTGCCGG	GCAGAGAGAC	GCCCGCGGGC	GAGAGGCCAG	AATCCCGCTG	ATGACTATGC	TGCCGACGTA	ATGACCAGAA	GTTCTCGCGC	CAGGAGGTCT	GAGGAGGCAG	CCGCGCACCT	CCGGGGCGGC	TGCGGCCGTG	CGGTACCGAA	CCAGGATGGT	ACCGTCCTAC	GGCCCGCCAC	ATTCAGTGGA	GCGTACCGCG	GTGCGGGTGG	ATAGTCCCGG	TCACGCAAGT	AGCACGGCTA	CGGGTTATGG	GGCCCAACCG	TCCAATGGAA	TCTGATGACG	CGGCGCATTC	TAGTTGACAC	GTGTGTCGCC	ATGGGCGGTG	GTGGCCGGGT	AAGGAGGCCT	AACCCGCTTT
AA0080-Cb_GHcol_gt0_kt2	CACTCCATCC	CGGGATTATA	CGTGGCCCTG	GTCGAGGTCT	TTGCTCCTTT	AGGGCCTATC	TCCCCGTGTC	ACTCTCCCAA	TCACCCACCC	GGGTAGGCCA	CGCATGCTCA	TATCACTTGT	GTGACGGGAC	GGTCGGAGTG	CGCGTGCCGG	GCAGAGAGAC	GCCCGCGGGC	GAGAGGCCAG	AATTCCGCTG	ATGACTATGC	TGCCGACGTA	ATGACCAGAA	GTTCTCGCGC	CAGGAGATCT	GAGGAGGCAG	CCGCGCACCT	CCGGGGCGGC	TGCGGCCGTG	CGGTACTGAA	CCAGGATGGT	ACCGTCCTAC	GGCCCGCCAC	ATTCAGTGGA	GCGTACCGCG	GTGCGGGTGG	ATAGTCCCGG	TCACGCAAGT	AGCACGGCTA	CGGGTTATGG	GGCCCAACCG	TCCAATGTAA	GCTGATGACG	CAGCGCATTC	TAGCTGACAC	GTGTGTCGCC	GTGGGCGGTG	GTGGCCGGGT	AAGGAGGCCT	AACCCGCTTT
AA0084-Ca_GHgam_gt1_kt0	CACTCCATCC	CGGCATTATA	CGTGGCCCTG	GTCGAGGTCT	TTGCTCCTTT	GGGGCCTATC	TCCCCGTGTC	ACTCCCCCAA	TCACCCACCC	GGGTAGGCCA	CGCATGCTCA	TATCACTTGT	GTGACGAGAC	GGTCGGAGTG	CGCGTGCCGG	GCAGAGAGAC	GCCCGCGGGC	GAGAGGCCAG	AATTCCGCTG	ATGACTATGC	TGCCGACGTA	ATGACCAGAA	GTTCTCGCGC	CAGGAAGTCT	GAGGAGGCAG	CCGCGCACCT	CCGGGGCGGC	TGCGGCCGTG	CGGTACTGAA	CCAGGATGGT	ACCGTCCTGC	GGCCCGCCAC	ATTCAGTGGA	GCGTACCGCG	GTGCGGGTGG	ATAGTCCCGG	TCACGCAAGT	AGCACGGCTA	CGGATTGTGG	GGCCCAACCG	TCCAATGGAA	TCTGATGACG	CGGCGCATTC	TAGCTGACGC	GTGTGTCGCC	GTGGGCGGTG	GTGGCCGGGT	AAGGAGGCCT	AACCCGCTTT
AA0084-Cb_GHgam_gt1_kt0	CACTCCATCC	CGGCATTATA	CGTGGCCCTG	GTCGAGGTCT	TTGCTCCTTT	GGGGCCTATT	TCCCCGTGTC	ACTCCCCCAG	TCACCCACCC	GGGTAGGCCA	CGCATGCTCA	TATCACTTGT	GTGATGGGGC	GGTCGGAGTG	CGCGTGCCGG	GCAGGGAGAC	GCCCGCGGGC	GAGAGGCCAG	AATTCCGCTG	ATGACTATGC	TGCCGACGTA	ATGACCAGAA	GTTCTCGCGC	CAGGAGGTCT	GAGGAGGCAG	CCGCGCACCT	CCGGGGCGGC	TGCGGCCGTG	CGGTACTGAA	CCAGGATGGT	ACCGTCCTGC	GGCCCGCCAC	ATTCAGTGGA	GCGTACCGCG	GTGCGGGTGG	ATAGTCCCGG	TCACGCAAGT	AGCACGGCTA	CGGATTATGG	GGCCCAACCG	TCCAATGGGA	TCTGATGACG	CGGCGCATTC	TAGCTGACGC	GTGTGTCGCC	GTGGGCGGTG	GTGGCCGGGT	AAGGAGTCCT	AACCCGCTTT
AA0085-Ca_GHgam_gt1_kt2	CACTCCATCC	CGGCATTATA	CGTGGCCCTG	GTCGAGGTCT	TCGCTCCTTT	GGGGCCTATC	TCCCCGTGTC	ACTCTCCCAA	TCACCCACCC	GGGTAGGCCA	CGCATGCTGA	TATCACTTGT	GTGACGGGAC	GGTCGGAGTG	CGCGTGCCGG	GCAGAGAGAC	GCCCGCGGGC	GAGAGGCCAG	AATTCCGCTG	ATGACTATGC	TGCCGACGTA	AAGACCAGAA	GTTCTCGTGC	CAGGAGGTCT	GAGGAGGCAG	CCGCGCACCT	CCGGGGCGGC	TGCGGCCGTG	CGGTACTGAA	CCAGGATGGT	ACCGTCCTAC	GGCCCGCCAC	ATTCAGTGCA	GCGTACCGCG	GTGCGGGTGG	ATAGTCCCGG	TCACGCAAGT	AGCACGGCTA	CGGGTTATGG	GGCCCAACCG	TCCAATGTAA	GCTGATGACG	CGGCGCATTC	TAGCTGACGC	GTGTGTCGCC	GTGGGCGGTG	GTGGCCGGGT	AAGGAGGCCT	AACCCGCTTT
AA0085-Cb_GHgam_gt1_kt2	CACTCCATCC	CGGCATTATA	CGTGGCCCTG	GTCGAGGTCT	TTGCTCCTTT	GGGGCCTATC	TCCCCGTGTC	ACTCTCCCAA	TCACCCACCC	GGGTAGGCCA	CGCATGCTCA	TATCACTTGT	GTGACGGGAC	GGTCGGAGTG	CGCGTGCCGG	GCAGAGAGAC	GCCCGCGGGC	GAGAGGCCAG	AATTCCGCTG	ATGACTATGC	TGCCGACGTA	ATGACCAGAA	GTTCTCGCGC	CAGGAGGTCT	GAGGAGGCAG	CCGCGCACCT	CCGGGGCGGC	TGCGGCCGTG	CGGTACTGAA	CCAGGATGGT	ACCGTCCTAC	GGCCCGCCAC	ATTCAGTGCA	GCGTACCGCG	GTGCGGGTGG	ATAGTCCCGG	TCACGCAAGT	AGCACGGCTA	CGGGTTATGG	GGCCCAACCG	TCCAATGTAA	GCTGATGACG	CGGCGCATTC	TAGCTGACGC	GTGTGTCGCC	GTGGGCGGTG	GTGGCCCGGT	AAGGAGGCCT	AACCCGCTTT
AA0086-Ca_GHgam_gt1_kt0	CACTCCATCC	CGGCATTATA	CGTGGCCCTG	GTCGAGGTCT	TTGCTCCTTT	GGGGCCTATC	TCCCCGTGTC	ACTCCCCCAA	TCACCCACCC	GGGTAGGCCA	CGCATGCTCA	TATCACTTGT	GTGACGAGAC	GGTCGGAGTG	CGCGTGCCGG	GCAGAGAGAC	GCCCGCGGGC	GAGAGGCCAG	AATTCCGCTG	ATGACTATGC	TGCCGACGTA	ATGACCAGAA	GTTCTCGCGC	CAGGAAGTCT	GAGGAGGCAG	CCGCGCACCT	CCGGGGCGGC	TGCGGCCGTG	CGGTACTGAA	CCAGGATGGT	ACCGTCCTGC	GGCCCGCCAC	ATTCAGTGGA	GCGTACCGCG	GTGCGGGTGG	ATAGTCCCGG	TCACGCAAGT	AGCACGGCTA	CGGATTGTGG	GGCCCAACCG	TCCAATGGAA	TCTGATGACG	CGGCGCATTC	TAGCTGACGC	GTGTGTCGCC	GTGGGCGGTG	GTGGCCGGGT	AAGGAGGCCT	AACCCGCTTT
AA0086-Cb_GHgam_gt1_kt0	CACTCCATCC	CGGCATTATA	CGTGGCCCTG	GTCGAGGTCT	TTGCTCCTTT	GGGGCCTATC	TCCCCGTGTC	ACTCCCCCAA	TCACCCACCC	GGGTAGGCCA	CGCATGCTCA	TATCACTTGT	GTGACGAGAC	GGTCGGAGTG	CGCGTGCCGG	GCAGAGAGAC	GCCCGCGGGC	GAGAGGCCAG	AATTCCGCTG	ATGACTATGC	TGCCGACGTA	ATGACCAGAA	GTTCTCGCGC	CAGGAAGTCT	GAGGAGGCAG	CCGCGCACCT	CCGGGGCGGC	TGCGGCCGTG	CGGTACTGAA	CCAGGATGGT	ACCGTCCTGC	GGCCCGCCAC	ATTCAGTGGA	GCGTACCGCG	GTGCGGGTGG	ATAGTCCCGG	TCACGCAAGT	AGCACGGCTA	CGGATTGTGG	GGCCCAACCG	TCCAATGGAA	TCTGATGACG	CGGCGCATTC	TAGCTGACGC	GTGTGTCGCC	GTGGGCGGTG	GTGGCCGGGT	AAGGAGGCCT	AACCCGCTTT
AA0087-Ca_GHcol_gt0_kt0	CACTCCATCC	CGGCATTATA	CGTGGCCCTG	GTCGAGGTCT	TTGCTCCTTT	GGGGCCTATC	TCCCCGTGTC	ACTCCCCCAA	TCACCCACCC	GGGTAGGCCA	CGCATGCTCA	TATCACTTGT	GTGACGAGAC	GGTCGGAGTG	CGCGTGCCGG	GCAGAGAGAC	GCCCGCGGGC	GAGAGGCCAG	AATTCCGCTG	ATGACTATGC	TGCCGACGTA	ATGACCAGAA	GTTCTCGCGC	CAGGAAGTCT	GAGGAGGCAG	CCGCGCACCT	CCGGGGCGGC	TGCGGCCGTG	CGGTACTGAA	CCAGGATGGT	ACCGTCCTGC	GGCCCGCCAC	ATTCAGTGGA	GCGTACCGCG	GTGCGGGTGG	ATAGTCCCGG	TCACGCAAGT	AGCACGGCTA	CGGATTGTGG	GGCCCAACCG	TCCAATGGAA	TCTGATGACG	CGGCGCATTC	TAGCTGACGC	GTGTGTCGCC	GTGGGCGGTG	GTGGCCGGGT	AAGGAGGCCT	AACCCGCTTT
AA0087-Cb_GHcol_gt1_kt0	CACTCCATCC	CGGCATTATA	CGTGGCCCTG	GTCGAGGTCT	TTGCTCCTTT	GGGGCCTATC	TCCCCGTGTC	ACTCCCCCAA	TCACCCACTC	GGGTAGGCCA	AGCATGCTCA	TATCACTTGT	GTGACGGGAC	GGTTGGAGTG	CGCGTGCCGG	GCAGAGAGAC	GCCCGCGGGC	GAGAGGCCAG	AATTCCGCTG	ATGACTATGC	TGCCGACGTA	ATGACCAGAA	GTTCTCGCGC	CAGGAGGTCT	GAGGAGGCAG	CCGCGCACCT	CCGGGGCGGC	TGCGGCCGTG	CGGTACTGAA	CCAGGATGGT	ACCGTCCTGC	GGCCCGCCAC	ATTCAGTGGA	GCGTACCGCG	GTGCGGGTGG	ATAGTCCCGG	TCACGCAAGT	AGCACGGCTA	CGGATTATGG	GGCCCAACCG	TCCAATGTAA	TCTGATGACG	CGGCGCATTC	TAGCTGACGC	GTGTGTCGCC	GTGGGCGGTG	GTGGCCGGGT	AAGGAGTCCT	AACCCGCTTT
AA0088-Ca_GHcol_gt1_kt0	CACTCCATCC	CGGCATTATA	CGTGGCCCTG	GTCGAGGTCT	TTGCTTCTTT	GGGGCCTATC	TCCCCGTGTC	ACTCCCCCAA	TCACTCACCC	GGGTAGGCCA	CGCATGCTCA	TATCACTTGG	GTGACGGGAC	GGTCGGAGTG	CGCGTGCCGG	GCAGAGAGAC	GCCCGCGGGC	GAGAGGCCAG	AATTCCGCTG	ATGACTATGC	TGCCGACGTA	ATGACCAGAA	GTTCTCGCGC	CAGGAGGTCT	GAGGAGGCAG	CCGCGCACCT	CCGGGGCGGC	TGCGGCCGTG	CGGTACTGAA	CCAGGATGGT	ACCGTCCTGC	GGCCCGCCAC	ATTCAGTGGA	GCGTACCGCG	GTGCGGGTGG	ATAGTCCCGG	TCACGCAAGT	AGCACGGCTA	CGGATTATGG	GGCCCAACCG	TCCAATGTAA	TCTGATGACG	CGGCGCATTC	TAGCTGACGC	GTGTGTCGCC	GTGGGCGGTG	GCGGCCGGGT	AAGGAGGCCT	AACCCGCTTT
AA0088-Cb_GHcol_gt1_kt0	CACTCCATCC	CGGCATTATA	CGTGGCCCTG	GTCGAGGTCT	TTGCTTCTTT	GGGGCCTATC	TCCCCGTGTC	ACTCCCCCAA	TCACCCACCC	GGGTAGGCCA	CGCATGCTCA	TATCACTTGT	GTGACGGGAC	GGTCGGAGTG	CGCGTGCCGG	GCAGAGAGAC	GCCCGCGGGC	GAGAGGCCAG	AATTCCGCTG	ATGACTATGC	TGCCGACGTA	ATGACCAGAA	GTTCTCGCGC	CAGGAGGTCT	GAGGAGGCAG	CCGCGCACCT	CCGGGGCGGC	TGCGGCCGTG	CGGTACTGGA	CCAGGATGGT	ACCGTCCTGC	GGCCCGCCAC	ATTCAGTAGA	GCGTACCGCG	ATGCGGGTGG	ATAGTCCCGG	TCACGCAAGT	AGCACGGCTA	CGGATTATGG	GGCCCAACCG	TCCAATGTGA	TCTGATGACG	CGGCGCATTC	TAGCTGACGC	GTGTGTCGCC	GTGGGCGGTG	GTGGCCGGGT	AAGGAGGCCT	AACCCGCTTT
AA0089-Ca_GHcol_gt1_kt0	CACTCCATCC	CGGCATTATA	CGTGGCCCTG	GTCGAGGTCT	TTGCTCCTTT	GGGGCCTATC	TCCCCGTGTC	ACTCCCCCAA	TCAGCCGCCC	GGGTAGGCCA	AGCATGCTCA	TATCACTTGT	GTGACGGGAC	GGTCGGAGTG	CGCGTGCCGG	GCAGAGTGAC	GCCCGCGGGC	GAGAGGCCAG	AAATCCGCTG	ATGACTATGC	TGACGACGTA	ATGACCAGAA	GTTCTCGCGC	CAGGAGGTCT	GAGGAGGCAG	CCGCGCACCT	CCGGGGCGGC	TGCGGCCGTG	CGGTACTGAA	CCAGGATGGT	ACCGTCCTGC	GGCCCGCCAC	ATTCAGTGGA	GCGTACCGCG	GTGCGGGTGG	ATAGTCCCGG	TCACGCAAGT	AGCACGGCTA	CGGATTATGG	GGCCCAACCG	TCCAATGTAA	TCTGATGACG	CGGCGTATTC	TAGCTGACGC	GTGTGTCGCC	GTGGGCGGTG	GTAGCCGGGT	AAGGAGGCCT	AACCCGCTTT
AA0089-Cb_GHcol_gt0_kt0	CACTCCATCC	CGGCATTATA	CGTGGCCCTG	GTCGAGGTCT	TTGCTCCTTT	GGGGCCTATC	TCCCCGTGTC	ACTCCCCCAA	TCACCCACCC	GGGTAGGCCA	AGCATGCTCA	TATCACTTGT	GTGACGGGAC	GGTCGGAGTG	CGCGTGCCGG	GCAGAGAGAG	GCCCGCGGGC	GAGAGGCCAG	AATTCCGCTG	ATGACTATGC	TGCCGACGTA	ATGACCAGAA	GTTCTCGCGC	TAGGAGGTCT	GAGGAGGCAG	CCGCGCACCT	CCGGGGCGGC	TGCGGCCGTG	CGGTACCGGA	CCAGGATGGT	ACCGTCCTGC	GGCCCGCCAC	ATTCAGTGGA	GCGTACCGCG	GTGCGGGTGG	ATAGTCCTGG	TCACGCAAGT	AGCACGGCTA	CGGATTATGG	GGCCCAACCG	TCCAATGTAA	TCTGATGACG	CGGCGCATTC	TAGCTGACGC	GTGTGTCGCC	GTGGGCGGTG	GCGGCCGGGT	AAGGAGGCCT	AACCCGCTTT
AA0091-Ca_GHcol_gt1_kt0	CACTCCATCC	CGGCATTATA	CGTGGCCCTG	GTCGAGGTCT	TTGCTCCTTT	GGGGCCTATC	TCCCCGTGTC	ACTCCCCCAA	TCACCCACCC	GGGTAGGCCA	CGCATGCTCA	TATCACTTGT	GTGACGAGAC	GGTCGGAGTG	CGCGTGCCGG	GCAGAGAGAC	GCCCGCGGGC	GAGAGGCCAG	AATTCCGCTG	ATGACTATGC	TGCCGACGTA	ATGACCAGAA	GTTCTCGCGC	CAGGAAGTCT	GAGGAGGCAG	CCGCGCACCT	CCGGGGCGGC	TGCGGCCGTG	CGGTACTGAA	CCAGGATGGT	ACCGTCCTGC	GGCCCGCCAC	ATTCAGTGGA	GCGTACCGCG	GTGCGGGTGG	ATAGTCCCGG	TCACGCAAGT	AGCACGGCTA	CGGATTGTGG	GGCCCAACCG	TCCAATGGAA	TCTGATGACG	CGGCGCATTC	TAGCTGACGC	GTGTGTCGCC	GTGGGCGGTG	GTGGCCGGGT	AAGGAGGCCT	AACCCGCTTT
AA0091-Cb_GHcol_gt1_kt0	CACTCCATCC	CGGCATTATA	CGTGGCCCTG	GTCGAGGTCC	TTGCTCCTTT	GGGGCCTATC	TCCCCGTGTC	ACTCCCCCAA	TCACCCACCC	GGGTAGGCCA	CGCATGCTCA	TATCACTTGT	GTGACGGAAC	GGTCGGAGTG	CGCGTGCCGG	GCAGAGAGAC	GCCCGCGGAC	GAGAGGCCAG	AATTCCGCTG	ATGACTACGC	TGCCGACGTA	ATGACCAGAA	GTTCTCGCGC	CAGGAGGTCT	GAGGAGGCAG	CCGCGCACCT	CCGGGGCGGC	TGCGGCCGTG	CGGTACTGAA	CCAGGATGGT	ACCGTCCTGC	GGCCCGCCAC	ATTCAGTAGA	GCGTACCGCG	GTGCGGGTGG	ATAGTCCCGG	TCACGCAAGT	AGCACGGTTA	CGGATTATGG	GGCCCAACCG	TCCAATGGAA	TCTGATGACG	CGGCGCATTC	TAGCTGACGC	GTGTGTCGCC	GTGGGCGGTG	GCGGCCGGGT	AAGGAGGCCT	AACCCGCTTT
AA0098-Ca_GHcol_gt1_kt0	CACTCCATCC	CGGCATTATA	CGTGGCCCTG	GTCGAGGTCT	TTGCTTCTTT	GGGGCCTATC	TCCCCGTGTC	ACTCCCCCAA	TCACCCACCC	GGGTAGGCCA	CGCATGCTCA	TATCACTTGT	GTGACGGGAC	GGTCGGAGTG	CGCGTGCCGG	GCAGAGAGAC	GCCCGCGGGC	GAGAGGCCAG	AATTCCGCTG	ATGACTATGC	TGCCGACGTA	ATGACCAGAA	GTTCTCGCGC	CAGGAGGTCT	GAGGAGGCAG	CCGCGCACCT	CCGGGGCGGC	TGCGGCCGTG	CGGTACTGGA	CCAGGATGGT	ACCGTCCTGC	GGCCCGCCAC	ATTCAGTAGA	GCGTACCGCG	ATGCGGGTGG	ATAGTCCCGG	TCACGCAAGT	AGCACGGCTA	CGGATTATGG	GGCCCAACCG	TCCAATGTGA	TCTGATGACG	CGGCGCATTC	TAGCTGACGC	GTGTGTCGCC	GTGGGCGGTG	GTGGCCGGGT	AAGGAGGCCT	AACCCGCTTT
AA0098-Cb_GHcol_gt1_kt0	CACTCCATCC	CGGCATTATA	CGTGGCCCTG	GTCGAGGTCT	TTGCTCCTTT	GGGGCCTATC	TCCCCGTGTC	ACTCCCCCAA	TCACCCACCC	GGGTAGGCCA	CGCATGCTCA	TATCACTTGT	GTGACGAGAC	GGTCGGAGTG	CGCGTGCCGG	GCAGAGAGAC	GCCCGCGGGC	GAGAGGCCAG	AATTCCGCTG	ATGACTATGC	TGCCGACGTA	ATGACCAGAA	GTTCTCGCGC	CAGGAAGTCT	GAGGAGGCAG	CCGCGCACCT	CCGGGGCGGC	TGCGGCCGTG	CGGTACTGAA	CCAGGATGGT	ACCGTCCTGC	GGCCCGCCAC	ATTCAGTGGA	GCGTACCGCG	GTGCGGGTGG	ATAGTCCCGG	TCACGCAAGT	AGCACGGCTA	CGGATTGTGG	GGCCCAACCG	TCCAATGGAA	TCTGATGACG	CGGCGCATTC	TAGCTGACGC	GTGTGTCGCC	GTGGGCGGTG	GTGGCCGGGT	AAGGAGGCCT	AACCCGCTTT
AA0101-Ca_GHcol_gt0_kt2	CACTCCATCC	CGGCATTATA	CGTGGCCCTG	GTCGAGGTCT	TTGCTCCTTT	GGGGCCTATC	TCCCCGTGTC	ACTCCCCCAA	TCACCCACCC	GGGTAGGCCA	CGCATGCTCA	TATCACTTGT	GTGACGAGAC	GGTCGGAGTG	CGCGTGCCGG	GCAGAGAGAC	GCCCGCGGGC	GAGAGGCCAG	AATTCCGCTG	ATGACTATGC	TGCCGACGTA	ATGACCAGAA	GTTCTCGCGC	CAGGAAGTCT	GAGGAGGCAG	CCGCGCACCT	CCGGGGCGGC	TGCGGCCGTG	CGGTACTGAA	CCAGGATGGT	ACCGTCCTGC	GGCCCGCCAC	ATTCAGTGGA	GCGTACCGCG	GTGCGGGTGG	ATAGTCCCGG	TCACGCAAGT	AGCACGGCTA	CGGATTGTGG	GGCCCAACCG	TCCAATGGAA	TCTGATGACG	CGGCGCATTC	TAGCTGACGC	GTGTGTCGCC	GTGGGCGGTG	GTGGCCGGGT	AAGGAGGCCT	AACCCGCTTT
AA0101-Cb_GHcol_gt0_kt2	CACTCCTTCC	CGGCATTATA	CGTGGCCCTG	GTCGAGGTCT	TTGCTCCTTT	GGGGCCTATC	TCCCCGTGTC	ACTCTCCCAA	TCACCCACCC	GGGTAGGCTA	CGCATGCTGA	TATCACTTGT	GTGACGGGAC	GGTCGGAGTG	CGCGTGCCGG	GCAGAGAGAC	GCCCGCGGGC	GAGAGGCCAG	AATCCCGCTG	ATGACTATGC	TGCCGACGTA	ATGACCAGAA	GTTCTCGCGC	CAGGAGGTCT	GAGGAGGCAG	CCGCGCACCT	CCGGGGCGGC	TGCGGCCGTG	CGGTACTGAA	CCAGGATGGT	ACCGTCCTAC	GGCCCGCCAC	ATTCAGTGGA	GCGTACCGCG	GTGCGGGTGG	ATAGTCCCGG	TCACGCAAGT	AGCACGGCTA	CGGGTTATGG	GGCCCAACCG	TCCAATGTAA	GCTGATGACG	CGGCGCATTC	TAGCTGACGC	GTGTGTCGCC	GTGGGCGGTG	GTGGCCCGGT	AAGGAGGCCT	AACCCGCTTT
AA0103-Ca_GHcol_gt1_kt0	CACTCCATCC	CGGCATTATA	CGTGGCCCTG	GTCGTGGTCT	TTGCTCCTTT	GGGGCCTATC	TCCCCGTGTC	ACTCTCCCAA	TCACCCACCC	GGGTAGGCCA	AGCATGCTCA	TATCACTTGT	GTGACGGGAC	GGTCGGAGTG	CGCGTGTCGG	GCAGAGAGAC	GCCCGCGGGC	GAGAGGCCAG	AAATCCGCTG	ATGACTATGC	TGCCGACATA	ATGACCAGAA	GTTCTCGCGC	CAGGAAGTCT	GAGGAGGCAG	CCGCGCACCT	CCGGGGCGGC	TGCGGCCGTG	CGGTACTGAA	CCAGGATGGT	ACCGTCCTGC	GGCCCGCCAC	ATTCAGTGGA	GCGTACCGCG	GTGCGGGTGG	ATAGTCCCGG	TCACGCAAGT	AGCACGGCTA	CGGATTATGG	GGCCCAACCG	TCCAATGTAA	TCTGATGACG	CGGCGCATTC	TAGCTGACGC	GTGTGTCGCC	GTGGGTGGAG	GTAGCCGGGT	AAGGAGGCCT	AACCCGCTTT
AA0103-Cb_GHcol_gt1_kt0	CACTCCATCC	CGGCATTATA	CGTGGCCCTG	GTCGAGGTCT	TTGCTCCTTT	GGGGCCTATC	TCCCCGTGTC	ACTCCCCCAA	TCACCCACCC	GGGTAGGCCA	CGCATGCTCA	TATCACTTGT	GTGACGGGAC	GGTCGGAGTG	CGCGTGCCGG	GCAGAGAGAC	GCCCGCGGGC	GAGAGGCCAG	AATTCCGCTG	ATGACTATGC	TGCCGACGTA	ATGACCAGAA	GTTCTCGCGC	TAGGAGGTCT	GAGGAGGCAG	CCGCGCACCT	CCGGGGCGGC	TGCGGCCGTG	CGGTACTGGA	CCAGGATGGT	ACCGTCCTGC	GGCCCGCCAC	ATTCAGTGGA	GCGTTCCGCG	GTGCGGGTGG	ATAGTCCCGG	TCACGCAAGT	AGCACGGCTA	CGAATTATGG	GGCCCAACCG	TCCAATGGAA	TCTGATGACG	CGGCGCATTC	TAGCTGACGC	GTGAGTCGCC	GTGGGCGGTT	GTGGCCGGGT	AAGGAGGCCT	AATCCGCTTT
AA0104-Ca_GHcol_gt1_kt0	CACTCCATCC	CGGCATTATA	CGTGGCCCTG	GTCGAGGTCT	TTGCTCCTTT	GGGGCCTATC	TCCCCGTGTC	ACTCCCCCAA	TCAGCCGCCC	GGGTAGGCCA	AGCATGCTCA	TATCACTTGT	GTGACGGGAC	GGTCGGAGTG	CGCGTGCCGG	GCAGAGTGAC	GCCCGCGGGC	GAGAGGCCAG	AAATCCGCTG	ATGACTATGC	TGACGACGTA	ATGACCAGAA	GTTCTCGCGC	CAGGAGGTCT	GAGGAGGCAG	CCGCGCACCT	CCGGGGCGGC	TGCGGCCGTG	CGGTACTGAA	CCAGGATGGT	ACCGTCCTGC	GGCCCGCCAC	ATTCAGTGGA	GCGTACCGCG	GTGCGGGTGG	ATAGTCCCGG	TCACGCAAGT	AGCACGGCTA	CGGATTATGG	GGCCCAACCG	TCCAATGTAA	TCTGATGACG	CGGCGTATTC	TAGCTGACGC	GTGTGTCGCC	GTGGGCGGTG	GTAGCCGGGT	AAGGAGGCCT	AACCCGCTTT
AA0104-Cb_GHcol_gt1_kt0	CACTCCATCC	CGGCATTATA	CGTGGCCCTG	GTCGAGGTCT	TTGCTCCTTT	GGGGCCTATC	TCCCCGTGTC	ACTCCCCCAA	TCACCCACCC	GGGTAGGCCA	CGCATGCTCA	TATCACTTGT	GTGACGAGAC	GGTCGGAGTG	CGCGTGCCGG	GCAGAGAGAC	GCCCGCGGGC	GAGAGGCCAG	AATTCCGCTG	ATGACTATGC	TGCCGACGTA	ATGACCAGAA	GTTCTCGCGC	CAGGAAGTCT	GAGGAGGCAG	CCGCGCACCT	CCGGGGCGGC	TGCGGCCGTG	CGGTACTGAA	CCAGGATGGT	ACCGTCCTGC	GGCCCGCCAC	ATTCAGTGGA	GCGTACCGCG	GTGCGGGTGG	ATAGTCCCGG	TCACGCAAGT	AGCACGGCTA	CGGATTGTGG	GGCCCAACCG	TCCAATGGAA	TCTGATGACG	CGGCGCATTC	TAGCTGACGC	GTGTGTCGCC	GTGGGCGGTG	GTGGCCGGGT	AAGGAGGCCT	AACCCGCTTT
AA0107-Ca_GHcol_gt1_kt0	CACTCCATCC	CGGCATTATA	CGTGGCCCTG	GTCGAGGTCT	TTGCTCCTTT	GGGGCCTATC	TCCCCGTGTC	ACTCCCCCAA	TCACCCACTC	GGGTAGGCCA	AGCATGCTCA	TATCACTTGT	GTGACGGGAC	GGTTGGAGTG	CGCGTGCCGG	GCAGAGAGAC	GCCCGCGGGC	GAGAGGCCAG	AATTCCGCTG	ATGACTATGC	TGCCGACGTA	ATGACCAGAA	GTTCTCGCGC	CAGGAGGTCT	GAGGAGGCAG	CCGCGCACCT	CCGGGGCGGC	TGCGGCCGTG	CGGTACTGAA	CCAGGATGGT	ACCGTCCTGC	GGCCCGCCAC	ATTCAGTGGA	GCGTACCGCG	GTGCGGGTGG	ATAGTCCCGG	TCACGCAAGT	AGCACGGCTA	CGGATTATGG	GGCCCAACCG	TCCAATGTAA	TCTGATGACG	CGGCGCATTC	TAGCTGACGC	GTGTGTCGCC	GTGGGCGGTG	GTGGCCGGGT	AAGGAGTCCT	AACCCGCTTT
AA0107-Cb_GHcol_gt1_kt0	CACTCCATCC	CGGCATTATA	CGTGGCCCTG	GTCGAGGTCT	TTGCTCCTTT	GGGGCCTATC	TCCCCGTGTC	ACTCCCCCAA	TCACCCACCC	GGGTAGGCCA	CGCATGCTCA	TATCACTTGT	GTGACGAGAC	GGTCGGAGTG	CGCGTGCCGG	GCAGAGAGAC	GCCCGCGGGC	GAGAGGCCAG	AATTCCGCTG	ATGACTATGC	TGCCGACGTA	ATGACCAGAA	GTTCTCGCGC	CAGGAAGTCT	GAGGAGGCAG	CCGCGCACCT	CCGGGGCGGC	TGCGGCCGTG	CGGTACTGAA	CCAGGATGGT	ACCGTCCTGC	GGCCCGCCAC	ATTCAGTGGA	GCGTACCGCG	GTGCGGGTGG	ATAGTCCCGG	TCACGCAAGT	AGCACGGCTA	CGGATTGTGG	GGCCCAACCG	TCCAATGGAA	TCTGATGACG	CGGCGCATTC	TAGCTGACGC	GTGTGTCGCC	GTGGGCGGTG	GTGGCCGGGT	AAGGAGGCCT	AACCCGCTTT
AA0108-Ca_GHgam_gt1_kt0	CACTCCATCC	CGGCATTATA	CGTGGCCCTG	GTCGAGGTCT	TTGCTCCTTT	GGGGCCTATC	TCCCCGTGTC	ACTCCCCCAA	TCACCCACCC	GGGTAGGCCA	CGCATGCTCA	TATCACTTGT	GTGACGAGAC	GGTCGGAGTG	CGCGTGCCGG	GCAGAGAGAC	GCCCGCGGGC	GAGAGGCCAG	AATTCCGCTG	ATGACTATGC	TGCCGACGTA	ATGACCAGAA	GTTCTCGCGC	CAGGAAGTCT	GAGGAGGCAG	CCGCGCACCT	CCGGGGCGGC	TGCGGCCGTG	CGGTACTGAA	CCAGGATGGT	ACCGTCCTGC	GGCCCGCCAC	ATTCAGTGGA	GCGTACCGCG	GTGCGGGTGG	ATAGTCCCGG	TCACGCAAGT	AGCACGGCTA	CGGATTGTGG	GGCCCAACCG	TCCAATGGAA	TCTGATGACG	CGGCGCATTC	TAGCTGACGC	GTGTGTCGCC	GTGGGCGGTG	GTGGCCGGGT	AAGGAGGCCT	AACCCGCTTT
AA0108-Cb_GHgam_gt1_kt0	CACTCCATCC	CGGCATTATA	CGTGGCCCTG	GTCGAGGTCT	TTGCTCCTTT	GGGGCCTATC	TCCCCGTGTC	ACTCCCCCAA	TCACCCACCC	GGGTAGGCCA	CGCATGCTCA	TATCACTTGT	GTGACGAGAC	GGTCGGAGTG	CGCGTGCCGG	GCAGAGAGAC	GCCCGCGGGC	GAGAGGCCAG	AATTCCGCTG	ATGACTATGC	TGCCGACGTA	ATGACCAGAA	GTTCTCGCGC	CAGGAAGTCT	GAGGAGGCAG	CCGCGCACCT	CCGGGGCGGC	TGCGGCCGTG	CGGTACTGAA	CCAGGATGGT	ACCGTCCTGC	GGCCCGCCAC	ATTCAGTGGA	GCGTACCGCG	GTGCGGGTGG	ATAGTCCCGG	TCACGCAAGT	AGCACGGCTA	CGGATTGTGG	GGCCCAACCG	TCCAATGGAA	TCTGATGACG	CGGCGCATTC	TAGCTGACGC	GTGTGTCGCC	GTGGGCGGTG	GTGGCCGGGT	AAGGAGGCCT	AACCCGCTTT
AA0109-Ca_GHcol_gt1_kt0	CACTCCATCC	CGGCATTATA	CGTGGCCCTG	GTCGAGGTCT	TTGCTTCTTT	GGGGCCTATC	TCCCCGTGTC	ACTCCCCCAA	TCACCCACCC	GGGTAGGCCA	CGCATGCTCA	TATCACTTGT	GTGACGGGAC	GGTCGGAGTG	CGCGTGCCGG	GCAGAGAGAC	GCCCGCGGGC	GAGAGGCCAG	AATTCCGCTG	ATGACTATGC	TGCCGACGTA	ATGACCAGAA	GTTCTCGCGC	CAGGAGGTCT	GAGGAGGCAG	CCGCGCACCT	CCGGGGCGGC	TGCGGCCGTG	CGGTACTGGA	CCAGGATGGT	ACCGTCCTGC	GGCCCGCCAC	ATTCAGTAGA	GCGTACCGCG	ATGCGGGTGG	ATAGTCCCGG	TCACGCAAGT	AGCACGGCTA	CGGATTATGG	GGCCCAACCG	TCCAATGTGA	TCTGATGACG	CGGCGCATTC	TAGCTGACGC	GTGTGTCGCC	GTGGGCGGTG	GTGGCCGGGT	AAGGAGGCCT	AACCCGCTTT
AA0109-Cb_GHcol_gt1_kt0	CACTCCATCC	CGGCATTATA	CGTGGCCCTG	GTCGAGGTCT	TTGCTCCTTT	GGGGCCTATC	TCCCCGTGTC	ACTCCCCCAA	TCAGCCGCCC	GGGTAGGCCA	AGCATGCTCA	TATCACTTGT	GTGACGGGAC	GGTCGGAGTG	CGCGTGCCGG	GCAGAGTGAC	GCCCGCGGGC	GAGAGGCCAG	AAATCCGCTG	ATGACTATGC	TGACGACGTA	ATGACCAGAA	GTTCTCGCGC	CAGGAGGTCT	GAGGAGGCAG	CCGCGCACCT	CCGGGGCGGC	TGCGGCCGTG	CGGTACTGAA	CCAGGATGGT	ACCGTCCTGC	GGCCCGCCAC	ATTCAGTGGA	GCGTACCGCG	GTGCGGGTGG	ATAGTCCCGG	TCACGCAAGT	AGCACGGCTA	CGGATTATGG	GGCCCAACCG	TCCAATGTAA	TCTGATGACG	CGGCGTATTC	TAGCTGACGC	GTGTGTCGCC	GTGGGCGGTG	GTAGCCGGGT	AAGGAGGCCT	AACCCGCTTT
AA0110-Ca_GHcol_gt1_kt0	CACTCCATCC	CGGCATTATA	CGTGGCCCTG	GTCGAGGTCT	TTGCTTCTTT	GGGGCCTATC	TCCCCGTGTC	ACTCCCCCAA	TCACCCACCC	GGGTAGGCCA	CGCATGCTCA	TATCACTTGT	GTGACGGGAC	GGTCGGAGTG	CGCGTGCCGG	GCAGAGAGAC	GCCCGCGGGC	GAGAGGCCAG	AATTCCGCTG	ATGACTATGC	TGCCGACGTA	ATGACCAGAA	GTTCTCGCGC	CAGGAGGTCT	GAGGAGGCAG	CCGCGCACCT	CCGGGGCGGC	TGCGGCCGTG	CGGTACTGGA	CCAGGATGGT	ACCGTCCTGC	GGCCCGCCAC	ATTCAGTAGA	GCGTACCGCG	ATGCGGGTGG	ATAGTCCCGG	TCACGCAAGT	AGCACGGCTA	CGGATTATGG	GGCCCAACCG	TCCAATGTGA	TCTGATGACG	CGGCGCATTC	TAGCTGACGC	GTGTGTCGCC	GTGGGCGGTG	GTGGCCGGGT	AAGGAGGCCT	AACCCGCTTT
AA0110-Cb_GHcol_gt1_kt0	CACTCCATCC	CGGCATTATA	CGTGGCCCTG	GTCGAGGTCT	TTGCTCCTTT	GGGGCCTATC	TCCCCGTGTC	ACTCCCCCAA	TCACCCACCC	GGGTAGGCCA	CGCATGCTCA	TATCACTTGT	GTGACGAGAC	GGTCGGAGTG	CGCGTGCCGG	GCAGAGAGAC	GCCCGCGGGC	GAGAGGCCAG	AATTCCGCTG	ATGACTATGC	TGCCGACGTA	ATGACCAGAA	GTTCTCGCGC	CAGGAAGTCT	GAGGAGGCAG	CCGCGCACCT	CCGGGGCGGC	TGCGGCCGTG	CGGTACTGAA	CCAGGATGGT	ACCGTCCTGC	GGCCCGCCAC	ATTCAGTGGA	GCGTACCGCG	GTGCGGGTGG	ATAGTCCCGG	TCACGCAAGT	AGCACGGCTA	CGGATTGTGG	GGCCCAACCG	TCCAATGGAA	TCTGATGACG	CGGCGCATTC	TAGCTGACGC	GTGTGTCGCC	GTGGGCGGTG	GTGGCCGGGT	AAGGAGGCCT	AACCCGCTTT
AA0111-Ca_GHcol_gt1_kt0	CACTCCATCC	CGGCATTATA	CGTGGCCCTG	GTCGAGGTCT	TTGCTCCTTT	GGGGCCTATC	TCCCCGTGTC	ACTCCCCCAA	TCACCCACCC	GGGTAGGCCA	CGCATGCTCA	TATCACTTGT	GTGACGAGAC	GGTCGGAGTG	CGCGTGCCGG	GCAGAGAGAC	GCCCGCGGGC	GAGAGGCCAG	AATTCCGCTG	ATGACTATGC	TGCCGACGTA	ATGACCAGAA	GTTCTCGCGC	CAGGAAGTCT	GAGGAGGCAG	CCGCGCACCT	CCGGGGCGGC	TGCGGCCGTG	CGGTACTGAA	CCAGGATGGT	ACCGTCCTGC	GGCCCGCCAC	ATTCAGTGGA	GCGTACCGCG	GTGCGGGTGG	ATAGTCCCGG	TCACGCAAGT	AGCACGGCTA	CGGATTGTGG	GGCCCAACCG	TCCAATGGAA	TCTGATGACG	CGGCGCATTC	TAGCTGACGC	GTGTGTCGCC	GTGGGCGGTG	GTGGCCGGGT	AAGGAGGCCT	AACCCGCTTT
AA0111-Cb_GHcol_gt1_kt0	CACTCCATCC	CGGCATTTTA	CGTGGCCCTG	GTCGAGGTCT	TTGCTTCTTT	GGGGCCTATC	TCCCCGTGTC	ACTCCCCCAA	TCACCCACCC	GGGTAGGCCA	AGCATGCTCA	TATCACTTGT	GTGACGGGAC	GGTCGGAGTG	CGCGTGCCGG	GCAGAGAGAC	GCCCGCGGGC	GAGAGGCCAG	AATTCCGCTG	ATGACTATGC	TGCCGACGTA	ATGACCAGAA	GTTCTCGCGC	TAGGAGGTCT	GAGGAGGCAG	CCGCGCACCT	CCGGGGCGGC	TGCGGCCGTG	CGGTACTGGA	CCAGGATGGT	ACCGTCCTGC	GGCCCGCCAC	ATTCAGTGGA	GCGTACCGCG	GTGCGGGTGG	ATAGTCCCGG	TCACGCAAGT	AGCACGGCTA	CGGATTATGG	GGCCCAACCG	TCCAATGTAA	TCTGATGACG	CGGCGCATTC	TAGCTGACGC	GTGTGTCGCC	GTGGGCGGTG	GTGGCCGGGT	AAGGAGGCCT	AACCCGCTTT
AA0114-Ca_GHcol_gt1_kt0	CACTCCATCC	CGGCATTATA	CGTGGCCCTG	GTCGAGGTCT	TTGCTCCTTT	GGGGCCTATC	TCCCCGTGTC	ACTCCCCCAA	TCACCCACCC	GGGTAGGCCA	CGCATGCTCA	TATCACTTGT	GTGACGAGAC	GGTCGGAGTG	CGCGTGCCGG	GCAGAGAGAC	GCCCGCGGGC	GAGAGGCCAG	AATTCCGCTG	ATGACTATGC	TGCCGACGTA	ATGACCAGAA	GTTCTCGCGC	CAGGAAGTCT	GAGGAGGCAG	CCGCGCACCT	CCGGGGCGGC	TGCGGCCGTG	CGGTACTGAA	CCAGGATGGT	ACCGTCCTGC	GGCCCGCCAC	ATTCAGTGGA	GCGTACCGCG	GTGCGGGTGG	ATAGTCCCGG	TCACGCAAGT	AGCACGGCTA	CGGATTGTGG	GGCCCAACCG	TCCAATGGAA	TCTGATGACG	CGGCGCATTC	TAGCTGACGC	GTGTGTCGCC	GTGGGCGGTG	GTGGCCGGGT	AAGGAGGCCT	AACCCGCTTT
AA0114-Cb_GHcol_gt1_kt0	CACTCCATCC	CGGCATTTTA	CGTGGCCCTG	GTCGAGGTCT	TTGCTTCTTT	GGGGCCTATC	TCCCCGTGTC	ACTCCCCCAA	TCACCCACCC	GGGTAGGCCA	AGCATGCTCA	TATCACTTGT	GTGACGGGAC	GGTCGGAGTG	CGCGTGCCGG	GCAGAGAGAC	GCCCGCGGGC	GAGAGGCCAG	AATTCCGCTG	ATGACTATGC	TGCCGACGTA	ATGACCAGAA	GTTCTCGCGC	TAGGAGGTCT	GAGGAGGCAG	CCGCGCACCT	CCGGGGCGGC	TGCGGCCGTG	CGGTACTGGA	CCAGGATGGT	ACCGTCCTGC	GGCCCGCCAC	ATTCAGTGGA	GCGTACCGCG	GTGCGGGTGG	ATAGTCCCGG	TCACGCAAGT	AGCACGGCTA	CGGATTATGG	GGCCCAACCG	TCCAATGTAA	TCTGATGACG	CGGCGCATTC	TAGCTGACGC	GTGTGTCGCC	GTGGGCGGTG	GTGGCCGGGT	AAGGAGGCCT	AACCCGCTTT
AA0115-Ca_GHcol_gt0_kt2	CACTCCATCC	CGGGATTATA	CGTGGCCCTG	GTCGAGGTCT	TTGCTCCTTT	GGGGCCTATC	TCCCCGTGTC	ACTCTCCCAA	TCACCCACCC	GGGTAGGCCA	CGCATGCTCA	TATCACTTGT	GTGACGGGAC	GGTCGGAGTG	CGCGTGCCGG	GCAGAGAGAC	GCCCGCGGGC	GAGAGGCCAG	AATCCCGCTG	ATGACTATGC	TGCCGACGTA	ATGACCAGAA	GTTCTCGCGC	CAGGAGGTCT	GAGGAGGCAG	CCGCGCACCT	CCGGGGCGGC	TGCGGCCGTG	CGGTACTGAA	CCAGGATGGT	ACCGTCCTAC	GGCCCGCCAC	ATTCAGTGGA	GCGTACCGCG	GTGCGGGTGG	ATAGTCCCGG	TCACGCAAGT	AGCACGGCTA	CGGGTTATGG	GGCCCAACCG	TCCAATGGAA	TCTGATGACG	CGGCGCATTC	TAGTTGACAC	GTGTGTCGCC	ATGGGCGGTG	GTGGCCGGGT	AAGGAGGCCT	AACCCGCTTT
AA0115-Cb_GHcol_gt1_kt2	CACTCCATCC	CGGGATTATA	CGTGGCCCTG	GTCGAGGTCT	TTGCTCCTTT	GGGGCCTATC	TCCCCGTGTC	ACTCTCCCAA	TCACCCACCC	GGGTAGGCCA	CGCATGCTCA	TATCACTTGT	GTGACGGGAC	GGTCGGAGTG	CGCGTGCCGG	GCAGAGAGAC	GCCCGCGGGC	GAGAGGCCAG	AATTCCGCTG	ATGACTATGC	TGCCGACGTA	ATGACCAGAA	TTTCTCGCGC	CAGGAGGTCT	GAGGAGGCAG	CCGCGCACCT	CCGGGGCGGC	TGCGGCCGTG	CGGTACTGAA	TCAGGATGGT	ACCGTCCTAC	GGCCCGCCAC	ATTCAGTGGA	GCGTACCGCG	GTGCGGGTGG	ATAGTCCCGG	TCACGCAAGT	AGCACGGCTA	CGGGTTATGG	GGCCCAACCG	TCCAATGTAA	GCTGATGACG	CGGCGCATTC	TAGCTGACGC	GTGTGTCGCC	GTGGGCGGTG	GTGGCCGGGT	AAGGAGGCCT	AACCCGCTTT
AA0123-Ca_GHcol_gt1_kt0	CACTCCATCC	CGGCATTATA	CGTGGCCCTG	GTCGAGGTCT	TTGCTCCTTT	GGGGCCTATC	TCCCCGTGTC	ACTCCCCCAA	TCACCCACCC	GGGTAGGCCA	CGCATGCTCA	TATCACTTGT	GTGACGAGAC	GGTCGGAGTG	CGCGTGCCGG	GCAGAGAGAC	GCCCGCGGGC	GAGAGGCCAG	AATTCCGCTG	ATGACTATGC	TGCCGACGTA	ATGACCAGAA	GTTCTCGCGC	CAGGAAGTCT	GAGGAGGCAG	CCGCGCACCT	CCGGGGCGGC	TGCGGCCGTG	CGGTACTGAA	CCAGGATGGT	ACCGTCCTGC	GGCCCGCCAC	ATTCAGTGGA	GCGTACCGCG	GTGCGGGTGG	ATAGTCCCGG	TCACGCAAGT	AGCACGGCTA	CGGATTGTGG	GGCCCAACCG	TCCAATGGAA	TCTGATGACG	CGGCGCATTC	TAGCTGACGC	GTGTGTCGCC	GTGGGCGGTG	GTGGCCGGGT	AAGGAGGCCT	AACCCGCTTT
AA0123-Cb_GHcol_gt1_kt0	CACTCCATCC	CGGCGTTATA	CGTGGCCCTG	GTCGAGGTCC	TTGCTCCTTT	GGGGCCTATC	TCCCCGTGTC	ACTCTCCCAA	TCACCCACCC	GGGTAGGCCA	CGCATGCTCA	TATCACTTGT	GTGACGGGAC	GGTCGGAGTG	CGCGTGCCGG	GCAGAGAGAC	GCCCGCGGGC	GAGAGGCCAG	AATTCCGCTG	ATGACTATGC	TGCCGACGTA	ATGACCGGAA	GTTCTCGCGC	CAGGAGGTCT	GAGGAGGCAG	CCGCGCTCCT	CCGGGGCGGC	TGCGGCCGTG	CGGTACCGGA	CCAGGATGGT	ACTGTCCTGC	GGCCCGCCAC	ATTCAGTGGA	GCGTACCGCG	GTGCGGGTGG	ATAGTCCCGG	TCACGCAAGT	AGCACGGCTA	CGGATTATGG	GGCCCAACCG	TCCAATGTAA	TCTGATGACG	CGGCGCATTC	TAGCTGACGC	GTGTGTCGCC	GTGGGCGGTG	GCGGCCGGGT	AAGGAGGCCT	AACCCGCTTT
AA0124-Ca_GHcol_gt0_kt0	CACTCCATCC	CGGCATTAAA	CGTGGCCCTG	GTCAAGGTCT	TTGCTCCTTT	GGGGCCTATC	TCCCCGTGTC	ACTCCCCCAA	TCACCCACCC	GGGTAGGCCA	CGCATGCTCA	TATCACTTGG	GTGACGGGAC	GGTCGGAGTG	CGCGTGCCGG	GCAGAGAGAC	GCCCGCGGGC	GAGAGGCCAG	AATTCCGCTG	ATGACTATGC	TGCCGACGTA	ATGACCAGAA	GTTCTCGCGC	TAGGAGGTCT	GAGGAGGCAG	CCGCGTACCT	CCGGGGCGGC	TGCGGCCGTG	CGGTACCGGA	CCAGGATGGT	ACCGTCCTGC	GGCCCGCCAC	ATTCAGTGGA	GCGTACCGCG	GTGCGGGTGG	ATAGTCCTGG	TCACGCAAGT	AGCACGGCTA	CGGATTATGG	GGCCCAACCG	TCCAATGTAA	TCTGATGACG	CGGCGCATTC	TAGCTGACGC	GTGTGTCGCC	GTGGGCGGTG	GCGGCCGGGT	AAGGAGGCCT	AACCCGCTTT
AA0124-Cb_GHcol_gt1_kt0	CACTCCATCC	CGGCATTTTA	CGTGGCCCTG	GTCGAGGTCT	TTGCTTCTTT	GGGGCCTATC	TCCCCGTGTC	ACTCCCCCAA	TCACCCACCC	GGGTAGGCCA	AGCATGCTCA	TATCACTTGT	GTGACGGGAC	GGTCGGAGTG	CGCGTGCCGG	GCAGAGAGAC	GCCCGCGGGC	GAGAGGCCAG	AATTCCGCTG	ATGACTATGC	TGCCGACGTA	ATGACCAGAA	GTTCTCGCGC	TAGGAGGTCT	GAGGAGGCAG	CCGCGCACCT	CCGGGGCGGT	TGCGGCCGTG	CGGTACTGAA	CCAGGATGGT	ACCGTCCTGC	GGCCCGCCAC	ATTCAGTGGA	GCGTACCGCG	GTGCGGGTGG	ATAGTCCCGG	TCACGCAAGT	AGCACGTCTA	CGGATTATGG	GGCCCAACCG	TCCAATGTAA	TCTGATGACG	CGGCGCATTC	TAGCTGACGC	GTGTGTCGCC	GTGGGCGGTG	GTGGCCGGGT	AAGGAGGCCT	AACCCGCTTT
AA0132-Ca_GHcol_gt1_kt0	CACTCCATCC	CGGCATTATA	CGTGGCCCTG	GTCGAGGTCT	TTGCTCCTTT	GGGGCCTATC	TCCCCGTGTC	ACTCCCCCAA	TCACCCACCC	GGGTAGGCCA	CGCATGCTCA	TATCACTTGT	GTGACGAGAC	GGTCGGAGTG	CGCGTGCCGG	GCAGAGAGAC	GCCCGCGGGC	GAGAGGCCAG	AATTCCGCTG	ATGACTATGC	TGCCGACGTA	ATGACCAGAA	GTTCTCGCGC	CAGGAAGTCT	GAGGAGGCAG	CCGCGCACCT	CCGGGGCGGC	TGCGGCCGTG	CGGTACTGAA	CCAGGATGGT	ACCGTCCTGC	GGCCCGCCAC	ATTCAGTGGA	GCGTACCGCG	GTGCGGGTGG	ATAGTCCCGG	TCACGCAAGT	AGCACGGCTA	CGGATTGTGG	GGCCCAACCG	TCCAATGGAA	TCTGATGACG	CGGCGCATTC	TAGCTGACGC	GTGTGTCGCC	GTGGGCGGTG	GTGGCCGGGT	AAGGAGGCCT	AACCCGCTTT
AA0132-Cb_GHcol_gt1_kt0	CACTCCATCC	CGGCATTTTA	CGTGGCCCTG	GTCGAGGTCT	TTGCTTCTTT	GGGGCCTATC	TCCCCGTGTC	ACTCCCCCAA	TCACCCACCC	GGGTAGGCCA	AGCATGCTCA	TATCACTTGT	GTGACGGGAC	GGTCGGAGTG	CGCGTGCCGG	GCAGAGAGAC	GCCCGCGGGC	GAGAGGCCAG	AATTCCGCTG	ATGACTATGC	TGCCGACGTA	ATGACCAGAA	GTTCTCGCGC	TAGGAGGTCT	GAGGAGGCAG	CCGCGCACCT	CCGGGGCGGC	TGCGGCCGTG	CGGTACTGGA	CCAGGATGGT	ACCGTCCTGC	GGCCCGCCAC	ATTCAGTGGA	GCGTACCGCG	GTGCGGGTGG	ATAGTCCCGG	TCACGCAAGT	AGCACGGCTA	CGGATTATGG	GGCCCAACCG	TCCAATGTAA	TCTGATGACG	CGGCGCATTC	TAGCTGACGC	GTGTGTCGCC	GTGGGCGGTG	GTGGCCGGGT	AAGGAGGCCT	AACCCGCTTT
AA0133-Ca_GHgam_gt1_kt2	CACTCCATCC	CGGCATTATA	CGTGCCCCTG	GTCGAGGTCT	TTGCTCCTTT	GGGGCCTATC	TCCCCGTGTC	ACTCTCCCAA	TCACCCACCC	GGGTAGGCCA	CGCATGCTCA	TATCACTTGT	GTGACGGGAC	GGTCGGAGTG	CGCGTGCCGG	GCAGAGAGAC	GCCCGCGGGC	GAGAGGCCAG	AATTCCGCTG	ATGACTATGC	TGCCGACGTA	ATGTCCAGAA	GTTCTCGCGC	CAGGAGGTCT	GAGGAGGCAG	CCGCGCACCT	CCGGGGCGGC	TGCGGCCGTG	CGGTACTGAA	CCAGGATGGT	ACCGTCCTAC	GGCCCGCCAC	ATTCAGTGGA	GCGTACCGCG	GTGCGGGTGG	ATAGTCCCGG	TCATGCAAGT	AGCACGGCTA	CGGGTTATGG	GGCCCAACCG	TCCAATGGAA	GCTGATGACG	CGGCGCATTC	TAGCTGACAC	GTGTGTCGCC	ATGGGCGGTG	GTGGCCGGGT	AAGGAGGTCT	AACCCGCTTT
AA0133-Cb_GHgam_gt1_kt2	CACTCCATCC	CGGCATTATA	CGTGGCCCTG	GTCGAGGTCT	TTGCTCCTTT	GGGGCCTATC	TCCCCGTGTC	ACTCTCCCAA	TCACCCACCC	GGGTAGGCCA	CGCATGCTGA	TATCACTTGT	GTGACGGGAC	GGTCGGAGTG	CGCGTGCCGG	GCAGAGAGAC	GCCCGCGGGC	GAGAGGCCAG	AATTCCGCTG	ATGACTATGC	TGCCGACGTA	ATGACCAGCA	GTTCTCGCGC	CAGGAGGTCT	GAGGAGGCAG	CCGCGCACCT	CCGGGGCGGC	TGCGGCCGTG	CGGTACTGAA	CCAGGATGGT	ACCGTCCTAC	GGCCCGCCAC	ATTCAGTGGA	GCGTACCGCG	GTGCGGGTGG	ATAGTCCCGG	TCACGCAAGT	AGCACGGCTA	CGGGTTATGG	GGCCCCACCG	TCCGATGTAA	TCTGATGACG	CGGCGCATTC	TAGCTGACGC	GTGTGTCGCC	GTGGGCGGTG	ATGGCCGGGT	AAGGAGGCCT	AACCCGCTTT
AA0139-Ca_GHcol_gt1_kt2	CACTCCATCC	CGGCATTATA	CGTGGCCCTG	GTCGAGGTCT	TTGCTCCTTT	GGGGCCTATC	TCCCCGTGTC	ACTCTCCCAA	TCACCCACCC	GGGTAGGCCA	CGCATGCTCA	TATCACTTGT	GTGACGGGAC	GGTCGGAGTG	CGCGTGCCGG	GCAGAGAGAC	GCCCGCGGGC	GAGAGGCCAG	AATTCCGCTG	ATGACTATGC	TGCCGACGTA	TTGACCAGAA	GTTCTCGCGC	CAGGAGGTCT	GAGGAGGCAG	CCGCGCACCT	CCGGGGCGGC	TGCGGCCGTG	CGGTACTAAA	CCAGGATGGT	ACCGTCCTAC	GGCCCGCCAC	ATTCAGTGCA	GCGTACCGCG	GTGCGGGTGG	ATAGTCCCGG	TCACGCAAGT	AGCACGGCTA	CGGGTTATGG	GGCCCAACCG	TCCAATGTAA	GCTGATGACG	CGGCGCATTC	TAGCTGACAC	GTGTGTCGCC	GTGGGCGGTG	GTGGCCGGGT	AAGGAGGCCT	AACCCGCTTT
AA0139-Cb_GHcol_gt1_kt2	CACTCCATCC	CGGGATTATA	CGTGGCCCTG	GTCGAGGTCT	TTGCTCCTTT	GGGGCCTATC	TCCCCGTGTC	ACTCTCCCAA	TCACCCACCC	GGGTAGGCCA	CGCATGCTCA	TATCACTTGT	GTGACGGGAC	GGTCGGAGTG	CGCGTGCCGG	GCAGAGAGAC	GCCCGCGGGC	GAGAGGCCAG	AATTCCGCTG	ATGACTATGC	TGCCGACGTA	ATGACCAGAA	TTTCTCGCGC	CAGGAGGTCT	GAGGAGGCAG	CCGCGCACCT	CCGGGGCGGC	TGCGGCCGTG	CGGTACTGAA	TCAGGATGGT	ACCGTCCTAC	GGCCCGCCAC	ATTCAGTGGA	GCGTACCGCG	GTGCGGGTGG	ATAGTCCCGG	TCACGCAAGT	AGCACGGCTA	CGGGTTATGG	GGCCCAACCG	TCCAATGTAA	GCTGATGACG	CGGCGCATTC	TAGCTGACGC	GTGTGTCGCC	GTGGGCGGTG	GTGGCCGGGT	AAGGAGGCCT	AACCCGCTTT
AA0140-Ca_GHcol_gt1_kt0	CACTCCATCC	CGGCATTATA	CGTGGCCCTG	GTCGAGGTCT	TTGCTCCTTT	GGGGCCTATC	TCCCCGTGTC	ACTCCCCCAA	TCACCCACCC	GGGTAGGCCA	CGCATGCTCA	TATCACTTGT	GTGACGAGAC	GGTCGGAGTG	CGCGTGCCGG	GCAGAGAGAC	GCCCGCGGGC	GAGAGGCCAG	AATTCCGCTG	ATGACTATGC	TGCCGACGTA	ATGACCAGAA	GTTCTCGCGC	CAGGAAGTCT	GAGGAGGCAG	CCGCGCACCT	CCGGGGCGGC	TGCGGCCGTG	CGGTACTGAA	CCAGGATGGT	ACCGTCCTGC	GGCCCGCCAC	ATTCAGTGGA	GCGTACCGCG	GTGCGGGTGG	ATAGTCCCGG	TCACGCAAGT	AGCACGGCTA	CGGATTGTGG	GGCCCAACCG	TCCAATGGAA	TCTGATGACG	CGGCGCATTC	TAGCTGACGC	GTGTGTCGCC	GTGGGCGGTG	GTGGCCGGGT	AAGGAGGCCT	AACCCGCTTT
AA0140-Cb_GHcol_gt0_kt0	CACTCCATCC	CGGCATTATA	CGTGGCCCTG	GTCGAGGTCT	TTGCTCCTTT	GGGGCCTATC	TCCCCGTGTC	ACTCCCCCAG	TCACCCACCC	GGGTAGGCCA	AGCATGCTCA	TATCACTTGT	GTGACGGGAC	GGTCGGAGTG	CGCGTGCCAG	GCAGAGAGAC	GCCCGCGGGC	GAGAGGCCAG	AATTCCGCTG	ATGACTATGC	TGCCGACGTA	ATGACCAGAA	GTTCTCACGC	CAGGAGGTCT	GAGGAGGCAG	CCGCGCTCCT	CCGGGGCGGC	TGCGGCCGTG	CGGTACCGGA	CCAGGATGGT	ACCGTCCTGC	GGCCCGCCAC	ATTCAGTGGA	GCGTACCGCG	GTGCGGGTGG	ATAGTCCTGG	TCACGCAAGT	AGCACGGCTA	CGGATTATGG	GGCCCAACCG	TCCAATGTAA	TCTGATGACG	CGGCGCATTC	TAGCTGACGC	GTGTGTCGCC	GTGGGCGGTG	GTAGCCGGGT	AAGGAGGCCT	AACCCGCTTT
AA0141-Ca_GHcol_gt1_kt0	CACTCCATCC	CGGCATTATA	CGTGGCCCTG	GTCGAGGTCT	TTGCTCCTTT	GGGGCCTATC	TCCCCGTGTC	ACTCCCCCAA	TCACCCACCC	GGGTAGGCCA	AGCATGCTCA	TATCACTTGT	GTGACGGGAC	GGTCGGAGTG	CGCGTGCCGG	GCAGAGAGAC	GCCCGCGGGC	GAGAGGCCAG	AATTCCGCTG	ATGACTATGC	TGCCGACGTA	ATGACCAGAA	GTTCTCGCGC	TAGGAGGTCT	GAGGAGGCAG	CCGCGCACCT	CCGGGGCGGC	TGCGGCCGTG	CGGTACTGAA	CCAGGATGGT	ACCGTCCTGC	GACCCGCCAC	ATTCAGTAGA	GCGTACCGCG	GTGCGGGTGG	ATAGTCCCGG	TCACGCAAGT	AGCACGGCTA	CGGATTATGG	GGCCCAACCG	TCCAATGTAA	TCTGATGACG	CGGCGCATTC	TAGCTGACGC	GTGTGTCGCC	GTGGGCGGTG	GCGGCCGGGT	AAGAAGGCCT	AACCCGCTTT
AA0141-Cb_GHcol_gt1_kt0	CACTCCATCC	CGGCATTTTA	CGTGGCCCTG	GTCGAGGTCT	TTGCTTCTTT	GGGGCCTATC	TCCCCGTGTC	ACTTCCCCAA	TCACCCACCC	GGGTAGGCCA	AGCATGCTCA	TATCACTTGT	GTGACGGGAC	GGTCGGAGTG	CGCGTGCCGG	GCAGAGAGAC	GCCCGCGGGC	GAGAGGCCAG	AATTCCGCTG	ATGACTATGC	TGCCGACGTA	ATGACCAGAA	GTTCTCGCGC	TAGGAGGTCT	GAGGAGGCAG	CCGCGCACCT	CCGGGGCGGC	TGCGGCCGTG	CGGTACTGGA	CCAGGATGGT	ACCGTCCTGC	GGCCCGCCAC	ATTCAGTGGA	GCGTACCGCG	GTGCGGGTGG	ATAGTCCCGG	TCACGCAAGT	AGCACGGCTA	CGGATTATGG	GGCCCAACCG	TCCAATGTAA	TCTGATGACG	CGGCGCATTC	TAGCTGACGC	GTGTGTCGCC	GTGGGCGGTG	GTGGCCGGGT	AAGGAGGCCT	AACCCGCTTT
AB0085-Ca_BFgam_gt1_kt2	CACTCCATCC	CGGCATTATA	CGTGGCCCTG	GTCGAGGTCT	TTGCTCCTTT	GGGGCCTATC	TCCCCGTGTC	ACTCCCCCAA	TCACCCACCC	GGGTAGGCCA	CGCATGCTCA	TATCACTTGT	GTGACGAGAC	GGTCGGAGTG	CGCGTGCCGG	GCAGAGAGAC	GCCCGCGGGC	GAGAGGCCAG	AATTCCGCTG	ATGACTATGC	TGCCGACGTA	ATGACCAGAA	GTTCTCGCGC	CAGGAAGTCT	GAGGAGGCAG	CCGCGCACCT	CCGGGGCGGC	TGCGGCCGTG	CGGTACTGAA	CCAGGATGGT	ACCGTCCTGC	GGCCCGCCAC	ATTCAGTGGA	GCGTACCGCG	GTGCGGGTGG	ATAGTCCCGG	TCACGCAAGT	AGCACGGCTA	CGGATTGTGG	GGCCCAACCG	TCCAATGGAA	TCTGATGACG	CGGCGCATTC	TAGCTGACGC	GTGTGTCGCC	GTGGGCGGTG	GTGGCCGGGT	AAGGAGGCCT	AACCCGCTTT
AB0085-Cb_BFgam_gt0_kt2	CACTCCATCC	CGGCATTATA	CGTGGCCCTG	GTCGAGGTCT	TTGCTCCTTT	GGGGCCTATC	TCCCCGTGTC	ACTCTCCCAA	TCACCCACCC	GGGTAGGCCA	CGCATGCTGA	TATCACTTGT	GTGACGGGAC	GGTCGGAGTG	CGCGTGCCGG	GCAGAGAGAC	GCCCGCGGGC	GAGAGGCCAG	AATTCCGCTG	ATGACTATGC	TGCCGACGTA	AAGACCAGAA	GTTCTCGCGC	CAGGAGGTCT	GAGTAGGCAG	CCGCGCACCT	CCGGGGCGGC	TGCGGCCGTG	CGGTACTGAA	CCAGGATAGT	ACCGTCCTAC	AGCCCGCCAC	ATTCAGTGGA	GCGTACCGCG	GTGTGGGTGG	ATAGTCCCGG	TCACGCAAGT	AGCACGGCTA	CGGGTTATGG	GGCCCAACCG	TCCAATGTAA	TCTGATGACG	CGGCGCATTC	TAGCTGACAC	GTGTGTCGCC	GTGGGCGGTG	GTGGCCGGGT	AAGGAGGCCT	AACCCGCTTT
AB0087-Ca_BFcol_gt2_kt2	CACTCCATCC	CGGCATTATA	CGTGGCCCTG	GTCGAGGTCT	TTGCTCCTTT	GGGGCCTATC	TCCCCGTGTC	ACTCTCCCAA	TCACCCACCC	GGGTAGGCCA	CGCATGCTCA	TATCACTTGT	GTGACGGGAC	GGTCGGAGTG	CGCGTGCCGG	GCAGAGAGAC	GCCCGCGGGC	GAGAGGCCAG	AATTCCGCTG	ATGACTATGC	TGCCGACGTA	ATGACCAGAA	GTTCTCGCGC	CAGGAGGTCT	GAGGAGGCAG	CCGCGCACCT	CCGGGGCGGC	TGCGGCCGTG	CGGTACTGAA	CCAGGATGGT	ACCGTCCTAC	GGCCCGCCAC	ATTCAGTGCA	GCGTACCGCG	GTGCGGGTGG	ATAGTCCCGG	TCACGCAAGT	AGCACGGCTA	CGGGTTATGG	GGCCCAACCG	TCCAATGTAA	GCTGATGACG	CGGCGCATTC	TAGCTGACAC	GTGTGTCGCC	GTGGGCGGTG	GTGGCCGGGT	AAGGAGGCCT	AACCCGCTTT
AB0087-Cb_BFcol_gt2_kt2	CACTCCTTCC	CGGCATTATA	CGTGGCCCTG	GTCGAGGTCT	TTGCTCCTTT	GGGGCCTATC	TCCCCGTGCC	ACTCTCCCAA	TCACCCACCC	GGGTAGGCCT	CGCATGCTGA	TATCACTTGT	GTGACGGGAC	GGTCGGAGTG	CGCGTGCCGG	GCAGAGAGAC	GCCCGCGGGC	GAGAGGCCAG	AATTCCGCTA	ATGACTATGC	TGCCGACGTA	ATGATCAGAA	GTTCTCGCGC	CAGGAGGTCT	GAGGAGGCAG	CCGCGCACCT	CCGGGGCGGC	TGCGACCGTG	CGGTACTGAA	CCAGGATGGT	ACCGTCCTAC	GGCCCGCCAC	ATTCAGGGGA	GCGTACCGCG	GTGCGGGTGG	TTAGTCCCGG	TCACGCAAGT	AGCACGGCTA	CGGGTTATGG	GGCCCAACCG	TCCAATGTAA	GCTGATGACG	CGGCGCATTC	TAGCTGACAC	GTGTGTCGCC	GTGGGCGGTG	GTGGCCGGGT	AAGGAGGCCT	AACCCGCTTT
AB0088-Ca_BFcol_gt2_kt2	CACTCCATCC	CGGCATTATA	CGTGGCCCTG	GTCGAGGTCT	TTGCTCCTTT	GGGGCCTATC	TCCCCGTGTA	ACTCTCCCAA	TCACCCACCC	GGGTAGGCCA	CGCAAGCTCA	TATCACTTGT	GTGGCGGGAC	GGGCGGAGTG	CGCGTGCCGG	GCAGAGAGAC	GCCCGCGGGC	GAGAGGCCAG	AATCCCGCTG	ATGACTATGC	TGCCGACGTA	AAGACCAGAA	GTTCTCGCGC	CAGGAGGTCT	GAGGAGGCAG	CCGCGCACCT	CCGGGGCGGC	TGCGGCCGTG	CGGTACTGAA	CCAGGATGGT	ACCGTCCTAC	GGCCCGCCAC	ATTCAGTGGA	GCATACCGCG	GTGCGGGTGG	ATAGTCCCGG	TCACGCAAGT	AGCACGGCTA	CGGGTTATGG	GGCCCAACCG	TCCAATGTAA	TCTGATGACG	CGGCGCATTC	TAGCTGACAC	GTGTGTCGCC	GTGGGCGGTG	GTGGCCGGGT	AAGGAGGCCT	AACCCGCTTT
AB0088-Cb_BFcol_gt0_kt2	CACTCCATCC	CGGCATTATA	CGTGGCCCTG	GTCGAGGTCT	TTGCTCCTTT	GGGGCCTATC	TCCCCGTGTC	ACTCTCCCAA	TCACCCACCC	GGGTAGGCCA	CGCATGCTCA	TATCACTTGT	GTGACGGGAC	GGTCGGAGTG	CGCGTGCCGG	GCAGAGAGAC	GCCCGCGGGC	GAGAGGCCAG	AATTCCGCTA	ATGACTATGC	TGCCGACGTA	ATGACCAGAA	GTTCTCGCGC	CAGGAGGTCT	GAGGAGGCAG	CCGCGCACCT	CCGGGGCGGC	TGCGACCGTG	CGGTACTGAA	CCAGGATGGT	ACCGTCCTAC	GGCCCGCCAC	ATTCAGGGGA	GCGTACCGCG	GTGCGGGTGG	TTAGTCCCGG	TCACGCAAGT	AGCACGGCTA	CGGGTTATGG	GGCCCAACCG	TCCAATGTAA	GCTGATGACG	CGGCGCATTC	TAGCTGACAC	GTGTGTCGCC	GTGGGCGGTG	GTGGCCGGGT	AAGGAGGCCT	AACCCGCTTT
AB0089-Ca_BFcol_gt2_kt2	CACTCCATCC	CGGCATTATA	CGTGGCCCTG	GTCGAGGTCT	TTGCTCCTTT	GGGGCCTATC	TCCCCGTGTC	ACTCTCCCAA	TCACCCACCC	GGGTAGGCCA	CGCATGCTCA	TATCACTTGT	GTGACGGGAC	GGTCGGAGTG	CGCGTGCCGG	GCAGAGAGAC	GCCCGCGGGC	GAGAGGCCAG	AATTCCGCTA	ATGACTATGC	TGCCGACGTA	ATGACCAGAA	GTTCTCGCGC	CAGGAGGTCT	GAGGAGGCAG	CCGCGCACCT	CCGGGGCGGC	TGCGACCGTG	CGGTACTGAA	CCAGGATGGT	ACCGTCCTAC	GGCCCGCCAC	ATTCAGGGGA	GCGTACCGCG	GTGCGGGTGG	TTAGTCCCGG	TCACGCAAGT	AGCACGGCTA	CGGGTTATGG	GGCCCAACCG	TCCAATGTAA	GCTGATGACG	CGGCGCATTC	TAGCTGACAC	GTGTGTCGCC	GTGGGCGGTG	GTGGCCGGGT	AAGGAGGCCT	AACCCGCTTT
AB0089-Cb_BFcol_gt0_kt2	CACTCCATCC	CGGGATTATA	CGTGGCCCTG	GTCGAGGTCT	TTGCTCCTTT	GGGGCCTATC	TCCCCGTGTC	ACCCTCCCAA	TCACCCACCC	GGGTAGGCCA	CGCATGCTGA	TATCACTTGT	GTGACGGGAC	GGTCGGAGTG	CGCGTGCCGG	GCAGAGAGAC	GCCCGCGGGC	GAGAGGCCAG	AATTCCGCTG	ATGACTATGC	TGCCGACGTA	ATGACCAGCA	GTTCTCGCGC	CAGGAGGTCT	GAGGAGGCAG	CCGCGCACCT	CCGGGGCGGC	TGCGGCCGTG	CGGTACTGAA	CCAGGATGGT	ACCGTCCTAC	GGCCCGCCAC	ATTCAGTGCA	GCGTACCGCG	GTGCGGGTGG	ATAGTCCCGG	TCGCGCAAGT	AGCACGGCTA	CGGGTTATGG	GGCCCAACCG	TCCAATGGAA	GCTGATGACG	CGGCGCATTC	TAGCTGACAC	GTGTGTCGCC	GTGGGCGGTG	GTGGCCGGGT	AAGGAGGCCT	AACCCGCTTT
AB0090-Ca_BFcol_gt2_kt2	CACTCCATCC	CGGGATTATA	CGTGGCCCTG	GTCGAGGTCT	TTGCTCCTTT	GGGGCCTATC	TCCCCGTGTC	ACTCTCCCAA	TCACCCACCC	GGGTAGGCCA	CGCATGCTCA	TATCACTTGT	GTGACGGGAC	GGTCGGAATG	CGCGTGCCGG	GCAGAGAGAC	GCCCGCGGGC	GAGAGGCCAG	AATCCCGCTG	ATGACTATGC	TGCCGACGTA	ATGACCAGAA	GTTCTCGCGC	CAGGAGGTCT	GAGGAGGCAG	CCGCGCACCT	CCGGGGCGGC	TGCGGCCGTG	CGGTACTGAA	CCAGGATGGT	ACCGTCCTAC	GGCCCGCCAC	ATTCAGTGCA	GCGTACCGCG	GTGCGGGTGG	ATAGTCCCGG	TCACGCAAGT	AGCACGGCTA	CGGGTTATGG	GGCCCAACCG	TCCAATGTAA	GCTGATGACG	CGGCGCATTC	TAGCTGACAC	GTGTGTCGCC	GTGGGCGGTG	GTGGCCGGGT	AAGGAGGCCT	AACCCGCTTT
AB0090-Cb_BFcol_gt0_kt2	CACTCCATCC	CGGCATTATA	CGTGGCCCTG	GTCGAGGTCT	TTGCTCCTTT	GGGGCCTATC	TCCCCGTGTC	ACTCTCCCAA	TCACCCACCC	GGGTAGGCCA	CGCATGCTCA	TATCACTTGT	GTGACGGGAC	GGTCGGAGTG	CGCGTGCCGG	GCAGAGAGAC	GCCCGCGGGC	GAGAGGCCAG	AATTCCGCTG	ATGACTATGC	TGCCGACGTA	ATGACCAGAA	GTTCTCGCGC	CAGGAGGTCT	GAGGAGGCAG	CCGCGCACCT	CCGGGGCGGC	TGCGGCCGTG	CGGTACTGAA	CCAGGATGGT	ACCGTCCTAC	GGCCCGCCAC	ATTCAGTGGA	GCGTACCGCG	GTGCGGGTGG	ATAGTCCCGG	TCACGCAAGT	AGCACGGCTA	CGGGTTATGG	GGCCCAACCG	TCCGATGTAA	TCTGATGACG	CGGCGCATTC	TAGCTGACGC	GTGTGTCGCC	GTGGGCGGTG	GTGGTCGGGT	AAGGAAGCCT	AACCCGCTTT
AB0091-Ca_BFcol_gt2_kt2	CACTCCATCC	CGGCATTATA	CGTGGCCCTG	GTCGAGGTCT	TTGCTCCTTT	GGGGCCTATC	TCCCCGTGTA	ACTCTCCCAA	TCACCCACCC	GGGTAGGCCA	CGCAAGCTCA	TATCACTTGT	GTGGCGGGAC	GGGCGGAGTG	CGCGTGCCGG	GCAGAGAGAC	GCCCGCGGGC	GAGAGGCCAG	AATCCCGCTG	ATGACTATGC	TGCCGACGTA	AAGACCAGAA	GTTCTCGCGC	CAGGAGGTCT	GAGGAGGCAG	CCGCGCACCT	CCGGGGCGGC	TGCGGCCGTG	CGGTACTGAA	CCAGGATGGT	ACCGTCCTAC	GGCCCGCCAC	ATTCAGTGGA	GCATACCGCG	GTGCGGGTGG	ATAGTCCCGG	TCACGCAAGT	AGCACGGCTA	CGGGTTATGG	GGCCCAACCG	TCCAATGTAA	TCTGATGACG	CGGCGCATTC	TAGCTGACAC	GTGTGTCGCC	GTGGGCGGTG	GTGGCCGGGT	AAGGAGGCCT	AACCCGCTTT
AB0091-Cb_BFcol_gt2_kt2	CACTCCATCC	CGGCATTATA	CGTGGCCCTG	GTCGAGGTCT	TTGCTCCTTT	GGGGCCTATC	TCCCCGTGTA	ACTCTCCCAA	TCACCCACCC	GGGTAGGCCA	CGCAAGCTCA	TATCACTTGT	GTGGCGGGAC	GGGCGGAGTG	CGCGTGCCGG	GCAGAGAGAC	GCCCGCGGGC	GAGAGGCCAG	AATCCCGCTG	ATGACTATGC	TGCCGACGTA	AAGACCAGAA	GTTCTCGCGC	CAGGAGGTCT	GAGGAGGCAG	CCGCGCACCT	CCGGGGCGGC	TGCGGCCGTG	CGGTACTGAA	CCAGGATGGT	ACCGTCCTAC	GGCCCGCCAC	ATTCAGTGGA	GCATACCGCG	GTGCGGGTGG	ATAGTCCCGG	TCACGCAAGT	AGCACGGCTA	CGGGTTATGG	GGCCCAACCG	TCCAATGTAA	TCTGATGACG	CGGCGCATTC	TAGCTGACAC	GTGTGTCGCC	GTGGGCGGTG	GTGGCCGGGT	AAGGAGGCCT	AACCCGCTTT
AB0092-Ca_BFcol_gt2_kt2	CACTCCATCC	CGGGATTATA	CGTGGCCCTG	GTCGAGGTCT	TTGCTCCTTT	GGGGCCTATC	TCCCCGTGTC	ACCCTCCCAA	TCACCCACCC	GGGTAGGCCA	CGCATGCTGA	TATCACTTGT	GTGACGGGAC	GGTCGGAGTG	CGCGTGCCGG	GCAGAGAGAC	GCCCGCGGGC	GAGAGGCCAG	AATTCCGCTG	ATGACTATGC	TGCCGACGTA	ATGACCAGCA	GTTCTCGCGC	CAGGAGGTCT	GAGGAGGCAG	CCGCGCACCT	CCGGGGCGGC	TGCGGCCGTG	CGGTACTGAA	CCAGGATGGT	ACCGTCCTAC	GGCCCGCCAC	ATTCAGTGCA	GCGTACCGCG	GTGCGGGTGG	ATAGTCCCGG	TCGCGCAAGT	AGCACGGCTA	CGGGTTATGG	GGCCCAACCG	TCCAATGGAA	GCTGATGACG	CGGCGCATTC	TAGCTGACAC	GTGTGTCGCC	GTGGGCGGTG	GTGGCCGGGT	AAGGAGGCCT	AACCCGCTTT
AB0092-Cb_BFcol_gt2_kt2	CACTCCATCC	CGGCATTATA	CGTGGCCCTG	GTCGAGGTCT	TTGCTCCTTT	GGGGCCTATC	TCCCCGTGTC	ACTCTCCCAA	TCACCCACCC	GGGTAGGCCA	CGCATGCTCA	TATCACTTGT	GTGACGGGAC	GGTCGGAGTG	CGCGTGCCGG	GCAGAGAGAC	GCCCGCGGGC	GAGAGGCCAG	AATTCCGCTG	ATGACTATGC	TGCCGACGTA	ATGACCAGAA	GTTCTCGCGC	CAGGAGGTCT	GAGGAGGCAG	CCGCGCACCT	CCGGGGCGGC	TGCGGCCGTG	CGGTACTGAA	CCAGGATGGT	ACCGTCCTAC	GGCCCGCCAC	ATTCAGTGGA	GCGTACCGCG	GTGCGGGTGG	ATAGTCCCGG	TCACGCAAGT	AGCACGGCTA	CGGGTTATGG	GACCCAACCG	TCCAATGTAA	GCTGATGACG	CGGCGCATTC	TAGCTGACGC	GTGTGTCGCC	GTGGGCGGTG	GTGGCCGGGT	AAGGAGGCCT	AACCCGCTTT
AB0094-Ca_BFcol_gt2_kt2	CACTCCATCC	CGGCATTATA	CGTGGCCCTG	GTCGAGGTCT	TTGCTCCTTT	GGGGCCTATC	TCCCCGTGTC	ACTCTCCCAA	TCACCCACCC	GGGTAGGCCA	CGCATGCTCA	TATCACTTGT	GTGACGGGAC	GGTCGGAGTG	CGCGTGCCGG	GCAGAGAGAC	GCCCGCGGGC	GAGAGGCCAG	AATTCCGCTA	ATGACTATGC	TGCCGACGTA	ATGACCAGAA	GTTCTCGCGC	CAGGAGGTCT	GAGGAGGCAG	CCGCGCACCT	CCGGGGCGGC	TGCGACCGTG	CGGTACTGAA	CCAGGATGGT	ACCGTCCTAC	GGCCCGCCAC	ATTCAGGGGA	GCGTACCGCG	GTGCGGGTGG	TTAGTCCCGG	TCACGCAAGT	AGCACGGCTA	CGGGTTATGG	GGCCCAACCG	TCCAATGTAA	GCTGATGACG	CGGCGCATTC	TAGCTGACAC	GTGTGTCGCC	GTGGGCGGTG	GTGGCCGGGT	AAGGAGGCCT	AACCCGCTTT
AB0094-Cb_BFcol_gt0_kt2	CACTCCATCC	CGGGATTATA	CGTGCCCCTG	GTCGAGGTCT	TCGCTCCTTT	GGGGCCTATC	TCCCCGTGTC	ACTCTCCCAA	TCACCCACCC	GGGTAGGCCA	CGCATGCTCA	TATCACTTGT	GTGACGGGAC	GGTCGGAGTG	CGCGTGCCGG	GCAGAGAGAC	GCCCGCGGGC	GAGAGGCCAG	AATTCCGCTG	GTGACTATGC	TGCCGACGTA	ATGACCAGAA	GTTCTCGCGC	CAGGAGGTCT	GAGGAGGCAG	CCGCGCACCT	CCGGGGCGGC	TGCGGCCGTG	CGGTACTGAA	CCAGGATGGT	ACCGTCCTAC	GGCCCGCCAC	ATTCAGTGGA	GCGTACCGCG	GTGCGGGTGG	ATAGTCCCGG	TCACGCAAGT	AGCACGGCTA	CGGGTTATGG	GGCCCAACCG	TCCAATGTAA	GCTGATGACG	CGGCGCATTC	TAGCTGACGC	GTGTGTCGCC	GTGGGCGGTG	GTGGCCGGGT	AAGGAGGCCT	AACCCGCTTT
AB0095-Ca_BFcol_gt0_kt2	CACTCCATCC	CGGGATTATA	CGTGGCCCTG	GTCGAGGTCT	TTGCTCCTTT	GGGGCCTATC	TCCCCGTGTC	ACTCTCCCAA	TCACCCACCC	GGGTAGGCCA	CGCATGCTGA	TATCACTTGT	GTGACGGGAC	GGTCGGAGTG	CGCGTGCCGG	GCAGAGAGAC	GCCCGCGGGC	GAGAGGCCAG	AATTCCGCTG	ATGACTATGC	TGCCGACGTA	ATGACCAGCA	GTTCTCGCGC	CAGGAGGTCT	GAGGAGGCAG	CCGCGCACCT	CCGGGGCGGC	TGCGGCCGTG	CGGTACTGAA	CCAGGATGGT	ACCGTTCTAC	GGCCCGCCAC	ATTCAGGGGA	GCGTACCGCG	GTGCGGGTGG	ATAGTCCCGG	TCACGCAAGT	AGCACGGCTA	CGGGTTATGG	GGCCCCACCG	TCCAATGGAA	GCTGATGACG	CGGCGCATTC	TAGCTGACGC	GTGTGTCGCC	GTGGGCGGTG	GTGGCCGGGT	AAGGAGGCCT	AACCCGCTTT
AB0095-Cb_BFcol_gt0_kt2	CACTCCATCC	CGGCATTATA	CGTGGCCCTG	GTCGAGGTCT	TTGCTCCTTT	GGGGCCTATC	TCCCCGTGTA	ACTCTCCCAA	TCACCCACCC	GGGTAGGCCA	CGCAAGCTCA	TATCACTTGT	GTGGCGGGAC	GGGCGGAGTG	CGCGTGCCGG	GCAGAGAGAC	GCCCGCGGGC	GAGAGGCCAG	AATCCCGCTG	ATGACTATGC	TGCCGACGTA	AAGACCAGAA	GTTCTCGCGC	CAGGAGGTCT	GAGGAGGCAG	CCGCGCACCT	CCGGGGCGGC	TGCGGCCGTG	CGGTACTGAA	CCAGGATGGT	ACCGTCCTAC	GGCCCGCCAC	ATTCAGTGGA	GCATACCGCG	GTGCGGGTGG	ATAGTCCCGG	TCACGCAAGT	AGCACGGCTA	CGGGTTATGG	GGCCCAACCG	TCCAATGTAA	TCTGATGACG	CGGCGCATTC	TAGCTGACAC	GTGTGTCGCC	GTGGGCGGTG	GTGGCCGGGT	AAGGAGGCCT	AACCCGCTTT
AB0097-Ca_BFcol_gt0_kt2	CACTCCATCC	CGGCATTATA	CGTGCCCCTG	GTCGAGGTCT	TTGCTCCTTT	GGGGCCTATC	TCCCCGTGTC	ACTCTCCCAA	TCACCCACCC	GGGTAGGCCA	CGCATGCTCA	TATCACTTGT	GTGACGGGAC	GGTCGGAGTG	CGCGTGCCGG	GCAGAGAGAC	GCCCGCGGGC	GAGAGGCCAG	AATTCCGCTG	ATGACTATGC	TGCCGACGTA	ATGACCAGAA	GTTCTCGCGC	CAGGAGGTCT	GAGGAGGCAG	CCGCGCACCT	CCGGGGCGGC	TGCGGCCGTG	CGGTACTGAA	CCAGGATGGT	ACCGTCCTAC	GGCCCGCCAC	ATTCAGTGCA	GCGTACCGCG	GTGCGGGTGG	ATAGTCCCGG	TCACGCAAGT	AGCACGGCTA	CGGGTTATGG	GGCCCAACCG	TCCAATGTAA	GCTGATGACG	CGGCGCATTC	TAGCTGACAC	GTGTGTCGCC	GTGGGCGGTG	GTGGCCGGGT	AAGGAGGCCT	AACCCGCTTT
AB0097-Cb_BFcol_gt0_kt2	CACTCCATCC	CGGCATTATA	CGTGGCCCTG	GTCGAGGTCT	TTGCTCCTCT	GGGGCCTATC	TCCCCGTGTC	ACTCTCCCAA	TCACCCACCC	GGGTAGGCCA	CGCATGCTCA	TATCACTTGT	GTGACGGGAC	GGTCGGAATG	CGCGTGCCGG	GCAGAGAGAC	GCCCGCGGGC	GAGAGGCCAG	AATTCCGCTG	ATGACTATGC	TGCCGACGTA	ATGACCAGAA	GTTCTCGCGC	CAGGAGGTCT	GAGGAGGCAG	CCGCGCACCT	CCGGGGCGGC	TGCGGCCGTG	CGGTACTGAA	CCAGGATGGT	ACCGTCCTAC	GGCCCGCCAC	ATTCAGTGGA	GCGCACCGCG	GTGCGGGTGG	ATAGTCCCGG	TCACGCAAGT	AGCACGGCTA	CGGGTTATGG	GGCCCAACCG	TCCGATGTAA	TCTGATGACG	CGGCGCATTC	TAGCTGACAC	GTGTGTCGCC	GTGGGCGGTG	GTGGCCGGGT	AAGGAGGCCT	AACCCGCTTT
AB0098-Ca_BFcol_gt0_kt2	CACTCCATCC	CGGCATTATA	CGTGCCCCTG	GTCGAGGTCT	TTGCTCCTTT	GGGGCCTATC	TCCCCGTGTC	ACTCTCCCAA	TCACCCACCC	GGGTAGGCCA	CGCATGCTGA	TATCACTTGT	GTGACGGGAC	GGTCGGAGTG	CGCGTGCCGG	GCAGAGAGAC	GCCCGCGGGC	GAGAGGCCAG	AATTCCGCTG	ATGACTATGC	TGCCGACGTA	AAGACCAGAA	GTTCTCGCGC	CAGGAGGTCT	GAGGAGGCAG	CCGCGCACCT	CCGGGGCGGC	TGCGGCCGTG	CGGTACTGAA	CCAGGATGGT	ACCGTCCTAC	GGCCCGCCAC	ATTCAGTGGA	GCATACCGCG	GTGCGGGTGG	ATAGTCCCGG	TCACGCAAGT	AGCACGGCTA	CGGGTTATGG	GGCCCAACCG	TCCAATGTAA	TCTGATGACG	CGGCGCATTC	TAGCTGACAC	GTGTGTCGCC	GTGGGCGGTG	GTGGCCGGGT	AAGGAGGCCT	AACCCGCTTT
AB0098-Cb_BFcol_gt2_kt2	CACTCCATCC	CGGCATTATA	CGTGGCCCTG	GTCGAGGTCT	TTGCTCCTTT	GGGGCCTATC	TCCCCGTGTC	ACTCTCCCAA	TCACCCACCC	GGGTAGGCCA	CGCATGCTCA	TATCACTTGT	GTGACGGGAC	GGTCGGAGTG	CGCGTGCCGG	GCAGAGAGAC	GCCCGCGGGC	GAGAGGCCAG	AATTCCGCTA	ATGACTATGC	TGCCGACGTA	ATGACCAGAA	GTTCTCGCGC	CAGGAGGTCT	GAGGAGGCAG	CCGCGCACCT	CCGGGGCGGC	TGCGACCGTG	CGGTACTGAA	CCAGGATGGT	ACCGTCCTAC	GGCCCGCCAC	ATTCAGGGGA	GCGTACCGCG	GTGCGGGTGG	ATAGTCCCGG	TCACGCAAGT	AGCACGGCTA	CGGGTTATGG	GGCCCAACCG	TCCAATGTAA	GCTGATGACG	CGGCGCATTC	TAGCTGACAC	GTGTGTCGCC	GTGGGCGGTG	GTGGCCGGGT	AAGGAGGCCT	AACCCGCTTT
AB0099-Ca_BFcol_gt2_kt2	CACTCCATCC	CGGCATTATA	CGTGGCCCTG	GTCGAGGTCT	TTGCTCCTTT	GGGGCCTATC	TCCCCGTGTC	ACTCTCCCAA	TCACCCACCC	GGGTAGGCCA	CGCATGCTCA	TATCACTTGT	GTGACGGGAC	GGTCGGAGTG	CGCGTGCCGG	GCAGAGAGAC	GCCCGCGGGC	GAGAGGCCAG	AATTCCGCTA	ATGACTATGC	TGCCGACGTA	ATGACCAGAA	GTTCTCGCGC	CAGGAGGTCT	GAGGAGGCAG	CCGCGCACCT	CCGGGGCGGC	TGCGACCGTG	CGGTACTGAA	CCAGGATGGT	ACCGTCCTAC	GGCCCGCCAC	ATTCAGGGGA	GCGTACCGCG	GTGCGGGTGG	TTAGTCCCGG	TCACGCAAGT	AGCACGGCTA	CGGGTTATGG	GGCCCAACCG	TCCAATGTAA	GCTGATGACG	CGGCGCATTC	TAGCTGACAC	GTGTGTCGCC	GTGGGCGGTG	GTGGCCGGGT	AAGGAGGCCT	AACCCGCTTT
AB0099-Cb_BFcol_gt2_kt2	CACTCCATCC	CGGCATTATA	CGTGGCCCTG	GTCGAGGTCT	TTGCTCCTTT	GGGGCCTATC	TCCCCGTGTC	ACTCTCCCAA	TCACCCACCC	GGGTAGGCCA	CGCATGCTCA	TATCACTTGT	GTGACGGGAC	GGTCGGAGTG	CGCGTGCCGG	GCAGAGAGAC	GCCCGCGGGC	GAGAGGCCAG	AATTCCGCTA	ATGACTATGC	TGCCGACGTA	ATGACCAGAA	GTTCTCGCGC	CAGGAGGTCT	GAGGAGGCAG	CCGCGCACCT	CCGGGGCGGC	TGCGACCGTG	CGGTACTGAA	CCAGGATGGT	ACCGTCCTAC	GGCCCGCCAC	ATTCAGGGGA	GCGTACCGCG	GTGCGGGTGG	TTAGTCCCGG	TCACGCAAGT	AGCACGGCTA	CGGGTTATGG	GGCCCAACCG	TCCAATGTAA	GCTGATGACG	CGGCGCATTC	TAGCTGACAC	GTGTGTCGCC	GTGGGCGGTG	GTGGCCGGGT	AAGGAGGCCT	AACCCGCTTT
AB0100-Ca_BFcol_gt0_kt2	CACTCCATCC	CGGGATTATA	CGTGGCCCTG	GTCGAGGTCT	TTGCTCCTTT	GGGGCCTATC	TCCCCGTGTC	ACTCTCCCAA	TCACCCACCC	GGGTAGGCCA	CGCATGCTGA	TATCACTTGT	GTGACGGGAC	GGTCGGAGTG	CGCGTGCCGG	GCAGAGAGAC	GCCCGCGGGC	GAGAGGCCAG	AATTCCGCTG	ATGACTATGC	TGCCGACGTA	ATGACCAGCA	GTTCTCGCGC	CAGGAGGTCT	GAGGAGGCAG	CCGCGCACCT	CCGGGGCGGC	TGCGGCCGTG	CGGTACTGAA	CCAGGATGGT	ACCGTTCTAC	GGCCCGCCAC	ATTCAGGGGA	GCGTACCGCG	GTGCGGGTGG	ATAGTCCCGG	TCACGCAAGT	AGCACGGCTA	CGGGTTATGG	GGCCCCACCG	TCCAATGGAA	GCTGATGACG	CGGCGCATTC	TAGCTGACGC	GTGTGTCGCC	GTGGGCGGTG	GTGGCCGGGT	AAGGAGGCCT	AACCCGCTTT
AB0100-Cb_BFcol_gt0_kt2	CACTCCATCC	CGGGATTATA	CGTGCCCCTG	GTCGAGGTCT	TCGCTCCTTT	GGGGCCTATC	TCCCCGTGTC	ACTCTCCCAA	TCACCCACCC	GGGTAGGCCA	CGCATGCTCA	TATCACTTGT	GTGACGGGAC	GGTCGGAGTG	CGCGTGCCGG	GCAGAGAGAC	GCCCGCGGGC	GAGAGGCCAG	AATTCCGCTG	GTGACTATGC	TGCCGACGTA	ATGACCAGAA	GTTCTCGCGC	CAGGAGGTCT	GAGGAGGCAG	CCGCGCACCT	CCGGGGCGGC	TGCGGCCGTG	CGGTACTGAA	CCAGGATGGT	ACCGTCCTAC	GGCCCGCCAC	ATTCAGTGGA	GCGTACCGCG	GTGCGGGTGG	ATAGTCCCGG	TCACGCAAGT	AGCACGGCTA	CGGGTTATGG	GGCCCAACCG	TCCAATGTAA	GCTGATGACG	CGGCGCATTC	TAGCTGACGC	GTGTGTCGCC	GTGGGCGGTG	GTGGCCGGGT	AAGGAGGCCT	AACCCGCTTT
AB0101-Ca_BFcol_gt0_kt2	CACTCCATCC	CGGCATTATA	CGTGGCCCTG	GTCGAGGTCT	TTGCTCCTTT	GGGGCCTATC	TCCCCGTGTA	ACTCTCCCAA	TCACCCACCC	GGGTAGGCCA	CGCAAGCTCA	TATCACTTGT	GTGGCGGGAC	GGGCGGAGTG	CGCGTGCCGG	GCAGAGAGAC	GCCCGCGGGC	GAGAGGCCAG	AATCCCGCTG	ATGACTATGC	TGCCGACGTA	AAGACCAGAA	GTTCTCGCGC	CAGGAGGTCT	GAGGAGGCAG	CCGCGCACCT	CCGGGGCGGC	TGCGGCCGTG	CGGTACTGAA	CCAGGATGGT	ACCGTCCTAC	GGCCCGCCAC	ATTCAGTGGA	GCATACCGCG	GTGCGGGTGG	ATAGTCCCGG	TCACGCAAGT	AGCACGGCTA	CGGGTTATGG	GGCCCAACCG	TCCAATGTAA	TCTGATGACG	CGGCGCATTC	TAGCTGACAC	GTGTGTCGCC	GTGGGCGGTG	GTGGCCGGGT	AAGGAGGCCT	AACCCGCTTT
AB0101-Cb_BFcol_gt2_kt2	CACTCCATCC	CGGCATTATA	CGTGCCCCTG	GTCGAGGTCT	TTGCTCCTTA	GGGGCCTATC	TCCCCGTGTC	ACTCTCCCAA	TCACCCACCC	GGGTAGGCCA	CGCATGCTGA	TATCACTTGT	GTGACGGGAC	GGTCGGAGTG	CGCGTGCCGG	GCAGAGAGAC	GCCCGCGGGC	GAGAGGCCAG	AATTCCGCTG	ATGACTATGC	TGCCGACGTA	ATGACCAGAA	GTTCTCGCGC	CAGGAGGTCT	GAGGAGGCAG	CCGCGCACCT	CCGGGGCGGC	TGCGGCCGTG	CGGTACTGAA	CCAGGATGGT	ACCGTCCTAC	GGCCCGCCAC	ATTCAGTGGA	GCGTACCGCG	GTGCGGGTGG	ATAGTCCCGG	TCACGCAAGT	ACCACGGCTA	CGGGTTATGG	GGCCCAACCG	TCCAATGTAA	GCTGATGACG	CGGCGCATTC	TAGCTGACGC	GTGTGTCGCC	GTGGGCGGTG	GTGGCCGGGT	AAGGAGGCCT	AACCCGCTTT
AB0103-Ca_BFgam_gt0_kt2	CACTCCATCC	CGGCATTATA	CGTGGCCCTG	GTCGAGGTCT	TTGCTCCTTT	GGGGCCTATC	TCCCCGTGTC	ACTCTCCCAA	TCACCCACCC	GGGTAGGCCA	CGCATGCTCA	TATCACTTGT	GTGACGGGAC	GGTCGGAGTG	CGCGTGCCGG	GCAGAGAGAC	GCCCGCGGGC	GAGAGGCCAG	AATTCCGCTG	ATGACTATGC	TGCCGACGTA	ATGACCAGAA	GCTCTCGCGC	CAGGAGGTCT	GAGGAGGCAG	CCGCGCACCT	CCGGGGCGGC	TGCGGCTGTG	CGGTACTGAA	CCAGGATGGT	ACCGTCCTAC	GGCCCGCCAC	ATTCAGTGGA	GCGTACCGCG	GTGTGGGTGG	ATAGTCCCGG	TCACGCAAGT	AGCACGGCTA	CGGGTTATGG	GGCCCAACCG	TCCAATGTAA	TCTGATGACG	CAGCGCATTC	TAGCTGACGC	GTGTGTCGCC	GTGGGCGGTG	GTGGCCGGGT	AAGGAGGCCT	AACCCGCTTT
AB0103-Cb_BFgam_gt0_kt2	CACTCCATCC	CGGGATTATA	CGTGCCCCTG	GTCGAGGTCT	TTGCTCCTTT	GGGGCCTATC	TCCCCGTGTC	ACTCTCCCAA	TCACCCACCC	GGGAAGGCCA	CGCATGCTCA	TATCACTTGT	GTGACGGGAC	GGTCGGAGTG	CGCGTGCCGG	GCAGAGAGAC	GCCCGCAGGC	GAGAGGCCAG	AATTCCGCTG	ATGACTATGC	TGCCGACGTA	AAGACCAGAA	GTTCTCGCGC	CAGGAGGTCT	GAGGAGGCAG	CCGCGCACCT	CCGGGGCGGC	TGCGGCCGTG	CGGTACTGAA	CCAGGATGGT	ACCGTCCTAC	GGCCCGCCAC	ATTCAGTGGA	GCGTACCGCG	GTGCGGGTGG	ATAGTCCCGG	TCACGCAAAT	AGCACGGCTA	CGGGTTATGG	GGCCCAACCG	TCCAATGTAA	TCTGATGACG	CGGCGCATTC	TAGCTGACAC	GTGTGTCGCC	GTGGGCGGTG	GTGGCCGGGT	TAGGAGGCCT	AACCCACTTT
AB0104-Ca_BFgam_gt0_kt2	CACTCCATCC	CGGCATTATA	CGTGGCCCTG	GTCGAGGTCT	TCGCTCCTTT	GGGGCCTATC	TCCCCGTGTC	ACTCTCCCAA	TCACCCACCC	GGGTAGGCCA	CGCATGCTCA	TATCACTTGT	GTGACGGGAC	GGTCGGAGTG	CGCGTGCCGG	GCAGAGAGAC	GCCCGCGGGC	GAGAGGCCAG	AATTCCGCTG	ATGACTATGC	TGCCGACGTA	AAGACCAGAA	GTTCTCGCGC	CAGGAGGTCT	GAGGAGGCAG	CCGCGCACCT	CCGGGGCGGC	TGCGGCCGTG	CGGTATTGAA	CCAAGATGGT	ACCGTCCTAC	GGCCCGCCAC	ATTCAGGGGA	GCGTATCGCG	GTGCGGGTGG	ATAGTCCCGG	TCACGCAAGT	AGCACGGCTA	CGGGTTATGG	GGCCCAACCG	TCCAATGTAA	GCTGATGACG	CGGCGCATTC	TAGCTGACGC	GTGTGTCGCC	GTGGGCGGTG	GTGGCCGGGT	AAGGAGGCCT	AACCCGCTTT
AB0104-Cb_BFgam_gt1_kt2	CACTCCATCC	TGGCATAATA	CGTGGCCCTG	GTCGAGGTCT	TTGCTCCTTT	GGGGCCTATC	TCCCCGTGTC	ACTCTCCCAA	TCACCCACCC	GGGTAGGCCA	CGCATGCTCA	TATCACTTGT	GTGACGGGAC	GGTCGGAGTG	CGCGTGCCGG	GCAGAGAGAC	GCCCGCGGGC	GAGAGGCCAG	AATTCCGCTG	ATGACTATGC	TGCCGACGTA	AAGACCAGAA	GTTCTCGCGC	CAGGAGGTCT	GAGGAGGCAG	CCGTGCACCT	CCGGGGCGGC	TGCGGACGTG	CGGTACTGAA	CCAGGATGGT	ACCGTCCTAC	GGCCCGCCAC	ATTCAGTGGA	GCGTACCGCG	GTGCGGGTGG	ATAGTCCCGG	TCACGCAAGT	AGCACGGCTA	CGGGTTATGG	GGCCCAACCG	TCCAATGTAA	TCTGATGACG	CGGCGCATTC	TAGCTGACGC	GTGTGTCGCC	GTGGGCGGTG	GTGGCCGGGT	TAGGAGGCCT	AACCCACTTT
AB0108-Ca_BFgam_gt0_kt2	CACTCCATCC	CGGCATTATA	CGTGCCCCTG	GTCGAGGTCT	TTGCTCCTTT	GGGGCCTATC	TCCCCGTGTC	ACTCTCCCAA	TCACCCACCC	GGGTAGGCCA	CGCATGCTGA	TATCACTTGT	GTGACGGGAC	GGTCGGAGTG	CGCGCGCCGG	GCAGAGAGAC	GCCTGCGGGC	GAGAGGCCAG	AATTCAGCTG	ATGACTATGC	TGCCGACGTA	AAGACCAGAA	GTTCTCGCGT	CGGGAGGTCT	GAGGAGGCAG	CCGCGCACCT	CCGGGGCGGC	TGCGGCCGTG	CGGTACTGAA	CCAGGATGGT	ACCGTCCTAC	GGCCCGCCAC	ATTCAGGGGA	GCGTACCGCG	GTGCGGGTGG	ATAGTCCCGG	TCACGCAAGT	AGCACGGCTA	CGGGTTATCG	GGCCCAACCG	TCCGAGGTAA	TCTGATGACG	CGGCGCATTC	TAGCTGACGC	GTGTGTCGCC	GTGGGCGGTG	GTGGCCGGGT	AAGGAGGCCT	AACCCGCTTT
AB0108-Cb_BFgam_gt0_kt2	CACTCCATCC	CGGCATTATA	CGTGCCCCTG	GTCGAGGTCT	TTGCTCCTTT	GGGGCCTATC	TCCCCGTGTC	ACTCTCCCAA	TCACCCACCC	GGGAAGGCCA	CGCATGCTCA	TATCACTTGT	GTGACGGGAC	GGTCGGAGTG	CGCGTGCCGG	GCAGAGAGAC	GCCCGCGGGC	GAGAGGCCAG	AATTCCGCTG	ATGACTATGC	TGCCGACGTA	ATGACCAGAA	GTTCACGCGC	CAGGAGGTCT	GAGGAGGCAG	CCGCGCACCT	CCGGGGCGGC	TGCGGCCGTG	CGGTACTGAA	CCAGGATGGT	ACCGTCCTAC	GGCCCGCCAC	ATTCAGGGGA	GCGTACCGCG	GTGCGGGTGG	ATAGTCCCAG	TCACGCTAGT	AGCCCGGCTA	CGGGTTATGG	GGCCCAACCG	TCCGATATAA	TCTGATGACG	CGGCGCATTC	TAGCTGACAC	GTGTGTCGCC	GTGGGCGGTG	GTGGTCGGGT	AAGGAAGCCT	AACCCGCTTT
AB0109-Ca_BFcol_gt0_kt2	CACTCCATCC	CGGCATTATA	CGTGCCCCTG	GTCGAGGTCT	TTGCTCCTTT	GGGGCCTATC	TCCCCGTGTC	ACTCTCCCAA	TCACCCACCC	GGGTAGGCCA	CGCATGCTCA	TATCACTTGT	GTGACGGGAC	GGTCGGAGTG	CGCGTGCCGG	GCAGAGAGAC	GCCCGCGGGC	GAGAGGCCAG	AATTCCGCTG	ATGACTATGC	TGCCGACGTA	ATGACCAGAA	GTTCTCGCGC	CAGGAGGTCT	GAGGAGGCAG	CCGCGCACCT	CCGGGGCGGC	TGCGGCCGTG	CGGTACTGAA	CCAGGATGGT	ACCGTCCTAC	GGCCCGCCAC	ATTCAGTGGA	GCGTACCGCG	GTGCGGGTGG	ATAGTCCCGG	TCACGCAAGT	AGCACGGCTA	CGGGTTATGG	GACCCAACCG	TCCAATGTAA	GCTGATGACG	CGGCGCATTC	TAGCTGACGC	GTGTGTCGCC	GTGGGCGGTG	GTGGCCGGGT	AAGGAGGCCT	AACCCGCTTT
AB0109-Cb_BFcol_gt2_kt2	CACTCCATCC	CGGCATTATA	CGTGCCCCTG	GTCGAGGTCT	TTGCTCCTTT	GGGGCCTATC	TCCCCGTGTA	ACTCTCCCAA	TCACCCACCC	GGGTAGGCCA	CGCAAGCTCA	TATCACTTGT	GTGGCGGGAC	GGGCGGAGTG	CGCGTGCCGG	GCAGAGAGAC	GCCCGCGGGC	GAGAGGCCAG	AATCCCGCTG	ATGACTATGC	TGCCGACGTA	AAGACCAGAA	GTTCTCGCGC	CAGGAGGTCT	GAGGAGGCAG	CCGCGCACCT	CCGGGGCGGC	TGCGGCCGTG	CGGTACTGAA	CCAGGATGGT	ACCGTCCTAC	GGCCCGCCAC	ATTCAGTGGA	GCATACCGCG	GTGCGGGTGG	ATAGTCCCGG	TCACGCAAGT	AGCACGGCTA	CGGGTTATGG	GGCCCAACCG	TCCAATGTAA	TCTGATGACG	CGGCGCATTC	TAGCTGACAC	GTGTGTCGCC	GTGGGCGGTG	GTGGCCGGGT	AAGGAGGCCT	AACCCGCTTT
AB0110-Ca_BFcol_gt0_kt2	CACTCCATCC	CGGCATTATA	CGTGGCCCTG	GTCGAGGTCT	TTGCTCCTTT	GGGGCCTATC	TCCCCGTGTA	ACTCTCCCAA	TCACCCACCC	GGGTAGGCCA	CGCAAGCTCA	TATCACTTGT	GTGGCGGGAC	GGGCGGAGTG	CGCGTGCCGG	GCAGAGAGAC	GCCCGCGGGC	GAGAGGCCAG	AATCCCGCTG	ATGACTATGC	TGCCGACGTA	AAGACCAGAA	GTTCTCGCGC	CAGGAGGTCT	GAGGAGGCAG	CCGCGCACCT	CCGGGGCGGC	TGCGGCCGTG	CGGTACTGAA	CCAGGATGGT	ACCGTTCTAC	GGCCCGCCAC	ATTCAGTGGA	GCGTACCGCG	GTGCGGGTGG	ATAGTCCCGG	TCACGCAAGT	AGCACGGCTA	CGGGTTATGG	GGCCCAACCG	TCCAATGTAA	GCTGATGACG	CGGCGCATTC	TAGCTGACGC	GTGTGTCGCC	GTGGGCGGTG	GTGGCCGGGT	AAGGAGGCCT	AACCCGCTTT
AB0110-Cb_BFcol_gt2_kt2	CACTCCATCC	CAGGATTATA	CGTGCCCCTG	GTCGAGGTCT	TTGCTCCTTT	GGGGCCTATC	TCCCCGTGTC	ACTCTCCCAA	TCACCCACCC	AGGTAGGCCA	CGCATGCTCA	TATCACTTGT	GTGACGGGAC	GGTCGGAGTG	CGCGTGCCGG	GCAGAGAGAC	GCCCGCGGGC	GAGAGGCCAG	AATTCCGCTG	ATGACTATGC	TGCCGACGTA	AAGACCAGAA	GTTCTCGCGC	CAGGAGGTCT	GAGGAGGCAG	CCGCGCACCT	CCGGGGCGGC	TGCGGCCGTG	CGGTACTGAA	CCAGGATGGT	ACCGTCCTAC	GGCCCGCCAC	ATTCAGTGGA	GCATACCGCG	GTGCGGGTGG	ATAGTCCCGG	TCACGCAAGT	AGCACGGCTA	CGGGTTATGG	GGCCCAACCG	TCCAATGTAA	TCTGATGACG	CGGCGCATTC	TAGCTGACAC	GTGTGTCGCC	GTGGGCGGTG	GTGGCCGGGT	AAGGAGGCCT	AACCCGCTTT
AB0111-Ca_BFcol_gt2_kt2	CACTCCATTC	CGGCATTATA	CGTGGCCCTG	GTCGAGGTCT	TTGCTCCTTT	GGGGCCTATC	TCCCCGTGTC	ACTCTCCCAA	TCACCCACCC	GGGTAGGCCA	CGCATGCTGA	TATCACTTGT	GTGACGGGAC	GGTTGGAGTG	CGCGTGCCGG	GCAGAGAGAC	GCCCGCGGGC	GAGAGGCCAG	AATTCCGCTG	ATGACTATGC	TGCCGACGTA	ATGACCAGAA	GTTCTCGCGC	CAGGAGGTCT	GAGGAGGCAG	CCGCGCACCT	CCGGGGCGGC	TGCGGCCGTG	CGGTACTGAA	CCAGGATGGT	ACCGTCCTAC	GGCCCGCCAC	ATTCAGTGGA	GCGTACCGCG	GTGCGGGTGG	ATAGTCCCGG	TCACGCAAGT	AGCACGGCTA	CGGGTTATGG	GGCCCAACCG	TCCAATGTAA	GCTGATGACG	CGGCGCATTC	TAGCTGACGC	GTGTGTCGCC	GTGGGCGGTG	GTGGCCGGGT	AAGGAGGCCT	AACCCGCTTT
AB0111-Cb_BFcol_gt2_kt2	CACTCCATCC	CGGCATTATA	CGTGGCCCTG	GTCGAGGTCT	TTGCTCCTTT	GGGGCCTATC	TCCCCGTGTA	ACTCTCCCAA	TCACCCACCC	GGGTAGGCCA	CGCAAGCTCA	TATCACTTGT	GTGGCGGGAC	GGGCGGAGTG	CGCGTGCCGG	GCAGAGAGAC	GCCCGCGGGC	GAGAGGCCAG	AATCCCGCTG	ATGACTATGC	TGCCGACGTA	AAGACCAGAA	GTTCTCGCGC	CAGGAGGTCT	GAGGAGGCAG	CCGCGCACCT	CCGGGGCGGC	TGCGGCCGTG	CGGTACTGAA	CCAGGATGGT	ACCGTCCTAC	GGCCCGCCAC	ATTCAGTGGA	GCATACCGCG	GTGCGGGTGG	ATAGTCCCGG	TCACGCAAGT	AGCACGGCTA	CGGGTTATGG	GGCCCAACCG	TCCAATGTAA	TCTGATGACG	CGGCGCATTC	TAGCTGACAC	GTGTGTCGCC	GTGGGCGGTG	GTGGCCGGGT	AAGGAGGCCT	AACCCGCTTT
AB0112-Ca_BFcol_gt2_kt2	CACTCCATCC	CGGCATTATA	CGTGGCCCTG	GTCGAGGTCT	TTGCTCCTTT	GGGGCCTATC	TCCCCGTGTC	ACTCTCCCAA	TCACCCACCC	GGGTAGGCCA	CGCATGCTCA	TATCACTTGT	GTGACGGGAC	GGTCGGAGTG	CGCGTGCCGG	GCAGAGAGAC	GCCCGCGGGC	GAGAGGCCAG	AATTCCGCTA	ATGACTATGC	TGCCGACGTA	ATGACCAGAA	GTTCTCGCGC	CAGGAGGTCT	GAGGAGGCAG	CCGCGCACCT	CCGGGGCGGC	TGCGACCGTG	CGGTACTGAA	CCAGGATGGT	ACCGTCCTAC	GGCCCGCCAC	ATTCAGGGGA	GCGTACCGCG	GTGCGGGTGG	TTAGTCCCGG	TCACGCAAGT	AGCACGGCTA	CGGGTTATGG	GGCCCAACCG	TCCAATGTAA	GCTGATGACG	CGGCGCATTC	TAGCTGACAC	GTGTGTCGCC	GTGGGCGGTG	GTGGCCGGGT	AAGGAGGCCT	AACCCGCTTT
AB0112-Cb_BFcol_gt2_kt2	CACTCCATCC	CGGGATTATA	CGTGGCCCTG	GTCGAGGTCT	TTGCTCCTTT	GGGGCCTATC	TCCCCGTGTC	ACTCTCCCAA	TCACCCACCC	GGGTAGGCCA	CGCATGCTGA	TATCACTTGT	GTGACGGGAC	GGTCGGAGTG	CGCGTGCCGG	GCAGAGAGAC	GCCCGCGGGC	GAGAGGCCAG	AATTCCGCTG	ATGACTATGC	TGCCGACGTA	ATGACCAGCA	GTTCTCGCGC	CAGGAGGTCT	GAGGAGGCAG	CCGCGCACCT	CCGGGGCGGC	TGCGGCCGTG	CGGTACTGAA	CCAGGATGGT	ACCGTCCTAC	GGCCCGCCAC	ATTCAGTGGA	GCGTACCGCG	GTGCGGGTGG	ATAGTCCCGG	TCACGCAAGT	AGCACGGCTA	CGGGTTGTGG	GGCCCAACCG	TCCAATGTAA	GCTGATGACG	CGGCGCATTC	TAGCTGACAC	GTGTGTCGCC	GTGGGCGGTG	GTGGCCGGGT	AAGGAGGCCT	AACCCGCTTT
AB0113-Ca_BFcol_gt0_kt2	CACTCCATCC	CGGCATTATA	CGTGCCCCTG	GTCGAGGTCT	TTGCTCCTTT	GGGGCCTATC	TCCCCGTGTC	ACTCTCCCAA	TCACCCACCC	GGGTAGGCCA	CGCATGCTCA	TATCACTTGT	GTGGCGGGAC	GGTCGGAGTG	CGCGTGCCGG	GCAGAGAGAC	GCCCGCGGGC	GAGAGGCCAG	AATTCCGCTG	ATGACTATGC	TGCCGACGTA	ATGACCAGCA	GTTCTCGCGC	CAGGAGGTCT	GAGGAGGCAG	CCGCGCACCT	CCGGGGCGGC	TGCGGCCGTG	CGGTACTGAA	CCAGGATGGT	ACCGTCCTAC	GGCCCGCCAC	ATTCAGTGGA	GCGTACCGCG	GTGCGGGTGG	ATAGTCCCGG	TCACGCAAGT	AGCACGGCTA	CGGGTTATGG	GGCCCAACCG	TCCGATGTAA	TCTGATGACG	CGGCGCATTC	TAGCTGACGC	GTGTGTCGCC	GTGGGCGGTG	GTGGCCCGGT	AAGGAGGCCT	AACCCGCTTT
AB0113-Cb_BFcol_gt2_kt2	CACTTCATCC	CGGCATTATA	CGTGGCCCTG	GTCGAGGTCT	TTGCTCCTTT	GGGGCCTATC	TCCCCGTGTC	ACTCTCCCAA	TCACCCACCC	GGGTAGGCCA	CGCATGCTCA	TATCACTTGT	GTGACGGGAC	GGTCGGAGTG	CGCGTGCCGG	GCAGAGAGAC	GCCCGCGGGC	GAGAGGCCAG	AATTCCGCTA	ATGACTATGC	TGCCGACGTA	ATGACCAGAA	GTTCTCGCGC	CAGGAGGTCT	GAGGAGGCAG	CCGCGCACCT	CCGGGGCGGC	TGCGACCGTG	CGGTACTGAA	CCAGGATGGT	ACCGTCCTAC	GGCCCGCCAC	ATTCAGGGGA	GCGTACCGCG	GTGCGGGTGG	TTAGTCCCGG	TCACGCAAGT	AGCACGGCTA	CGGGTTATGG	GGCCCAACCG	TCCAATGTAA	GCTGATGACG	CGGCGCATTC	TAGCTGACAC	GTGTGTCGCC	GTGGGCGGTG	GTGGCCGGGT	AAGGAGGCCT	AACCCGCTTT
AB0114-Ca_BFcol_gt2_kt2	CACTCCATCC	CGGCATTATA	CGTGGCCCTG	GTCGAGGTCT	TTGCTCCTTT	GGGGCCTATC	TCCCCGTGTC	ACTCTCCCAA	TCACCCACCC	GGGTAGGCCA	CGCATGCTCA	TATCACTTGT	GTGACGGGAC	GGTCGGAGTG	CGCGTGCCGG	GCAGAGAGAC	GCCCGCGGGC	GAGAGGCCAG	AATTCCGCTA	ATGACTATGC	TGCCGACGTA	ATGACCAGAA	GTTCTCGCGC	CAGGAGGTCT	GAGGAGGCAG	CCGCGCACCT	CCGGGGCGGC	TGCGACCGTG	CGGTACTGAA	CCAGGATGGT	ACCGTCCTAC	GGCCCGCCAC	ATTCAGGGGA	GCGTACCGCG	GTGCGGGTGG	TTAGTCCCGG	TCACGCAAGT	AGCACGGCTA	CGGGTTATGG	GGCCCAACCG	TCCAATGTAA	GCTGATGACG	CGGCGCATTC	TAGCTGACAC	GTGTGTCGCC	GTGGGCGGTG	GTGGCCGGGT	AAGGAGGCCT	AACCCGCTTT
AB0114-Cb_BFcol_gt2_kt2	CACTCCATCC	CGGCATTATA	CGTGGCCCTG	GTCGAGGTCT	TTGCTCCTTT	GGGGCCTATC	TCCCCGTGTA	ACTCTCCCAA	TCACCCACCC	GGGTAGGCCT	CGCATGCTGA	TATCACTTGT	GTGACGGGAC	GGTCGGAGTG	CGCGTGCCGG	GCAGAGAGAC	GCCCGCGGGC	GAGAGGCCAG	AATTCCGCTG	ATGACTATGC	TGCCGACGTA	ATGATCAGAA	GTTCTCGCGC	CAGGAGGTCT	GAGGAGGCAG	CCGCGCACCT	CCGGGGCGGC	TGCGGCCGTG	CGGTACTGAA	CCAGGATGGT	ACCGTCCTAC	GGCCCGCCAC	ATTCAGTGCA	GCGTACCGCG	GTGCGGGTGG	ATAGTCCCGG	TCACGCAAGT	AGCACGGCTA	CGGGTTATGG	GGCCCAACCG	TCCAATGTAA	GCTGATGACG	CGGCGCATTC	TAGCTGACAC	GTGTGTCGCC	GTGGGCGGTG	GTGGCCGGGT	AAGGAGGCCT	AACCCGCTTT
AB0115-Ca_BFcol_gt2_kt2	CACTCCATCC	CGGCATTATA	CGTGGCCCTG	GTCGAGGTCT	TTGCTCCTTT	GGGGCCTATC	TCCCCGTGTC	ACCCTCCCAA	TCACCCACCC	GGGTAGGCCA	CGCATGCTCA	TATCACTTGT	GTGACGGGAC	GGTCGGAGTG	CGCGTGCCGG	GCAGAGAGAC	GCCCGCGGGC	GAGAGGCCAG	AATTCCGCTG	ATGACTATGC	TGCCGACGTA	ATGACCAGAA	GTTCTCGCGC	CAGGAGGTCT	GAGGAGGCAG	CCGCGCACCT	CCGGGGCGGC	TGCGGCCGTG	CGGTGCTGAA	CCAGGATGGT	ACCGTCCTAC	GGCCCGCCAC	ATTCAGTGGA	GCGTACCGCG	GTGCGGGTGG	ATAGTCCCGG	TCACGCAAGT	AGCACGGCTA	CGGGTTATGG	GGCCCCACCG	TCCAATGGAA	GCTGATGACG	CGGCGCGTTC	TAGCTGACGC	GTGTGTCGCC	GTGGGCGGTG	GTGGCCGGGT	AAGGGGGCCT	AACCCGCTTT
AB0115-Cb_BFcol_gt2_kt2	CACTCCATCC	CGGCATTATA	CGTGGCCCTG	GTCGAGGTCT	TTGCTCCTTT	GGGGCCTATC	TCCCCGTGTC	ACTCTCCCAA	TCACCCACCC	GGGTAGGCCA	CGCATGCTCA	TATCACTTGT	GTGACGGGAC	GGTCGGAGTG	CGCGTGCCGG	GCAGAGAGAC	GCCCGCGGGC	GAGAGGCCAG	AATTCCGCTA	ATGACTATGC	TGCCGACGTA	ATGACCAGAA	GTTCTCGCGC	CAGGAGGTCT	GAGGAGGCAG	CCGCGCACCT	CCGGGGCGGC	TGCGACCGTG	CGGTACTGAA	CCAGGATGGT	ACCGTCCTAC	GGCCCGCCAC	ATTCAGGGGA	GCGTACCGCG	GTGCGGGTGG	TTAGTCCCGG	TCACGCAAGT	AGCACGGCTA	CGGGTTATGG	GGCCCAACCG	TCCAATGTAA	GCTGATGACG	CGGCGCATTC	TAGCTGACAC	GTGTGTCGCC	GTGGGCGGTG	GTGGCCGGGT	AAGGAGGCCT	AACCCGCTTT
AB0118-Ca_BFgam_gt0_kt2	CACTCCATCC	CGGCATTATA	CGTGGCCCTG	GTCGAGGTCT	TTGCTCCTTT	GGGGCCTATC	TCCCCGTGTC	ACTCTCCCAA	TCACCCACCC	GGGTAGGCCA	CGCATGCTCA	TATCACTTAT	GTGACGGGAC	GGTCGGAGTG	CGCGTGCCGG	GCAGAGAGAC	GCCCGCGGGC	GAGAGGCCAG	AATTCCGCTG	ATGACTATGC	TGCCGACGTA	ATGACCAGAA	GTTCTCGCGC	CAGGAGGTCT	GAGGAGGCAG	CCGCGCACCT	CCGGGGCGGC	TGCGGCCGTG	CGGTACTGAA	CCAGGATGGT	ACCGTCCTAC	GGCCCGCCAC	ATTCAGTGCA	GCGTACCGCG	GTGCGGGTGG	ATAGTCCCGG	TCACGCAAGT	AGCACGGCTA	CGGGTTATGG	GGCCCAACCG	TCCAATGTAA	GCTGATGACG	CGGCGCATTC	TAGCTGACGC	GTGTGTCGCC	GTGGGCGGTG	GTGGTCGGGT	AAGGAAGCCT	AACCCGCTTT
AB0118-Cb_BFgam_gt0_kt2	CACTCCATCC	CGGCATTATA	CGTGGCCCTG	GTCGAGGTCT	TTGCTCCTTT	GGGGCCTAAC	TCCCCGTGTC	ACTCTCCCAA	TCTCCCACCC	GGGTAGGCTA	CGCATGCTGA	TATCACTTGT	GTGACGGGAC	GGTCGGAGTG	CGCGTGCCGG	GCAGAGAGAC	GCCCGCGGGC	GAGAGGCCAG	AATTCCGCTG	ATGACTATGC	TGCCGACGTA	ATGACCAGAA	GTTCTCGCGC	CAGGAGGTCT	GAGGAGGCAG	CCGCGCACCT	CCGGGGCGGC	TGCGGCCGTG	CGGTACTGAA	CCAGGATGGT	ACCGTCCTAC	GGCCCGCCAC	ATTCAGTGGA	GCGTACCGCG	GTGCGGGTGG	ATAGTCCCGG	TCACGCTAGT	AGCCCGGCTA	CGGGTTATGG	GGCCCAACCG	TCCAATGGAA	TCTGATGACG	CGGCGCATTC	TAGCTGACGC	GTGTGTCGCC	GTGGGCGGTG	GTGGCCGGGT	AAGGAGGCCT	AACCCGCTTT
AB0119-Ca_BFgam_gt0_kt2	CACTCCATCC	CGGCATTATA	CGTGCCCCTG	GTCGAGGTCT	TTGCTCCTTT	GGGGCCTATC	TCCCCGTGTC	ACTCTCCCAA	TCACCCACCC	GGGTAGGCCA	CGCATGCTGA	TATCACTTGT	GTGACGGGAC	GGTCGGAGTG	CGCGTGCCGG	GCAGAGAGAC	GCCCGCGGGC	GAGAGGCCAG	AATTCCGCTG	ATGACTATGC	TGCCGCCGTA	AAGACCAGAA	GTTCTCGCGC	CAGGAGGTCT	GAGGAGGCAA	CTGCGCACCT	CCGGGGCGGC	TGCGGCCGTG	CGGTACTGAA	CCAGGATGGT	ACCGTCCTAC	GGCCCGCCAC	ATTCAGTGGA	GCGTACCGCG	GTGCGGGTGG	ATAGTCCCGG	TCACGCAAGT	AGCACGGCTA	CGGGTTATGG	GGCCCAACCG	TCCAATGTAA	GCTGATGACG	CGGCGCATTC	TAGCTGACGC	GTGTGTCGCC	GTGGGCGGTG	GTGGCCGGGT	AAGGAGGCCT	AACCCGCTTT
AB0119-Cb_BFgam_gt1_kt2	CACTCCATCC	CGGCATTATA	CGTGGCCCTG	GTCGAGGTCT	TCGCTCCTTT	GGGGCCTATC	TCCCCGTGTC	ACTCTCCCAA	TCACCCACCC	GGGTAGGCCA	CGCATGCTCA	TATCACTTGT	GTGACGGGAC	GGTCGGAGTG	CGCGTGCCGG	GCAGAGAGAC	GCCCGCGGGC	GAGAGGCCAG	AATTCCGCTG	ATGACTATGC	TGCCGACGTA	AAGACCAGAA	GTTCTCGCGC	CAGGAGGTCT	GAGGAGGCAG	CCGCGCACCT	CCGGGGCGGC	TGCGGCCGTG	CGGTATTGAA	CCAAGATGGT	ACCGTCCTAC	GGCCCGCCAC	ATTCAGGGGA	GCGTATCGCG	GTGCGGGTGG	ATAGTCCCGG	TCACGCAAGT	AGCACGGCTA	CGGGTTATGG	GGCCCAACCG	TCCAATGTAA	GCTGATGACG	CGGCGCATTC	TAGCTGACGC	GTGTGTCGCC	GTGGGCGGTG	GTGGCCGGGT	AAGGAGGCCT	AACCCGCTTT
AB0122-Ca_BFcol_gt0_kt2	CACTCCATCC	CGGCATTATA	CGTGCCCCTG	GTCGAGGTCT	TTGCTCCTTT	GGGGCCTATC	TCCCCGTGTC	ACTCTCCCAA	TCACCCACCC	GGGTAGGCCA	CGCATGCTGA	TATCACTTGT	GTGACGGGAC	GGTCGGAGTG	CGCGTGCCGG	GCAGAGAGAC	GCCCGCGGGC	GAGAGGCCAG	AATTCCGCTG	ATGACTATGC	TGCCGACGTA	ATGACCAGCA	GTTCTCGCGC	CAGGAGGTCT	GAGGAGGCAG	CCGCGCACCT	CCGGGGCGGC	TGCGGCCGTG	CGGTACCGAA	CCAGGATGGT	ACCGTCCTGC	GGCCCGCCAC	ATTCAGTGGA	GCGTACCGCG	GTGCGGGTGG	ATAGTCCCGG	TCACGCAAGT	AGCACGGCTA	CGGGTTATGG	GGCCCAACCG	TCCAATGTAA	GCTGATGACG	CGGCGCATTC	TAGCTGACGC	GTGTGTCGCC	GTGGGCGGTG	GTGGCCGGGT	AAGGAGGCCT	AACCCGCTTT
AB0122-Cb_BFcol_gt2_kt2	CACTCCATCC	CGGCATTATA	CGTGGCCCCG	GTCGAGGTCT	TTGCTCCTTT	GGGGCCTATC	TCCCCGTGTA	ACTCTCCCAA	TCACCCACCC	GGGTAGGCCA	CGCAAGCTCA	TATCACTTGT	GTGGCGGGAC	GGGCGGAGTG	CGCGTGCCGG	GCAGAGAGAC	GCCCGCGGGC	GAGAGGCCAG	AATCCCGCTG	ATGACTATGC	TGCCGACGTA	AAGACCAGAA	GTTCTCGCGC	CAGGAGGTCT	GAGGAGGCAG	CCGCGCACCT	CCGGGGCGGC	TGCGGCCGTG	CGGTACTGAA	CCAGGATGGT	ACCGTCCTAC	GGCCCGCCAC	ATTCAGTGGA	GCATACCGCG	GTGCGGGTGG	ATAGTCCCGG	TCACGCAAGT	AGCACGGCTA	CGGGTTATGG	GGCCCAACCG	TCCAATGTAA	TCTGATGACG	CGGCGCATTC	TAGCTGACAC	GTGTGTCGCC	GTGGGCGGTG	GTGGCCGGGT	AAGGAGGCCT	AACCCGCTTT
AB0123-Ca_BFcol_gt0_kt2	CACTCCATCC	CGGGATTATA	CGTGGCTCTG	GTCGAGGTCT	TTGCTCCTTT	GGGGCCTATC	TCCCCGTGTC	ACTCTCCCAA	TCACCCACCC	GGGTAGGCTA	CGCATGCTGA	TATCACTTGT	GTGACGGGAC	GGTCGGAGTG	CGCGTGCCGG	GCAGAGAGAC	GCCCGCGGGC	GAGAGGCCAG	AATTCCGCTG	ATGACTATGC	TGCCGACGTA	ATGACCAGCA	GTTCTCGCGC	CAGGAGGTCT	GAGGAGGCAG	CCGCGCACCT	CCGGGGCGGC	TGCGGCCGTG	CGGTACTGAA	CCAGGATGGT	ACCGTCCTAC	GGCCCGCCAC	ATTCAGTGGA	GCGTACCGCG	GTGCGGGTGG	ATAGTCCCGG	TCACGCAAGT	AGCACGGCTA	CGGGTTATGG	GGCCCAACCG	TCCAATGTAA	GCTGATGACG	CGGCGCATTC	TAGCTGACGC	GTGTGTCGCC	GTGGGCGGTG	GTGGCCGGGT	AAGGAGGCCT	AACCCGCTTT
AB0123-Cb_BFcol_gt0_kt2	CACTCCATCC	CGGCATTATA	CGTGGCCCTG	GTCGAGGTCT	TTGCTCCTTT	GGGGCCTATC	TCCCCGTGTC	ACCCTCCCAA	TCACCCACCC	GGGTAGGCCA	CGCATGCTCA	TATCACTTGT	GTGACGGGAC	GGTCGGAGTG	CGCGTGCCGG	GCAGAGAGAC	GCCCGCGGGC	GAGAGGCCAG	AATTCCGCTG	ATGACTATGC	TGCCGACGTA	ATGACCAGAA	GTTCTCGCGC	CAGGAGGTCT	GAGGAGGCAG	CCGCGCACCT	CCGGGGCGGC	TGCGGCCGTG	CGGTGCTGAA	CCAGGATGGT	ACCGTCCTAC	GGCCCGCCAC	ATTCAGTGGA	GCGTACCGCG	GTGCGGGTGG	ATAGTCCCGG	TCACGCAAGT	AGCACGGCTA	CGGGTTATGG	GGCCCCACCG	TCCAATGGAA	GCTGATGACG	CGGCGCGTTC	TAGCTGACGC	GTGTGTCGCC	GTGGGCGGTG	GTGGCCGGGT	AAGGGGGCCT	AACCCGCTTT
AB0124-Ca_BFcol_gt2_kt2	CACTCCATCC	CGGCATTATA	CGTGGCCCTG	GTCGAGGTCT	TTGCTCCTTT	GGGGCCTATC	TCCCCGTGTC	ACTCTCCCAA	TCACCCACCC	GGGTAGGCCA	CGCATGCTCA	TATCACTTGT	GTGACGGGAC	GGTCGGAGTG	CGCGTGCCGG	GCAGAGAGAC	GCCCGCGGGC	GAGAGGCCAG	AATTCCGCTG	ATGACTATGC	TGCCGACGTA	ATGACCAGAA	GTTCTCGCGC	CAGGAGGTCT	GAGGAGGCAG	CCGCGCACCT	CCGGGGCGGC	TGCGGCCGTG	CGGTACTGAA	CCAGGATGGT	ACCGTCCTAC	GGCCCGCCAC	ATTCAGTGGA	GCATACCGCG	GTGCGGGTGG	ATAGTCCCGG	TCACGCAAGT	AGCACGGCTA	CGGGTTATGG	GGCCCAACCG	TCCAATGTAA	TCTGATGACG	CGGCGCATTC	TAGCTGACAC	GTGTGTCGCC	GTGGGCGGTG	GTGGCCGGGT	AAGGAGGCCT	AACCCGCTTT
AB0124-Cb_BFcol_gt2_kt2	CACTCCATCC	CGGCATTATA	CGTGGCCCTG	GTCGAGGTCT	TTGCTCCTTT	GGGGCCTATC	TCCCCGTGTC	ACTCTCCCAA	TCACCCACCC	GGGTAGGCCA	CGCATGCTCA	TATCACTTGT	GTGACGGGAC	GGTCGGAGTG	CGCGTGCCGG	GCAGAGAGAC	GCCCGCGGGC	GAGAGGCCAG	AATTCCGCTG	ATGACTATGC	TGCCGACGTA	ATGACCAGAA	GTTCTCGCGC	CAGGAGGTCT	GAGGAGGCAG	CCGCGCACCT	CCGGGGCGGC	TGCGACCGTG	CGGTACTGAA	CCAGGATGGT	ACCGTCCTAC	GGCCCGCCAC	ATTCAGGGGA	GCGTACCGCG	GTGCGGGTGG	TTAGTCCCGG	TCACGCAAGT	AGCACGGCTA	CGGGTTATGG	GGCCCAACCG	TCCAATGTAA	GCTGATGACG	CGGCGCATTC	TAGCTGACAC	GTGTGTCGCC	GTGGGCGGTG	GTGGCCGGGT	AAGGAGGCCT	AACCCGCTTT
AB0127-Ca_BFgam_gt1_kt2	CACTCCATCC	CGGCATTATA	CGTGCCCCTG	GTCGAGGTCT	TTGCTCCTTT	GGGGCCTATC	TCCCCGTGTC	ACTCTCCCAA	TCACCCACCC	GGGTAGGCCA	CGCATGCTCA	TATCACTTGT	GTGACGGGAC	GGTCGGAGTG	CGCGTGCCGG	GCAGAGAGAC	GCCCGCGGGC	GAGAGGCCAG	AATTCCGCTG	ATGACTATGC	TGCCGACGTA	ATGTCCAGAA	GTTCTCGCGC	CAGGAGGTCT	GAGGAGGCAG	CCGCGCACCT	CCGGGGCGGC	TGCGGCCGTG	CGGTACTGAA	CCAGGATGGT	ACCGTCCTAC	GGCCCGCCAC	ATTCAGTGGA	GCGTACCGCG	GTGCGGGTGG	ATAGTCCCGG	TCATGCAAGT	AGCACGGCTA	CGGGTTATGG	GGCCCAACCG	TCCAATGGAA	GCTGATGACG	CGGCGCATTC	TAGCTGACAC	GTGTGTCGCC	ATGGGCGGTG	GTGGCCGGGT	AAGGAGGTCT	AACCCGCTTT
AB0127-Cb_BFgam_gt1_kt2	CACTCCATCC	CGGCATTATA	CGTGCCCCTG	GTCGAGGTCT	TTGCTCCTTT	GGGGCCTATC	TCCCCGTGTC	ACTCTCCCAA	TCACCCACCC	GGGTAGGCCA	CGCATGCTGA	TATCACTTGT	GTGACGGGAC	GGTCGGAGTG	CGCGTGCCGG	GCAGAGAGAC	GCCCGCGGGC	GAGAGGCCAG	AATTCCGCTG	ATGACTATGC	TGCCGCCGTA	AAGACCAGAA	GTTCTCGCGC	CAGGAGGTCT	GAGGAGGCAA	CTGCGCACCT	CCGGGGCGGC	TGCGGCCGTG	CGGTACTGAA	CCAGGATGGT	ACCGTCCTAC	GGCCCGCCAC	ATTCAGTGGA	GCGTACCGCG	GTGCGGGTGG	ATAGTCCCGG	TCACGCAAGT	AGCACGGCTA	CGGGTTATGG	GGCCCAACCG	TCCAATGTAA	GCTGATGACG	CGGCGCATTC	TAGCTGACGC	GTGTGTCGCC	GTGGGCGGTG	GTGGCCGGGT	AAGGAGGCCT	AACCCGCTTT
AB0128-Ca_BFgam_gt0_kt2	CACTCCATCC	CGGCATTATA	CGTGGCCCTG	GTCGAGGTCT	TTGCTCCTTT	GGGGCCTATC	TCCCCGTGTC	ACTCTCCCAA	TCACCCACCC	GGGTAGGCCA	CGCATGCTCA	TATCACTTGT	GTGACGGGAC	GGTCGGAGTG	CGCGTGCCGG	GCAGAGAGAC	GCCCGCGGGC	GAGAGGCCAG	AATTCCGCTG	ATGACTATGC	TGCCGACGTA	ATGACCAGAA	GTTCTCGCGC	CAGGAGGTCT	GAGGAGGCAG	CCGCGCACCT	CCGGGGCGGC	TGCGGCCGTG	CGGTACTGAA	CCAGGATGGT	ACCGTCCTAC	GGCCCGCCAC	ATTCAGTGCA	GCGTACCGCG	GTGCGGGTGG	ATAGTCCCGG	TCACGCAAGT	AGCACGGCTA	CGGGTTATGG	GGCCCAACCG	TCCAATGTAA	GCTGATGACG	CGGCGCATTC	TAGCTGACGC	GTGTGTCGCC	GTGGGCGGTG	GTGGCCGGGT	AAGGAGGCCT	AACTCGCTTT
AB0128-Cb_BFgam_gt1_kt2	CACTCCATCC	CGGCATTATA	CGTGGCCCTG	GTCGAGGTCT	TTGCTCCTTT	GGGGCCTATC	TCCCCGTGTC	ACTCTCCCAA	TCACCCACCC	GGGTAGGCCA	CGCATGCTCA	TATCACTTGT	GTGACGGGAC	GGTCGGAGTG	CGCGTGCCGG	GCAGAGAGAC	GCCCGCGGGC	GAGAGGCCAG	AATTCCGCTG	ATGACTATGC	TGCCGACGTA	ATGACCAGAA	GTTCTCGCGC	CAGGAGGTCT	GAGGAGGCAG	CCGCGCACCT	CCGGGGCGGC	TGCGGCCGTG	CGGTACTGAA	CCAGGATGGT	ACCGTCCTAC	GGCCCGCCAC	ATTCAGTGCA	GCGTACCGCG	GTGCGGGTGG	ATAGTCCCGG	TCACGCAAGT	AGCACGGCTA	CGGGTTATGG	GGCCCAACCG	TCCAATGTAA	GCTGATGACG	CGGCGCATTC	TAGCTGACGC	GTGTGTCGCC	GTGGGCGGTG	GTGGCCCGGT	AAGGAGGCCT	AACCCGCTTT
AB0129-Ca_BFgam_gt1_kt2	CACTCCATCC	CGGCATTATA	CGTGGCCCTG	GTCGAGGTCT	TTGCTCCTTT	GGGGCCTATC	TCCCCGTGTC	ACTCTCCCAA	TCACCCACCC	GGGTAGGCCA	CGCATGCTCA	TATCACTTGT	GTGACGGGAC	GGTCGGAGTG	CGCGTGCCGG	GCAGAGAGAC	GCCCGCGGGC	GAGAGGCCAG	AATTCCGCTG	ATGACTATGC	TGCCGACGTA	ATGACCAGAA	GTTCTCGCGC	CAGGAGGTCT	GAGGAGGCAG	CCGCGCACCT	CCGGGGCGGC	TGCGGCCGTG	CGGTACTGAA	CCAGGATGGT	ACCGTCCTAC	GGCCCGCCAC	ATTCAGTGCA	GCGTACCGCG	GTGCGGGTGG	ATAGTCCCGG	TCACGCAAGT	AGCACGGCTA	CGGGTTATGG	GGCCCAACCG	TCCAATGTAA	GCTGATGACG	CGGCGCATTC	TAGCTGACGC	GTGTGTCGCC	GTGGGCGGTG	GTGGCCCGGT	AAGGAGGCCT	AACCCGCTTT
AB0129-Cb_BFgam_gt0_kt2	CACTCCATCC	CGGCATTATA	CGTGGCCCTG	GTCGAGGTCT	TTGCTCCTTT	GGGGCCTATC	TCCCCGTGTC	ACTCTCCCAA	TCACCCACCC	GGGTAGGCCA	CGCGTGCTCA	TATCACTTGT	GTGACGGGAC	GGGCGGAGTG	CGCGTGCCGG	GCAGAGAGAC	GCCCGCGGGC	GAGAGGCCAG	AATCCCGCTG	ATGACTATGC	TGCCGACGTA	ATGACCAGAA	GTTCTCGCGC	CAGGAGGTCT	GAGGAGGCAG	CCGCGCACCT	CCGGGGCGGC	TGCGGCCGTG	CGGTACTGAA	CCAGGATGGT	ACCGTCCTAC	GGCCCGCCAC	ATTCAGTGCA	GCGTACCGCG	GTGCGGGTGG	ATAGTCCCGG	TCACGCAAGT	AGCACGGCTA	CGGGTTATGG	GGCCCAACCG	TCCAATGTAA	TCTGATGACG	CGGCGCATTC	TAGCTGACGC	GTGTGTCGCC	GTGGGCGGTG	ATGGCCCGGT	AAGGAGGCCT	AACCCGCTTT
AB0130-Ca_BFgam_gt0_kt2	CACTCCATCC	CGGCATTATA	CGTGGCCCCG	GTCGAGGTCT	TTGCTCCTTT	GAGGCCTATC	TCCCCGTGTC	ACTCTCCCAA	TCACCCACCC	GGGTAGGCCA	CGCATGCTCA	TATCACTTGT	GTGGCGGGAC	GGGCGGAGTG	CGCGTGCCGG	GCAGAGAGAC	GCCCGCGGGC	GAGAGGCCAG	AATTCCGCTG	ATGACTATGC	TGCCGACGTA	ATGACCAGAA	GTTCTCGCGC	CAGGAGGTCT	GAGGAGGCAG	CCGCGCACCT	CCGGGGCGGC	TGCGGCCGTG	CGGTACTGAA	CCAGGATGGT	ACCGTCCTAC	GGCCCGCCAC	ATTCAGTGGA	GCGTACCGCG	GTGCGGGTGG	ATAGTCCCGG	ACACGCAAGT	AGCACGGCTA	CGGGTTATGG	GGCCCAACCG	TCCAATGTAA	GCTGATGACG	CGGCGCATTC	TAGCTGACGC	GTGTGTCGCC	GTGGGCGGTG	GTGGCCGGGT	AAGGAGGCCT	AACCCGCTTT
AB0130-Cb_BFgam_gt0_kt2	CACTCCATCC	CGGCATTATA	CGTGGCCCCG	GTCGAGGTCT	TTGCTCCTTT	GGGGCCTATC	TCCCCGTGTC	ACTCTCCCAA	TCACCCACCC	GGGTAGGCCA	CGCATGCTCA	TATCACTTGT	GTGACGGGAC	GGTCGGAGTG	CGCGTGCCGG	GCAGAGAGAC	GCCCGCGGGC	GAGAGGCCAG	AATTCCGCTG	ATGACTATGC	TGCCGACGTA	ATGACCAGAA	GTTCTCGCGC	CAGGAGGTCT	GAGGAGGCAG	CCGCGCACCT	CCGGGGCGGC	TGCGGCCGTG	CGGTACTGAA	CCAGGATGGT	ACCGTCCTAC	GGCCCGCCAC	ATTCAGTGGA	GCGTACCGCG	GTGCGGGTGG	ATAGTCCCGG	TCACGCAAGT	AGCACGGCTA	CGGGTTATGG	GGCCCAACCG	TCCAATGGAA	TCTGATGACG	CGGCGCATTC	TAGCTGACGC	GTGTGTCGCC	GTGGGCGGTG	GTGGCCGGGT	AAGGAGGCCT	AACCCGCTTT
AB0133-Ca_BFgam_gt0_kt2	CACTCCATCC	CAGGATTATA	CGTGGCCCTG	GTCGAGGTCT	TTGCTCCTTT	GGGGCCTATC	TCCCCGTGTC	ACTCTCCCAA	TCACCCACCC	GGGTAGGCCA	CGCATGCTGA	TATCACTTGT	GTGACGGGAC	GGTCGGAGTG	CGCGTGCCGG	GCAGAGAGAC	GCCCGCGGGC	GAGAGGCCAG	AATTCCGCTG	ATGACTATGC	TGCCGACGTA	AAGACCAGAA	GTTCTCGCGC	CAGGAGGTCT	GAGGAGGCAG	CCGCGCACCT	CCGGGGCGGC	TGCGGCCGTG	CGGTACTGAA	CCAGGATGGT	ACCGTCCTAC	GGCCCGCCAC	ATTCAGTGGA	GCGTACCGCG	GTGCGGGTGG	ATAGTCCCGG	TCACGCAAGT	AGCACGGCTA	CGGGTTATGG	GGCCCAACCG	TCCAATGTAA	TCTGATGACG	CGGCGCATTC	TAGCTGACAC	GTGTGTCGCC	ATGGGCGGTG	GTGGCCGGGT	AAGGAGGTCT	AACCCGCTTT
AB0133-Cb_BFgam_gt1_kt2	CACTCCATCC	CGGCATTATA	CGTGGCCCTG	GTCGAGGTCT	TTGCTCCTTT	GGGGCCTATC	TCCCCGTGTC	ACTCTCCCAA	TCACCCACCC	GGGTAGGCCA	CGCATGCTCA	TATCACTTGT	GTGACGGGAC	GGTCGGAGTG	CGCGTGCCGG	GCAGAGAGAC	GCCCGCGGGC	GAGAGGCCAG	AATTCCGCTG	ATGACTATGC	TGCCGACGTA	ATGACCAGAA	GTTCTCGCGC	CAGGAGGTCT	GAGGAGGCAG	CCGCGCACCT	CCGGGGCGGC	TGCGGCCGTG	CGGTACTGAA	CCAGGATGGT	ACCGTCCTAC	GGCCCGCCAC	ATTCAGTGCA	GCGTACCGCG	GTGCGGGTGG	ATAGTCCCGG	TCACGCAAGT	AGCACGGCTA	CGGGTTATGG	GGCCCAACCG	TCCAATGTAA	GCTGATGACG	CGGCGCATTC	TAGCTGACGC	GTGTGTCGCC	GTGGGCGGTG	GTGGCCCGGT	AAGGAGGCCT	AACCCGCTTT
AB0134-Ca_BFgam_gt1_kt2	CACTCCATCC	CGGCATTATA	CGTGGCCCTG	GTCGAGGTCT	TTGCTCCTTT	GGGGCCTATC	TCCCCGTGTC	ACTCTCCCAA	TCACCCACCC	GGGTAGGCCA	CGCATGCTCA	TATCACTTGT	GTGACGGGAC	GGTCGGAGTG	CGCGTGCCGG	GCAGAGAGAC	GCCCGCGGGC	GAGAGGCCAG	AATTCCGCTG	ATGACTATGC	TGCCGACGTA	ATGACCAGAA	GTTCTCGCGC	CAGGAGGTCT	GAGGAGGCAG	CCGCGCAACT	CCGGGGCGGC	TGCGGCCGTG	CGGTACTGAA	CCAGGATGGT	ACCGTCCTAC	GGCCCGCCAC	ATTCAGTGGA	GCGTACCGCG	GTGCGGGTGG	ATAGTCCCGA	TCACGCAAGT	AGCACGGCTA	TGGGTTATGG	GGCCCAACCG	TCCAATGTAA	TCTGATGACG	CGGCGCATTC	TGGCTGACGC	GTGTGTCGCC	GTGGGCGGTG	GTGGCCGGGT	TAGGAGGCCT	AACCCACTTT
AB0134-Cb_BFgam_gt0_kt2	CACTTCATCC	CGGCATTATA	CGTGGCCCTG	GTCGAGGTCT	TTGCTCCTTT	GGGGCCTATC	TCCCCGTGTC	ACTCTCCCAA	TCACCCACCC	GGGTAGGCCA	CGCATGCTCA	TATCACTTGT	GTGACGGGAC	GGTCGGAGTG	CGCGTGCCGG	GCAGAGAGAC	GCCCGCGGGC	GAGAGGCCAG	AATTCCGCTG	ATGACTATGC	TGCCGACGTA	AAGACCAGAA	GTTCTCGCGC	CAGGAGGTCT	GAGGAGGCAG	CCGCGCACCT	CCGGGGCGGC	TGCGGCCGTG	CGGTACTGAA	CCAGGATGGT	ACCGTCCTAC	GGCCCGCCAC	ATTCAGTGGA	GCGTACCGCG	GTGCGGGTGG	ATAGTCCCGG	TCACGCAAGT	AGCACGGCTA	CGGGTTATGG	GGCCCAACCG	TCCAATGTAA	GCTGATGACG	CGGCGCATTC	TAGCTGACAC	GTGTGTCGCC	GTGGGCGGTG	GTGGCCGGGT	AAGGAGGCCT	AACCCGCTTT
AB0135-Ca_BFgam_gt1_kt2	CACTCCATCC	CGGCATTATA	CGTGCCCCTG	GTCGAGGTCT	TTGCTCCTTT	GGGGCCTATC	TCCCCGTGTC	ACTCTCCCAA	TCACCCACCC	GGGTAGGCCA	CGCATGCTGA	TATCACTTGT	GTGACGGGAC	GGTCGGAGTG	CGCGTGCCGG	GCAGAGAGAC	GCCCGCGGGC	GAGAGGCCAG	AATTCCGCTG	ATGACTATGC	TGCCGCCGTA	AAGACCAGAA	GTTCTCGCGC	CAGGAGGTCT	GAGGAGGCAA	CTGCGCACCT	CCGGGGCGGC	TGCGGCCGTG	CGGTACTGAA	CCAGGATGGT	ACCGTCCTAC	GGCCCGCCAC	ATTCAGTGGA	GCGTACCGCG	GTGCGGGTGG	ATAGTCCCGG	TCACGCAAGT	AGCACGGCTA	CGGGTTATGG	GGCCCAACCG	TCCAATGTAA	GCTGATGACG	CGGCGCATTC	TAGCTGACGC	GTGTGTCGCC	GTGGGCGGTG	GTGGCCGGGT	AAGGAGGCCT	AACCCGCTTT
AB0135-Cb_BFgam_gt0_kt2	CACTCCATCC	CGGCATTATA	CGTGGCCCTG	GTCGAGGTCT	TTGCTCCTTT	GGGGCCTATC	TCCCCGTGTC	ACTCTCCCAA	TCACCCACCC	GGGTAGGCCA	CGCATGCTCA	TATCACTTGT	GTGACGGGAC	GGTCGGAGTG	CGCGTGCCGG	GCAGAGAGAC	GCCCGCGGGC	GAGAGGCCAG	AATTCCGCTG	ATGACTATGC	TGCCGACGTA	ATGACCAGAA	GTTCTCGCGC	CAGGAGGTCT	GAGGAGGCAG	CCGCGCACCT	CCGGGGCGGC	TGCGGCCGTG	CGGTACTGAA	CCAGGATGGT	ACCGTTCTAC	GGCCCGCCAC	ATTCAGGGGA	GCGTACCGCG	GTGCGGGTGG	ATAGTCCCGG	TCACGCAAGT	AGCACGGCTA	CGGGTTATGG	GGCCCAACCG	TCCGAGGTAA	TCTGATGACG	CGGCGCATTC	TAGCTGACGC	GTGTGTCGCC	GTGGGCGGTG	GTGGCCGGGT	AAGGAGGCCT	AACCCGCTTT
AB0136-Ca_BFgam_gt0_kt2	CACTCCATCC	CGGCATTATA	CGTGCCCCTG	GTCGAGGTCT	TTGCTCCTTA	GGGGCCTATC	TCCCCGTGTC	ACTCTCCCAA	TCACCCACCC	GGGTAGGCCA	CGCATGCTGA	TATCACTTGT	GTGACGGGAC	GGTCGGAGTG	CGCGCGCCGG	GCAGAGAGAC	GCCCGCGGGC	GAGAGGCCAG	AATTCCGCTG	ATGACTATGC	TGCCGACGTA	ATGACCAGAA	GTTCTCGCGC	CAGGAGGTCT	GAGGAGGCAG	CCGCGCACCT	CCGGGGCGGC	TGCGGCCGTG	CGGTACTGAA	CCAGGATGAT	ACCGTCCTAC	GGCCCGCCAC	ATTCAGTGCA	GCGTACCGCG	GTGCGGATGG	ATAGTCCCGG	TCACGCAAGT	AGCACGGCTA	CGGGTTATGG	GACCCAACCG	TCCAATGTAA	GCTGCTGACG	CGGCGCATTC	TAGCTGACGC	GTGTGTCGCC	GTGGGCGGTG	GTGGCCGGGT	AAGGAGGCCT	AACCCGCTTT
AB0136-Cb_BFgam_gt0_kt2	CACTCCATCC	TGGCATTATA	CGTGGCCCTG	GTCGAGGTCT	TTGCTCCTTT	GGGGCCTATC	TCCCCGTGTC	ACTCTCCCAA	TCACCCACCC	GGGTAGGCCA	CGCATGCTCA	TATCACTTGT	GTGACGGGAC	GGTCGGAGTG	CGCGTGCCGG	GCGGAGAGAC	GCCCGCGGGC	GAGAGGCCAG	AATTCCGCTG	ATGACTATGC	TGCCGACGTA	ATGACCAGAA	GTTCTCGCGC	CAGGAGGTCT	GAGGAGGCAG	CCGCGCACCT	CCGGGGCGGC	TGCGGCCGTG	CGGTACTGAA	CCAGGATGGT	ACCGTCCTAC	GGCCCGCCAC	ATTCAGTGCA	GCGTACCGCG	GTGCGGGTGG	ATAGTCCCGG	TCACGCAAGT	AGCACGGCTA	CGGGTTATGG	GGCCCAACCG	TCCAATGTAA	GCTGATGACG	CGGCGCATTC	TAGCTGACGC	GTGTGTCGCC	GTGGGCGGTG	GTGGCCGGGT	AAGGAGGCCT	AACCAGCTTT
AB0137-Ca_BFcol_gt2_kt2	CACTCCATCC	CGGCATTATA	CGTGCCCCTG	GTCGAGGTCT	TTGCTCCTTT	GGGGCCTATC	TCCCCGTGCC	ACTCTCCCAA	TCACCCACCC	GGGTAGGCCA	CGCATGCTCA	TATCACTTGT	GTGGCGGGAC	GGGCGGAGTG	CGCGTGCCGG	GCAGAGAGAC	GCCCGCGGGC	GAGAGGCCAG	AATCCCGCTG	ATGACTATGC	TGCCGACGTA	AAGACCAGAA	GTTCTCGCGC	CAGGAGGTCT	GAGGAGGCAG	CCGCGCACCT	CCGGGGCGGC	TGCGGCCGTG	CGGTACTGAA	CCAGGATGGT	ACCGTCCTAC	GGCCCGCCAC	ATTCAGTGGA	GCATACCGCG	GTGCGGGTGG	ATAGTCCCGG	TCACGCAAGT	AGCACGGCTA	CGGGTTATGG	GGCCCAACCG	TCCAATGTAA	TCTGATGACG	CGGCGCATTC	TAGCTGACAC	GTGTGTCGCC	GTGGGCGGTG	GTGGCCGGGT	AAGGAGGCCT	AACCCGCTTT
AB0137-Cb_BFcol_gt2_kt2	CACTCCATCC	CGGCATTATA	CGTGGCCCTG	GTCGAGGTCT	TTGCTCCTTT	GGGGCCTATC	TCCCCGTGTA	ACTCTCCCAA	TCACCCACCC	GGGTAGGCTA	CGCATGCTGA	TATCACTTGT	GTGACGGGAC	GGTCGGAGTG	CGCGTGCCGG	GCAGAGAGAC	GCCCGCGGGC	GAGAGGCCAG	AATTCCGCTG	ATGACTATGC	TGCCGACGTA	ATGACCAGAA	GTTCTCGCGC	CAGGAGGTCT	GAGGAGGCAG	CCGCGCACCT	CCGGGGCGGC	TGCGGCCGTG	CGGTACTGAA	CCAGGATGGT	ACCGTCCTAC	GGCCCGCCAC	ATTCAGTGGA	GCGTACCGCG	GTGCGGGTGG	ATAGTCCCGG	TCACGCAAGT	AGCACGGCTA	CGGGTTATGG	GGCCCAACCG	TCCAATGGAA	TCTGATGACG	CGGCGCATTC	TAGCTGACGC	GTGTGTCGCC	GTGGGCGGTG	GTGGCCGGGT	TAGGAGGCCT	AACCCACTTT
AB0138-Ca_BFcol_gt2_kt2	CACTCCATCC	CGGCATTATA	CGTGGCCCTG	GTCGAGGTCT	TTGCTCCTTT	GGGGCCTATC	TCCCCGTGTC	ACTCTCCCAA	TCACCCACCC	GGGTAGGCCA	CGCATGCTCA	TATCACTTGT	GTGACGGGAC	GGTCGGAGTG	CGCGTGCCGG	GCAGAGAGAC	GCCCGCGGGC	GAGAGGCCAG	AATTCCGCTA	ATGACTATGC	TGCCGACGTA	ATGACCAGAA	GTTCTCGCGC	CAGGAGGTCT	GAGGAGGCAG	CCGCGCACCT	CCGGGGCGGC	TGCGACCGTG	CGGTACTGAA	CCAGGATGGT	ACCGTCCTAC	GGCCCGCCAC	ATTCAGGGGA	GCGTACCGCG	GTGCGGGTGG	TTAGTCCCGG	TCACGCAAGT	AGCACGGCTA	CGGGTTATGG	GGCCCAACCG	TCCAATGTAA	GCTGATGACG	CGGCGCATTC	TAGCTGACAC	GTGTGTCGCC	GTGGGCGGTG	GTGGCCGGGT	AAGGAGGCCT	AACCCGCTTT
AB0138-Cb_BFcol_gt0_kt2	CACTCCATCC	CAGGATTATG	CGTGCCCCTG	GTCGAGGTCT	TTGCTCCTTT	GGGGCCTATC	TCCCCGTGTC	ACTCTCCCAA	TCACCCACCC	GGGTAGGCCA	CGCATGCTGA	TATCACTTGT	GTGACGGGAC	GGTCGGAGTG	CGCGTGCCGG	GCAGAGAGAC	GCCCGCGGGC	GAGAGGCCAG	AATTCCGCTG	ATGACTATGC	TGCCGACGTA	ATGACCAGCA	GTTCTCGCGC	CAGGAGGTCT	GAGGAGGCAG	CCGCGCACCT	CCGGGGCGGC	TGCGGCCGTG	CGGTACTGAA	CCAGGATGGT	ACCGTCCTAC	GGCCCGCCAC	ATTCAGTGGA	GCGTACCGCG	GTGCGGGTGG	ATAGTCCCGG	TCACGCAAGT	AGCACGGCTA	CGGGTTATGG	GGCCCAACCG	TCCAATGTAA	GCTGATGACG	CGGCGCGTTC	TAGCTGACGC	GTGTGTCGCC	GTGGGCGGTG	GTGGCCGGGT	AAGGGGGCCT	AACCCGCTTT
AB0139-Ca_BFcol_gt2_kt2	CACTCCATCC	CGGCATTATA	CGTGGCCCTG	GTCGAGGTCT	TTGCTCCTTT	GGGGCCTATC	TCCCCGTGTC	ACTCTCCCAA	TCACCCACCC	GGGTAGGCCA	CGCATGCTCA	TATCACTTGT	GTGACGGGAC	GGTCGGAGTG	CGCGTGCCGG	GCAGAGAGAC	GCCCGCGGGC	GAGAGGCCAG	AATTCCGCTG	ATGACTATGC	TGCCGACGTA	ATGACCAGAA	GTTCTCGCGC	CAGGAGGTCT	GAGGAGGCAG	CCGCGCACCT	CCGGGGCGGC	TGCGGCCGTG	CGGTACTGAA	CCAGGATGGT	ACCGTCCTAC	GGCCCGCCAC	ATTCAGTGGA	GCATACCGCG	GTGCGGGTGG	ATAGTCCCGG	TCACGCAAGT	AGCACGGCTA	CGGGTTATGG	GGCCCAACCG	TCCAATGTAA	TCTGATGACG	CGGCGCATTC	TAGCTGACAC	GTGTGTCGCC	GTGGGCGGTG	GTGGCCGGGT	AAGGAGGCCT	AACCCGCTTT
AB0139-Cb_BFcol_gt2_kt2	CACTCCATCC	CGGCATTATA	CGTGGCCCTG	GTCGAGGTCT	TTGCTCCTTT	GGGGCCTATC	TCCCCGTGTC	ACTCTCCCAA	TCACCCACCC	GGGTAGGCCA	CGCATGCTCA	TATCACTTGT	GTGACGGGAC	GGTCGGAGTG	CGCGTGCCGG	GCAGAGAGAC	GCCCGCGGGC	GAGAGGCCAG	AATTCCGCTA	ATGACTATGC	TGCCGACGTA	ATGACCAGAA	GTTCTCGCGC	CAGGAGGTCT	GAGGAGGCAG	CCGCGCACCT	CCGGGGCGGC	TGCGACCGTG	CGGTACTGAA	CCAGGATGGT	ACCGTCCTAC	GGCCCGCCAC	ATTCAGGGGA	GCGTACCGCG	GTGCGGGTGG	TTAGTCCCGG	TCACGCAAGT	AGCACGGCTA	CGGGTTATGG	GGCCCAACCG	TCCAATGTAA	GCTGATGACG	CGGCGCATTC	TAGCTGACAC	GTGTGTCGCC	GTGGGCGGTG	GTGGCCGGGT	AAGGAGGCCT	AACCCGCTTT
AB0140-Ca_BFcol_gt0_kt2	CACTCCTTCC	CGGCATTATA	CGTGGCCCTG	GTCGAGGTCT	TTGCTCCTTT	GGGGCCTATC	TCCCCGTGTC	ACTCTCCCAA	TCACCCACCC	GGGTAGGCCA	CGCATGCTGA	TATCACTTGT	GTGACGGGAC	GGGCGGAGTG	CGCGTGCCGG	GCAGAGAGAC	GCCCGCGGGC	GAGAGGCCAG	AATTCCGCTG	ATGACTATGC	TGCCGACGTA	ATGACCAGCA	GTTCTCGCGC	CAGGAGGTCT	GAGGAGGCAG	CCGCGCACCT	CCGGGGCGGC	TGCGGCCGTG	CGGTACTGAA	CCAGGATGGT	ACCGTCCTAC	GGCCCGCCAC	ATTCAGTGGA	GCGTACCGCG	GTGCGGGTGG	ATAGTCCCGG	TCACGCAAGT	AGCACGGCTA	CGGGTTATGG	GGCCCAACCG	TCCAATGTAA	GCTGATGACG	CGGCGCATTC	TAGCTGACAC	GTGTGTCGCC	GTGGGCGGTG	GTGGCCGGGT	AAGGAGGCCT	AACCCGCTTT
AB0140-Cb_BFcol_gt2_kt2	CACTCCATCC	CGGCATTATA	CGTGGCCCTG	GTCGAGGTCT	TTGCTCCTTT	GGGGCCTATC	TCCCCGTGTC	ACTCTCCCAA	TCACCCACCC	GGGTAGGCCA	CGCATGCTCA	TATCACTTGT	GTGACGGGAC	GGTCGGAGTG	CGCGTGCCGG	GCAGAGAGAC	GCCCGCGGGC	GAGAGGCCAG	AATTCCGCTA	ATGACTATGC	TGCCGACGTA	ATGACCAGAA	GTTCTCGCGC	CAGGAGGTCT	GAGGAGGCAG	CCGCGCACCT	CCGGGGCGGC	TGCGACCGTG	CGGTACTGAA	CCAGGATGGT	ACCGTCCTAC	GGCCCGCCAC	ATTCAGGGGA	GCGTACCGCG	GTGCGGGTGG	TTAGTCCCGG	TCACGCAAGT	AGCACGGCTA	CGGGTTATGG	GGCCCAACCG	TCCAATGTAA	GCTGATGACG	CGGCGCATTC	TAGCTGACAC	GTGTGTCGCC	GTGGGCGGTG	GTGGCCGGGT	AAGGAGGCCT	AACCCGCTTT
AB0142-Ca_BFcol_gt2_kt2	CACTCCATCC	CGGCATTATA	CGTGGCCCTG	GTCGAGGTCT	TTGCTCCTTT	GGGGCCTATC	TCCCCGTGTC	ACTCTCCCAA	TCACCCACCC	GGGTAGGCCA	CGCATGCTCA	TATCACTTGT	GTGACGGGAC	GGTCGGAGTG	CGCGTGCCGG	GCAGAGAGAC	GCCCGCGGGC	GAGAGGCCAG	AATTCCGCTA	ATGACTATGC	TGCCGACGTA	ATGACCAGAA	GTTCTCGCGC	CAGGAGGTCT	GAGGAGGCAG	CCGCGCACCT	CCGGGGCGGC	TGCGACCGTG	CGGTACTGAA	CCAGGATGGT	ACCGTCCTAC	GGCCCGCCAC	ATTCAGGGGA	GCGTACCGCG	GTGCGGGTGG	TTAGTCCCGG	TCACGCAAGT	AGCACGGCTA	CGGGTTATGG	GGCCCAACCG	TCCAATGTAA	GCTGATGACG	CGGCGCATTC	TAGCTGACAC	GTGTGTCGCC	GTGGGCGGTG	GTGGCCGGGT	AAGGAGGCCT	AACCCGCTTT
AB0142-Cb_BFcol_gt2_kt2	CACTCCATCC	CGGCATTATA	CGTGGCCCTG	GTCGAGGTCT	TTGCTCCTTT	GGGGCCTATC	TCCCCGTGTC	ACTCTCCCAA	TCACCCACCC	GGGTAGGCCA	CGCATGCTCA	TATCACTTGT	GTGACGGGAC	GGTCGGAGTG	CGCGTGCCGG	GCAGAGAGAC	GCCCGCGGGC	GAGAGGCCAG	AATTCCGCTA	ATGACTATGC	TGCCGACGTA	ATGACCAGAA	GTTCTCGCGC	CAGGAGGTCT	GAGGAGGCAG	CCGCGCACCT	CCGGGGCGGC	TGCGACCGTG	CGGTACTGAA	CCAGGATGGT	ACCGTCCTAC	GGCCCGCCAC	ATTCAGGGGA	GCGTACCGCG	GTGCGGGTGG	TTAGTCCCGG	TCACGCAAGT	AGCACGGCTA	CGGGTTATGG	GGCCCAACCG	TCCAATGTAA	GCTGATGACG	CGGCGCATTC	TAGCTGACAC	GTGTGTCGCC	GTGGGCGGTG	GTGGCCGGGT	AAGGAGGCCT	AACCCGCTTT
AB0143-Ca_BFgam_gt1_kt2	CACTCCATCC	CGGCATTATA	CGTGGCCCTG	GTCGAGGTCT	TTGCTCCTTT	GGGGCCTATC	TCCCCGTGTC	ACTCCCCCAA	TCACCCACCC	GGGTAGGCCA	CGCATGCTCA	TATCACTTGT	GTGACGAGAC	GGTCGGAGTG	CGCGTGCCGG	GCAGAGAGAC	GCCCGCGGGC	GAGAGGCCAG	AATTCCGCTG	ATGACTATGC	TGCCGACGTA	ATGACCAGAA	GTTCTCGCGC	CAGGAAGTCT	GAGGAGGCAG	CCGCGCACCT	CCGGGGCGGC	TGCGGCCGTG	CGGTACTGAA	CCAGGATGGT	ACCGTCCTGC	GGCCCGCCAC	ATTCAGTGGA	GCGTACCGCG	GTGCGGGTGG	ATAGTCCCGG	TCACGCAAGT	AGCACGGCTA	CGGATTGTGG	GGCCCAACCG	TCCAATGGAA	TCTGATGACG	CGGCGCATTC	TAGCTGACGC	GTGTGTCGCC	GTGGGCGGTG	GTGGCCGGGT	AAGGAGGCCT	AACCCGCTTT
AB0143-Cb_BFgam_gt1_kt2	CACTCCATCC	CGGCATTATA	CGTGCCCCTG	GTCGAGGTCT	TTGCTCCTTT	GGGGCCTATC	TCCCCGTGTC	ACTCTCCCAA	TCACCCACCC	GGGTAGGCCA	CGCATGCTGA	TATCACTTGT	GTGACGGGAC	GGTCGGAGTG	CGCGTGCCGG	GCAGAGAGAC	GCCCGCGGGC	GAGAGGCCAG	AATTCCGCTG	ATGACTATGC	TGCCGCCGTA	AAGACCAGAA	GTTCTCGCGC	CAGGAGGTCT	GAGGAGGCAA	CTGCGCACCT	CCGGGGCGGC	TGCGGCCGTG	CGGTACTGAA	CCAGGATGGT	ACCGTCCTAC	GGCCCGCCAC	ATTCAGTGGA	GCGTACCGCG	GTGCGGGTGG	ATAGTCCCGG	TCACGCAAGT	AGCACGGCTA	CGGGTTATGG	GGCCCAACCG	TCCAATGTAA	GCTGATGACG	CGGCGCATTC	TAGCTGACGC	GTGTGTCGCC	GTGGGCGGTG	GTGGCCGGGT	AAGGAGGCCT	AACCCGCTTT
AB0146-Ca_BFgam_gt0_kt2	CACTCCATCC	CGGCATTATA	CGTGGCCCTG	GTCGAGGTCT	TTGCTCCTTT	GGGGCCTATC	TCCCCGTGTC	ACTCTCCCAA	TCACCCACCC	GGGTAGGCCA	CGCATGCTCA	TATCACTTGT	GTGACGGGAC	GGTCGGAGTG	CGCGTGCCGG	GCAGAGAGAC	GCCCGCGGGC	GAGAGGCCAG	AATTCCGCTG	ATGACTATGC	TGCCGACGTA	ATGACCAGAA	GTTCTCGCGC	CAGGAGGTCT	GAGGAGGCAG	CCGCGCACCT	CCGGGGCGGC	TGCGGCCGTG	CGGTACTGAA	CCAGGATGGT	ACCGTTCTAC	GGCCCGCCAC	ATTCAGGGGA	GCGTACCGCG	GTGCGGGTGG	ATAGACCCGG	TCACGCAAGT	AGCACGGCTA	CGGGTTATGG	GGCCCAACCG	TCCGATATAA	TCTGATGACG	CGGCGCATTC	TAGCTGACGC	GTGTGTCGCC	GTGGGCGGTG	GTGGCCGGGT	AAGGAGGCCT	AACCCGCTTT
AB0146-Cb_BFgam_gt0_kt2	CACTCCATCC	CGGCATTATA	CGTGGCCCTG	GTCGAGGTCT	TTGCTCCTTT	GGGGCCTAAC	TCCCCGTGTC	ACTCTCCCAA	TCTCCCACCC	GGGTAGGCTA	CGCATGCTGA	TATCACTTGT	GTGACGGGAC	GGTCGGAGTG	CGCGTGCCGG	GCAGAGAGAC	GCCCGCGGGC	GAGAGGCCAG	AATTCCGCTG	ATGACTATGC	TGCCGACGTA	ATGACCAGAA	GTTCTCGCGC	CAGGAGGTCT	GAGGAGGCAG	CCGCGCACCT	CCGGGGCGGC	TGCGGCCGTG	CGGTACTGAA	CCAGGATGGT	ACCGTCCTAC	GGCCCGCCAC	ATTCAGTGGA	GCGTACCGCG	GTGCGGGTGG	ATAGACCCGG	TCACGCAAGT	AGCACGGCTA	CGGGTTATGG	GGCCCAACCG	TCCGATATAA	GCTGATGACG	CGGCGCATTC	TAACTGACAC	GTGTGTCGCC	GTGGGCGGTG	GTGGCCGGGT	AAGGAGGCCT	AACCCGCTTT
AB0147-Ca_BFgam_gt0_kt2	CACTCCATCC	CGGCATTATA	CGTGCCCCTG	GTCGAGGTCT	TTGCTCCTTT	GGGGCCTATC	TCCCCGTGTC	ACTCTCCCAA	TCACCCACCC	GGGTAGGCCA	CGCATGCTCA	TATCACTTGT	GTGACGGGAC	GGTCGGAGTG	CGCGTGCCGG	GCAGAGAGAC	GCCCGCGGGC	GAGAGGCCAG	AATTCCGCTG	ATGACTATGC	TGCCGACGTA	ATGACCAGAA	GTTCTCGCGC	CAGGAGGTCT	GAGGAGGCAG	CCGCGCACCT	CCGGGGCGGC	TGCGGCCGTG	CGGTACTGAA	CCAGGATGGT	ACCGTCCTAC	GGCCCGCCAC	ATTCAGTGGA	GCGTACCGCG	GTGCGGGTGG	ATAGTCCCGG	TCACGCAAGT	AGCACGGCTA	CGGGTTATGG	GGCCCAACCG	TCCGATATAA	TCTGATGACG	CGGCGCATTC	TAGCTGACGC	GTGTGTCGCC	GTGGGCGGTG	GTGGCCGGGT	AAGGAGGCCT	AACCCGCTTT
AB0147-Cb_BFgam_gt0_kt2	CACTCCATCC	CGGCATTATA	CGTGCCCCTG	GTCGAGGTCT	TTGCTCCTTT	GGGGCCTATC	TCCCCGTGTC	ACTCTCCCAA	TCACCCACCC	GGGTAGGCCA	CGCATGCTCA	TATCACTTGT	GTGACGGGAC	GGTCGGAGTG	CGCGTGCCGG	GCAGAGAGAC	GCCCGCGGGC	GAGAGGCCAG	AATTCCGCTG	ATGACTATGC	TGCCGACGTA	ATGACCAGAA	GTTCTCGCGC	CAGGAGGTCT	GAGGAGGCAG	CCGCGCACCT	CCGGGGCGGC	TGCGGCCGTG	CGGTACTGAA	CCAGGATGGT	ACCGTCCTAC	GGCCCGCCAC	ATTCAGGGGA	GCGTACCGCG	GTGCGGGTGG	ATAGTCCCGG	TCACGCAAGT	ACCACGGCTA	CGGGTTATGG	GGCCCAACCG	TCCAATGTAA	GCTGATGACG	CGGCGCATTC	TAGCTGACAC	GTGTGTCGCC	GTGGGCGGTG	GTGGCCGGGT	TAGGAGGCCT	AACCCGCTTT
AB0150-Ca_BFgam_gt1_kt2	CACTCCATCC	CGGCATTATA	CGTGGCCCTG	GTCGAGGTCT	TTGCTCCTTT	GGGGCCTATC	TCCCCGTGTC	ACTCTCCCAA	TCACCCACCC	GGGTAGGCCA	CGCATGCTCA	TATCACTTGT	GTGACGGGAC	GGTCGGAGTG	CGCGTGCCGG	GCAGAGAGAC	GCCCGCGGGC	GAGAGGCCAG	AATTCCGCTG	ATGACTATGC	TGCCGACGTA	ATGACCAGAA	GTTCTCGCGC	CAGGAGGTCT	GAGGAGGCAG	CCGCGCACCT	CCGGGGCGGC	TGCGGCCGTG	CGGTACTGAA	CCAGGATGGT	ACCGTCCTAC	GGCCCGCCAC	ATTCAGTGCA	GCGTACCGCG	GTGCGGGTGG	ATAGTCCCGG	TCACGCAAGT	AGCACGGCTA	CGGGTTATGG	GGCCCAACCG	TCCAATGTAA	GCTGATGACG	CGGCGCATTC	TAGCTGACGC	GTGTGTCGCC	GTGGGCGGTG	GTGGCCCGGT	AAGGAGGCCT	AACCCGCTTT
AB0150-Cb_BFgam_gt1_kt2	CACTCCATCC	CGGCATTATA	CGTGCCCCTG	GTCGAGGTCT	TTGCTCCTTT	GGGGCCTATC	TCCCCGTGTC	ACTCTCCCAA	TCACCCACCC	GGGTAGGCCA	CGCATGCTGA	TATCACTTGT	GTGACGGGAC	GGTCGGAGTG	CGCGTGCCGG	GCAGAGAGAC	GCCCGCGGGC	GAGAGGCCAG	AATTCCGCTG	ATGACTATGC	TGCCGCCGTA	AAGACCAGAA	GTTCTCGCGC	CAGGAGGTCT	GAGGAGGCAA	CTGCGCACCT	CCGGGGCGGC	TGCGGCCGTG	CGGTACTGAA	CCAGGATGGT	ACCGTCCTAC	GGCCCGCCAC	ATTCAGTGGA	GCGTACCGCG	GTGCGGGTGG	ATAGTCCCGG	TCACGCAAGT	AGCACGGCTA	CGGGTTATGG	GGCCCAACCG	TCCAATGTAA	GCTGATGACG	CGGCGCATTC	TAGCTGACGC	GTGTGTCGCC	GTGGGCGGTG	GTGGCCGGGT	AAGGAGGCCT	AACCCGCTTT
AB0155-Ca_BFgam_gt1_kt2	CACTCCATCC	CGGCATTATA	CGTGGCCCTG	GTCGAGGTCT	TTGCTCCTTT	GGGGCCTATC	TCCCCGTGTC	ACTCTCCCAA	TCACCCACCC	GGGTAGGCCA	CGCATGCTCA	TATCACTTGT	GTGACGGGAC	GGTCGGAGTG	CGCGTGCCGG	GCAGAGAGAC	GCCCGCGGGC	GAGAGGCCAG	AATTCCGCTG	ATGACTATGC	TGCCGACGTA	ATGACCAGAA	GTTCTCGCGC	CAGGAGGTCT	GAGGAGGCAG	CCGCGCACCT	CCGGGGCGGC	TGCGGCCGTG	CGGTACTGAA	CCAGGATGGT	ACCGTCCTAC	GGCCCGCCAC	ATGCAGTGCA	GCGTACCGCG	GTGCGGGTGG	ATAGTCCCGG	TCACGCAAGT	AGCACGGCTA	CGGGTTATGG	GGCCCAACCG	TCCGATGTAA	TCTGATGACG	CGGCGCATTC	TAGCTGACGC	GTGTGTCGCC	GTGGGCGGTG	GTGGCCGGGT	AAGGAGGCCT	AACCCGCTTT
AB0155-Cb_BFgam_gt1_kt2	CACTCCATCC	CGGCATTATA	CGTGGCCCTG	GTCGAGGTCT	TTGCTCCTTT	GGGGCCTATC	TCCCCGTGTC	ACTCCCCCAA	TCACCCACTC	GGGTAGGCCA	AGCATGCTCA	TATCACTTGT	GTGACGGGAC	GGTTGGAGTG	CGTGTGCCGG	GCAGAGAGAC	GCCCGCGGGC	GAGAGGCCAG	AATTCCGCTG	ATGACTATGC	TGCCGACGTA	ATGACCAGAA	GTTCTCGCGC	CAGGAGGTCT	GAGGAGGCAG	CCGCGCACCT	CCGGGGCGGC	TGCGGCCGTG	CGGTACTGAA	CCAGGATGGT	ACCGTCCTGC	GGCCCGCCAC	ATTCAGTGGA	GCGTACCGCG	GTGCGGGTGG	ATAGTCCCGG	TCACGCAAGT	AGCACGGCTA	CGGATTATGG	GGCCCAACCG	TCCAATGTAA	TCTGATGACG	CGGCGCATTC	TAGCTGACGC	GTGTGTCGCC	GTGGGCGGTG	GTGGCCGGGT	AAGGAGTCCT	AACCCGCTTT
AB0158-Ca_BFgam_gt0_kt2	CACTCCATCC	CGGCATTATA	CGTGGCCCTG	GTCGAGGTCT	TTGCTCCTTT	GGGGCCTATC	TCCCCGTGTC	ACTCTCCCAA	TCACCCACCT	GAGTAGGCCA	CGCATGCTCA	TATCACTTGT	GTGGCGGGAC	GGTCGGAGTG	CGCGTGCCGG	GCAGAGAGAC	GCCCGCGGGC	GAGAGGCCAG	AATTCCGCTG	ATGACTATGC	TGCCGACGTA	ATGACCAGAA	GTTCTCGCGC	CAGGAGGTCT	GAGGAGGCAG	CCGCGCACCT	CCGGGGCGGC	TGCGGCCGTG	CGGTACTGAA	CCAGGATGGT	ACCGTCCTAC	GGCCCGCCAC	ATTCAGTGGA	GCGTACCGCG	GTGCGGGTGG	ATAGTCCCGG	TCACGCAAGT	AGCACGGCTA	CGGGTTATGG	GGCCCAACCG	TCCAATGTAA	GCTGATGACG	CGGCGCATTC	TAGCTGACGC	GTGTGTCGCC	GTGGGCGGTG	GTGGCCGGGT	AAGGGGGCCT	AACCCGCTTT
AB0158-Cb_BFgam_gt0_kt2	CACTCCATCC	CGGCATTATA	CGTGGCCCTG	GTCGAGGTCT	TTGCTCCTTT	GGGGCCTATC	TCCCCGTGTC	ACTCTCCCAA	TCACCCACCC	GGGTAGGCCA	CGCATGCTGA	TATCACTTGT	GTGACGGGAC	GGTCGGAGTG	CGCGTGCCGG	GCAGAGAGAC	GCCCGCGGGC	GAGAGGCCAG	AATTCCGCTG	ATGACTATGC	TGCCGACGTA	AAGACCAGAA	GTTCTCGCGC	CAGGAGGTCT	GAGGAGGCAG	CCGCGCACCT	CCGGGGCGGC	TGCGGCCGTG	CGGTACTGAA	CCAGGATGGT	ACCGTCCTAC	GGCCCGCCAC	ATTCAGTGGA	GCGTACCGCG	GTGCGGGTGG	ATAGTCCCGG	TCACGCAAGT	AGCACGGCTA	CGGGTTATGG	GGCCCAATCG	TCCAATGTAA	GCTGATGACG	CGGCGCATTC	TAGCTGACAC	GTGTGTCGCC	GTGGGCGGTG	GTGGCCGGGT	AAGGAGGCCT	AACCCGCTTT
AB0159-Ca_BFgam_gt0_kt2	CACTCCATCC	CGGGATTATA	CGTGGCCCTG	GTCGAGGTCT	TTGCTCCTTT	GGGGCCTATC	TCCCCGTGTC	ACTCTCCCAA	TCACCCACCC	GGGTAGGCCA	CGCATGCTGA	TATCACTTGT	GTGACGGGAC	GGTCGGAGTG	CGCGTGCCGG	GCAGAGAGAC	GCCCGCGGGC	GAGAGGCCAG	AATTCCGCTG	ATGACTATGC	TGCCGACGTA	ATGACCAGAA	GTTCTCGCGC	CAGGAGGTCT	GAGGAGGCAG	CCGCGCACCT	CCGGGGCGGC	TGCGGCCGTG	CGGTACTGAA	CCAGGATGGT	ACCGTCCTAC	GGCCCGCCAC	ATTCAGTGCA	GCGTACCGCG	GTGCGGGTGG	ATAGTCCCGG	TCACGCAAGT	AGCACGGCTA	CGGGTTATGG	GGCCCAACCG	TCCAATGTAA	GCTGATGACG	CGGCGCATTC	TAGCTGACGC	GTGTGTCGCC	GTGGGCGGTG	GTGGCCCGGT	AAGGAGGCCT	AACCCGCTTT
AB0159-Cb_BFgam_gt0_kt2	CACTCCATCC	CGGGATTATA	CGTGGCCCTG	GTCGAGGTCT	TTGCTCCTTT	GGGGCCTATC	TCCCCGTGCC	ACTCTCCCAA	TCACCCACCC	GGGTAGGCCA	CGCATGCTCA	TATCACTTGT	GTGACGGGAC	GGTCGGAGTG	CGCGTGCCGG	GCAGAGAGAC	GCCTGCGGGC	GAGAGGCCAG	AATTCCGCTG	ATGACTATGC	TGCCGACGTA	ATGACCAGAA	GTTCTCGCGC	CAGGAGGTCT	GAGGAGGCAG	CCGCGCACCT	CCGGGGCGGC	TGCGGCCGTG	CGGTACTGAA	CCAGGATGGT	ACCGTCCTAC	GGCCCGCCAC	ATTCAGTGGA	ACGTACCGCG	GTGCGGGTGG	ATAGTCCCGG	TCACGCTAGG	AGCACGGCTA	CGGGTTATGG	GGCCCAACCG	TCCAATGGAA	GCTGATGACG	CGGCGCATTC	TAGCTGACGC	GTGTGTCGCC	GTGGGCGGTG	GTGGCCGGGT	AAGGAGGCCT	AACCCGCTTT
AB0160-Ca_BFgam_gt0_kt2	CACTCCATCC	CGGCATTATA	CGTGGCCCTG	GTCGAGGTCT	TTGCTCCTTT	GGGGCCTATC	TCCCCGTGTC	ACTCTCCCAA	TCACCCACCC	GGGTAGGCCA	CGCATGCTCA	TATCACTTGT	GTGACGGGAC	GGGCGGAGTG	CGCGTGCCGG	GCAGAGAGAC	GCCCGCGGGC	GAGAGGCCAG	AATTCCGCTG	ATGACTATGC	TGCCGACGTA	ATGTCCAGAA	GTTCTCGCGC	CAGGAGGTCT	GAGGAGGCAG	CCGCGCACCT	CCGGGGCGGC	TGCGGCCGTG	CGGTACTGAA	CCAGGATGGT	ACCGTCCTAC	GGCCCGCCAC	ATTCAGTGGA	GCGTACCGCG	GTGCGGGTGG	ATAGTCCCGG	TCACGCAAGT	AGCACGGCTA	CGGGTTATGG	GGCCCAACCG	TCCAATGTAA	GCTGATGACG	CGGCGCATTC	TAGCTGACGC	GTGTGTCGCC	GTGGGCGGTG	GTGGCCGGGT	AAGGAGGCCT	AACCCGCTTT
AB0160-Cb_BFgam_gt1_kt2	CACTCCATCC	CGGCATTATA	CGTGGCCCTG	GTCGAGGTCT	TTGCTCCTTT	GGGGCCTATC	TCCCCGTGTC	ACTCTCCCAA	TCACCCACCC	GGGTAGGCCA	CGCATGCTCA	TATCACTTGT	GTGACGGGAC	GGTCGGAGTG	CGCGTGCCGG	GCAGAGAGAC	GCCCGCGGGC	GAGAGGCCAG	AATTCCGCTG	ATGACTATGC	TGCCGACGTA	ATGACCAGAA	GTTCTCGCGC	CAGGAGGTCT	GAGGAGGCAG	CCGCGCACCT	CCGGGGCGGC	TGCGGCCGTG	CGGTACTGAA	CCAGGATGGT	ACCGTCCTAC	GGCCCGCCAC	ATTCAGTGCA	GCGTACCGCG	GTGCGGGTGG	ATAGTCCCGG	TCACGCAAGT	AGCACGGCTA	CGGGTTATGG	GGCCCAACCG	TCCAATGTAA	GCTGATGACG	CGGCGCATTC	TAGCTGACGC	GTGTGTCGCC	GTGGGCGGTG	GTGGCCCGGT	AAGGAGGCCT	AACCCGCTTT
AB0161-Ca_BFgam_gt1_kt2	CACTCCATCC	CAGGATTATA	CGTGCCCCTG	GTCGAGGTCT	TTGCTCCTTT	GGGGCCTATC	TCCCCGTGTC	ACTCTCCCAA	TCACCCACCC	GGGTAGGCCA	CGCATGCTGA	TATCACTTGT	GTGACGGGAC	GGTCGGAGTG	CGCGTGCCGG	GCAGAGAGAC	GCCCGCGGGC	GAGAGGCCAG	AATTCCGCTG	ATGACTATGC	TGCCGACGTA	ATGACCAGAA	GTTCTCGCGC	CAGGAGGTCT	GAGGAGGCAG	CCGCGCACCT	CCGGGGCGGC	TGCGGCCGTG	CGGTACTGAA	CCAGGATGGT	ACCGTCCTAC	GGCCCGCCAC	ATTCAGTGGA	GCGTACCGCG	GTGCGGGTGG	ATAGTCCCGG	TCACGCAAGT	AGCACGGCTA	CGGGTTATGG	GGCCCAACCG	TCCAATGTAA	GCTGATGACG	CGGCGCATTC	TAGCTGACGC	GTGTGTCGCC	GTGGGCGGTG	GTGGCCGGGT	AAGGAGGCCT	AACCAGCTTT
AB0161-Cb_BFgam_gt0_kt2	CACTCCATCC	CGGCATTATA	CGTGCCCCTG	GTCGAGGTCT	TTGCTCCTTT	GGGGCCTATC	TCCCCGTGTC	ACTCTCCCAA	TCACCCACCC	GGGTAGGCCA	CGCATGCTGA	TATCACTTGT	GTGACGGGAC	GGTCGGAGTG	CGCGTGCCGG	GCAGAGAGAC	GCCCGCGGGC	GAGAGGCCAG	AATTCCGCTG	ATGACTATGC	TGCCGCCGTA	AAGACCAGAA	GTTCTCGCGC	CAGGAGGTCT	GAGGAGGCAA	CTGCGCACCT	CCGGGGCGGC	TGCGGCCGTG	CGGTACTGAA	CCAGGATGGT	ACCGTCCTAC	GGCCCGCCAC	ATTCAGTGGA	GCGTACCGCG	GTGCGGGTGG	ATAGTCCCGG	TCACGCAAGT	AGCACGGCTA	CGGGTTATGG	GGCCCAACCG	TCCAATGTAA	GCTGATGACG	CGGCGCATTC	TAGCTGACGC	GTGTGTCGCC	GTGGGCGGTG	GTGGCCGGGT	AAGGAGGCCT	AACCCGCTTT
AB0164-Ca_BFgam_gt1_kt2	CACTCCATCC	CGGCATTATA	CGTGGCCCTG	GTCGAGGTCT	TTGCTCCTTT	GGGGCCTATC	TCCCCGTGTC	ACTCTCCCAA	TCACCCACCC	GGGTAGGCCA	CGCATGCTCA	TATCACTTGT	GTGACGGGAC	GGTCGGAGTG	CGCGTGCCGG	GCAGAGAGAC	GCCCGCGGGC	GAGAGGCCAG	AATTCCGCTG	ATGACTATGC	TGCCGACGTA	ATGACCAGAA	GTTCTCGCGC	CAGGAGGTCT	GAGGAGGCAG	CCGCGCACCT	CCGGGGCGGC	TGCGGCCGTG	CGGTACTGAA	CCAGGATGGT	ACCGTCCTAC	GGCCCGCCAC	ATTCAGTGCA	GCGTACCGCG	GTGCGGGTGG	ATAGTCCCGG	TCACGCAAGT	AGCACGGCTA	CGGGTTATGG	GGCCCAACCG	TCCAATGTAA	GCTGATGACG	CGGCGCATTC	TAGCTGACGC	GTGTGTCGCC	GTGGGCGGTG	GTGGCCCGGT	AAGGAGGCCT	AACCCGCTTT
AB0164-Cb_BFgam_gt1_kt2	CACTCCATCC	CGGCATTATA	CGTGGCCCTG	GTCGAGGTCT	TTGCTCCTTT	GGGGCCTATC	TCCCCGTGTC	ACTCTCCCAA	TCACCCACCC	GGGTAGGCCA	CGCATGCTCA	TATCACTTGT	GTGACGGGAC	GGTCGGAGTG	CGCGTGCCGG	GCAGAGAGAC	GCCCGCGGGC	GAGAGGCCAG	AATTCCGCTG	ATGACTATGC	TGCCGACGTA	ATGACCAGAA	GTTCTCGCGC	CAGGAGGTCT	GAGGAGGCAG	CCGCGCACCT	CCGGGGCGGC	TGCGGCCGTG	CGGTACTGAA	CCAGGATGGT	ACCGTCCTAC	GGCCCGCCAC	ATTCAGTGCA	GCGTACCGCG	GTGCGGGTGG	ATAGTCCCGG	TCACGCAAGT	AGCACGGCTA	CGGGTTATGG	GGCCCAACCG	TCCAATGTAA	GCTGATGACG	CGGCGCATTC	TAGCTGACGC	GTGTGTCGCC	GTGGGCGGTG	GTGGCCCGGT	AAGGAGGCCT	AACCCGCTTT
AB0165-Ca_BFgam_gt0_kt2	CACTCCATCC	CGGCATTATA	CGTGGCCCTG	GTCGAGGTCT	TTGCTCCTTT	GGGGCCTATC	TCCCCGTGTC	ACTCTCCCAA	TCACCCACCC	GGGTAGGCCA	CGCATGCTCA	TATCACTTGT	GTGACGGGAC	GGTCGGAGTG	CGCGTGCCGG	GCAGAGAGAC	GCCCGCGGGC	GAGAGGCCAG	ATTTCCGCTG	ATGACTATGC	TGCCGACGTA	ATGACCAGAA	GTTCTCGCGC	CAGGAGGTCT	GAGGAGGCAG	CCGCGCACCT	CCGGGGCGGC	TGCGGCCGTG	CGGTACTGAA	CCAGGATGGT	ACCGTCCTAC	GGCCCGCCAC	ATTCAGTGCA	GCGTACCGCG	GTGCGGGTGG	ATAGTCCCGG	TCACGCAAGT	AGCACGGCTA	CGGGTTATCG	GGCCCAACCG	TCCAATGTAA	GCTGCTGACG	CGGCGCATTC	TAGCTGACGC	GTGTGTCGCC	GTGGGCGGTG	GTGGCCGGGT	AAGGAGGCCT	AACCCGCTTT
AB0165-Cb_BFgam_gt0_kt2	CACTCCATCC	CGGCATTATA	CGTGGCCCTG	GTCGAGGTCT	TTGCTCCTTT	GGGGCCTATC	TCCCCGTGTC	ACTCTCCCAA	TCACCCACCC	GGGTAGGCCA	CGCATGCTCA	TATCACTTGT	GTGGCGGGAC	GGTCGGAGTG	CGCGTGCCGG	GCAGAGAGAC	GCCCGCGGGC	GAGAGGCCAG	AATTCCGCTG	ATGACTATGC	TGCCGACGTA	AAGACCAGAA	GTTCTCGCGC	CAGGAGGTCT	GAGGAGGCAG	CCGCGCACCT	CCAGGGCGGC	TGCGGCCGTG	CGGTACTGAA	CCAGGATGGT	ACCGTCCTAC	GGCCCGCCAC	ATTCAGTGGA	GCGTACCGCG	GTGCGGGTGG	ATAGTCCCGG	TCACGCAAGT	AGCACGGCTA	CGGGTTATGG	GACCCAACCG	TCCAATGTAA	GCTGATGACG	CGGCGCATTC	TAGCTGACGC	GTGTGTCGCC	GTGGGCGGTG	GTGGCCGGGT	AAGGAGGCCT	AACCCGCTTT
AB0166-Ca_BFgam_gt1_kt2	CACTCCATCC	CGGCATTATA	CGTGGCCCTG	GTCGAGGTCT	TTGCTCCTTT	GGGGCCTATC	TCCCCGTGTC	ACTCTCCCAA	TCACCCACCC	GGGTAGGCCA	CGCATGCTCA	TATCACTTGT	GTGACGGGAC	GGTCGGAGTA	CGCGTGCCGG	GCAGAGAGAC	GCCCGCGGGC	GAGAGGCCAG	AATTCCGCTG	ATGACTATGC	TGCCGACGTA	AAGACCAGAA	GTTCTCGCGC	CAGGAGGTCT	GAGGAGGCAG	CCGCGCACCT	CCGGGGCGGC	TGCGGCCGTG	CGGTACTAAA	CCAGGATGGT	ACCGTCCTAC	GGCCCGCCAC	ATTCAGTGGA	GCGTACCGCG	GTGCGGGTGG	ATAGTCCCGG	TCACGTAAGT	AGCACGGCTA	CGGGTTATGG	GGCCCAACCG	TCCGATGTAA	TCTGATGACG	CGGCGCATTC	TAGCTGACGC	TTGTGTCGCC	GTGGGCGGTG	GTGGCCGGGT	AAGGAGGCCT	AACCCGCTTT
AB0166-Cb_BFgam_gt0_kt2	CACTCCATCC	CGGCATTATA	CGTGGCCCTG	GTCGAGGTCT	TTGCTCCTTT	GGGGCCTATC	TCCCCGTGTC	ACTCTCCCAA	TCACCCACCC	GGGTAGGCCA	CGCATGCTCA	TATCACTTGT	GTGACGGGAC	GGTCGGAGTG	CGCGTGCCGG	GCAGAGAGAC	GCCCGCGGGC	GAGAGGCCAG	AATTCCGCTG	ATGACTATGC	TGCCGACGTA	ATGACCAGAA	GTTCTCGCGC	CAGGAGGTCT	GAGGAGGCAG	CCGCGCACCT	CCGGGGCGGC	TGCGGCCGTG	CGGTACTGAA	CCAGGATGGT	ACCGTCCTAC	GGCCCGCCAC	ATTCAGTGCA	GCGTACCGCG	GTGCGGGTGG	ATAGTCCCGG	TCACGCAAGT	AGCACGGCTA	CGGGTTATGG	GGCCCAACCG	TCCAATGTAA	GCTGATGACG	CGGCGCATTC	TAGCTGACGC	GTGTGTCGCC	GTGGGCGGTG	GTGGCCCGGT	AAGGAGGCCT	AACCCGCTTT
AB0167-Ca_BFgam_gt1_kt2	CACTCCATCC	CGGCATTATA	CGTGCCCCTG	GTCGAGGTCT	TTGCTCCTTT	GGGGCCTATC	TCCCCGTGTC	ACTCTCCCAA	TCACCCACCC	GGGTAGGCCA	CGCATGCTCA	TATCACTTGT	GTGACGGGAC	GGGCGGAGTG	CGCGTGCCGG	GCAGAGAGAC	GCCCGCGGGC	GAGAGGCCAG	AATTCCGCTG	ATGACTATGC	TGCCGACGTA	ATGACCAGAA	GTTCTCGCGC	CAGGAGGTCT	GAGGAGGCAG	CCGCGCACCT	CCGGGGCGGC	TGCGGCCGTG	CGGTACTAAA	CCAGGATGGT	ACCGTCCTAC	GGCCCGCCAC	ATTCAGTGGA	GCGTACCGCG	GTGCGGGTGG	ATAGTCCCGG	TCACGCAAGT	AGCACGGCTA	CGGGTTATGG	GGCCCAACCG	TCCGCTGTAA	TCTGATGACG	CGGCGCGTTC	TAGCTGACGC	GTGTGTCGCC	GTGGGCGGTG	GTGGCCGGGT	AAGGGGGCCT	AACCCGCTTT
AB0167-Cb_BFgam_gt0_kt2	CACTCCATCC	CGGGATTATA	CGTGGCCCTG	GTCGAGGTCT	TTGCTCCTTT	GAGGCCTATC	TCCCCGTGTC	ACTCTCCCAA	TCACCCACCC	GGGAAGGCCA	CGCATGCTCA	TATCACTTGT	GTGACGGGAC	GGTCGGAGTG	CGCGTGCCGG	GCAGAGAGAC	GCCCGCAGGC	GAGAGGCCAG	AATTCCGCTG	ATGACTATGC	TGCCGACGTA	AAGACCAGAA	GTTCTCGCGC	CAGGAGGTCT	GAGGAGGCAG	CCGCGCACCT	CCGGGGCGGC	TGCGGCCGTG	CGGTACTGAA	CCAGGATGGT	ACCGTCCTAC	GGCCCGCCAC	ATTCAGTGGA	GCGTACCGCG	GTGCGGGTGG	ATAGTCCCGG	TCACGCAAAT	AGCACGGCTA	CGGGTTATGG	GGCCCAACCG	TCCAATGTAA	TCTGATGACG	CGGCGCATTC	TAGCTGACAC	GTGTGTCGCC	GTGGGCGGTG	GTGGCCGGGT	TAGGAGGCCT	AACCCACTTT
AB0169-Ca_BFgam_gt0_kt2	CACTCCATCC	CGGCATTATA	CGTGGCCCTG	GTCGAGGTCT	TTGCTCTTTT	GGGGCCTATC	TCCCCGTGTC	ACCCTCCCAA	TCACCCACCC	GGGTAGGCTA	CGCATGCTGA	TATCACTTGT	GTGACGGGAC	GGTCGGAGTG	CGCGTGCCGG	GCAGAGAGAC	GCCCGCGGGC	GAGAGGCCAG	AATTCCGCTG	ATGACTATGC	TGCCGACGTA	ATGACCAGAA	GTTCTCGCGC	CAGGAGGTCT	GAGGAGGCAG	CCGCGCACCT	CCGGGGCGGC	TGCGGCCGTG	CGGTACTGAA	CCAGGATGGT	ACCGTCCTAC	GGCCCGCCAC	ATTCAGTGGA	GCGTACCGCG	GTGCGGGTGG	ATAGTCCCGG	TCACGCAAGT	AGCACGGCTA	CGGGTTATGG	GGCCCAACCG	TCCGATGTAA	TCTGATGACG	CGGCGCATTC	TAGCTGACAC	GTGTGTCGCC	GTGGGCGGTG	GTGGCCGGGT	AAGGAGGCCT	AACCCACTTT
AB0169-Cb_BFgam_gt0_kt2	CACTCCATCC	CGGCATTATA	CGTGGCCCTG	GTCGAGGTCT	TTGCTCCTTT	GGGGCCTATC	TCCCCGTGTC	ACTCTCCCAA	TCACCCACCC	GGGTAGGCCA	CGCATGCTGA	TATCACTTGT	GTGACGGGAC	GGTCGGAGTG	CGCGTGCCGG	GCAGAGAGAC	GCCCGCGGGC	GAGAGGCCAG	AATTCCGCTG	ATTACTATGC	TGCCGACGTA	AAGACCAGAA	GTTCTCGCGC	CAGGAGGTCT	GAGGAGGCAG	CCGCGCACCT	CCGGGGCGGC	TGCGGCCGTG	CGGTACTGAA	CCAGGATGGT	ACCGTCCTAC	GGCCCGCCAC	ATTCAGTGGA	GCGTACCGCG	GTGCGGGTGG	ATAGTCCCGG	TCACGCAAGT	AGCACGGCTA	CGGGTTATGG	GGCCCAACCG	TCCGATGTAA	TCTGATGACG	CGGCGCATTC	TAGCTGACAC	GTGTGTCGCC	GTGGGCGGTG	GTGGCCGGGT	AAGGAGGCCT	AACCCGCTTT
AB0171-Ca_BFgam_gt0_kt2	CACTCCATCC	CGGCATTATA	CGTGGCCCTG	GTCGAGGTCT	TTGCTCCTTT	GGGGCCTATC	TCCCCGTGTC	ACTCTCCCAA	TCACCCACCC	GGGTAGGCCA	CGCATGCTCA	TATCACTTGT	GTGACGGGAC	GGTCGGAGTG	CGCGTGCCGG	GCAGAGAGAC	GCCCGCGGGC	GAGAGGCCAG	AATTCCGCTG	ATGACTATGC	TGCCGACGTA	ATGACCAGAA	GTTCTCGCGC	CAGGAGGTCT	GAGGAGGCAG	CCGCGCACCT	CCGGGGCGGC	TGCGGCCGTG	CGGTACTGAA	CCAGGATGGT	ACCGTCCTAC	GGCCCGCCAC	ATTCAGTGCA	GCGTACCGCG	GTGCGGATGG	ATAGTCCCGG	TCACGCTAGT	AGCCCGGCTA	CGGGTTATGG	GGCCCAACCG	TCCAATGTAA	GCTGATGACG	CGGCACATTC	TAGCTGACAC	GTGTGTCGCC	GTGGGCGGTG	GTGGCCGGGT	AAGGAGGCCT	AACCCGCTTT
AB0171-Cb_BFgam_gt0_kt2	CACTCCATCC	CGGCATTATA	CGTGCCCCTG	GTCGAGGTCT	TTGCTCCTTT	GGGGCCTATC	TCCCCGTGTC	ACTCTCCCAA	TCACCCACCC	GGGTAGGCCA	CGCATGCTGA	TATCACTTGT	GTGACGGGAC	GGTCGGAGTG	CGCGCGCCGG	GCAGAGAGAC	GCCTGCGGGC	GAGAGGCCAG	AATTCAGCTG	ATGACTATGC	TGCCGACGTA	AAGACCAGAA	GTTCTCGCGT	CGGGAGGTCT	GAGGAGGCAG	CCGCGCACCT	CCGGGGCGGC	TGCGGCCGTG	CGGTACTGAA	CCAGGATGGT	ACCGTCCTAC	GGCCCGCCAC	ATTCAGGGGA	GCGTACCGCG	GTGCGGGTGG	ATAGTCCCGG	TCACGCAAGT	AGCACGGCTA	CGGGTTATCG	GGCCCAACCG	TCCGAGGTAA	TCTGATGACG	CGGCGCATTC	TAGCTGACGC	GTGTGTCGCC	GTGGGCGGTG	GTGGCCGGGT	AAGGAGGCCT	AACCCGCTTT
AB0172-Ca_BFgam_gt0_kt2	CACTCCATCC	CGGCATTATA	CGTGCCCCTG	GTCGAGGTCT	TTGCTCCTTT	GGGGCCTATC	TCCCCGTGTC	ACTCTCCCAA	TCACCCACCC	GGGTAGGCCA	CGCATGCTGA	TATCACTTGT	GTGACGGGAC	GGTCGGAGTG	CGCGTGCCGG	GCAGAGAGAC	GCCCGCGGGC	GAGAGGCCAG	AATTCCGCTG	ATGACTATGC	TGCCGCCGTA	AAGACCAGAA	GTTCTCGCGC	CAGGAGGTCT	GAGGAGGCAA	CTGCGCACCT	CCGGGGCGGC	TGCGGCCGTG	CGGTACTGAA	CCAGGATGGT	ACCGTCCTAC	GGCCCGCCAC	ATTCAGTGGA	GCGTACCGCG	GTGCGGGTGG	ATAGTCCCGG	TCACGCAAGT	AGCACGGCTA	CGGGTTATGG	GGCCCAACCG	TCCAATGTAA	GCTGATGACG	CGGCGCATTC	TAGCTGACGC	GTGTGTCGCC	GTGGGCGGTG	GTGGCCGGGT	AAGGAGGCCT	AACCCGCTTT
AB0172-Cb_BFgam_gt0_kt2	CACTCCATCC	CGGGATTATA	CGTGCCCCTG	GTCGAGGTCT	TCGCTCCTTT	GGGGCCTATC	TCCCCGTGTC	ACTCTCCCAA	TCACCCACCC	GGGTAGGCCA	CGCATGCTGA	TATCACTTGT	GTGACGGGAC	GGTCGGAGTG	CGCGTGCCGG	GCAGAGAGAC	GCCCGCGGGC	GAGAGGCCAG	AATTCCGCTG	ATGACTATGC	TGCCGACATA	ATGACCAGCA	GTTCTCGCGC	CAGGAGGTCT	GAGGTGGCAG	CCGCGCACCT	CCGGGGCGGC	TGCGGCCGTG	CGGTACTGAA	CCAGGATGGT	ACCGTCCTAC	GGCCCGCCAC	ATTCAGTGCA	GCGTACCGCG	GTGCGGGTGG	ATAGTCCCGG	TCACGCAAGT	AGCACGGCTA	CGGGTTATGG	GGCCCAACCG	TCCAATGTAA	GCTGATGACG	CGGCGCATTC	TAGCTGACAC	GTGTGTCGCC	GTGGGCGGTG	GTGGCCGGGT	AAGGAGGCCT	AACCCGCTTT
AB0173-Ca_BFgam_gt0_kt2	CACTCCATCC	CGGCATTATA	CGTGCCCCTG	GTCGAGGTCT	TTGCTCCTTT	GGGGCCTATC	TCCCCGTGTC	ACTCTCCCAA	TCACCCACCC	GGGTAGGCCA	CGCATGCTGA	TATCACTTGT	GTGACGGGAC	GGTCGGAGTG	CGCGTGCCGG	GCAGAGAGAC	GCCCGCGGGC	GAGAGGCCAG	AATTCCGCTG	ATGACTATGC	TGCCGCCGTA	AAGACCAGAA	GTTCTCGCGC	CAGGAGGTCT	GAGGAGGCAA	CTGCGCACCT	CCGGGGCGGC	TGCGGCCGTG	CGGTACTGAA	CCAGGATGGT	ACCGTCCTAC	GGCCCGCCAC	ATTCAGTGGA	GCGTACCGCG	GTGCGGGTGG	ATAGTCCCGG	TCACGCAAGT	AGCACGGCTA	CGGGTTATGG	GGCCCAACCG	TCCAATGTAA	GCTGATGACG	CGGCGCATTC	TAGCTGACGC	GTGTGTCGCC	GTGGGCGGTG	GTGGCCGGGT	AAGGAGGCCT	AACCCGCTTT
AB0173-Cb_BFgam_gt1_kt2	CACTCCATCC	CAGGATTATA	CGTGGCCCTG	GTCGAGGTCT	TTGCTCCTTT	GGGGCCTATC	TCCCCGTGTC	ACTCTCCCAA	TCACCCACCC	GGGTAGGCCA	CGCATGCTCA	TATCACTTGT	GTGACGGGAC	GGTCGGAGTG	CGCGTGCCGG	GCAGAGAGAC	GCCCGCGGGC	GAGAGGCCAG	AATTCCGCTG	ATGACTATGC	TGCCGACGTA	ATGACCAGAA	GTTCTCGCGC	CAGGAGGTCG	GAGGAGGCAG	CCGCGCACCT	CCGGGGCGGC	TGCGGCCGTG	CGGTACTGAA	CCAGGATGGT	ACCGTCCTGC	GGCCCGCCAC	ATTCAGTGGA	GCGTACCGCG	GTGCGGGTGG	ATAGTCCCGG	TCACGCAAGT	AGCACGGCTA	CGGGTTATGG	GGCCCAACCG	TCCAATGTAA	GCTGATGACG	CGGCGCATTC	TAGCTGACAC	GTGTGTCGCC	GTGGGCGGTG	GTGGTCGGGT	AAGGAAGCCT	AACCCGCTTT
AB0174-Ca_BFgam_gt0_kt2	CACTCCATCC	CGGCATTATA	CGTGCCCCTG	GTCGAGGTCT	TTGCTCCTTT	GGGGCCTATC	TCCCCGTGTC	ACTCTCCCAA	TCACCCACCC	GGGTAGGCCA	CGCATGCTGA	TATCACTTGT	GTGACGGGAC	GGTCGGAGTG	CGCGTGCCGG	GCAGAGAGAC	GCCCGCGGGC	GAGAGGCCAG	AATTCCGCTA	ATGACTATGC	TGCCGACGTA	ATGACCAGAA	GTTCTCGCGC	CAGGAGGTCT	GAGGAGGCAG	CCGCGCACCT	CCGGGGCGGC	TGCGGCCGTG	CGGTACTGAA	CCAGGATGGT	ACCGTCCTAC	GGCCCGCCAC	ATTCAGTGCA	GCGTACCGCG	GTGCGGGTGG	ATAGTCCCGG	TCACGCAAGT	AGCACGGCTA	CGGGTTATGG	GGCCCAACCG	TCCGATGTAA	TCTGATGACG	CGGCGCATTC	TAGCTGACAC	GTGTGTCGCC	GTGGGCGGTG	GTGGCCGGGT	TAGGAGGCCT	AACCCACTTT
AB0174-Cb_BFgam_gt0_kt2	CACTCCATCC	CGGCATTATA	CGTGGCCCTG	GTCGAGGTCT	TTGCTCCTTT	GGGGCCTATC	TCCCCGTGTC	ACTCTCCCAA	TCACCCACCC	GGGTAGGCCA	CGCATGCTCA	TATCACTTGT	GTGACGGGAC	GGTCGGAGTG	CGCGTGCCGG	GCAGAGAGAC	GCCCGCGGGC	GAGAGGCCAG	AATTCCGCTG	ATGACTATGC	TGCCGACGTA	AAGACCAGAA	GTTCTCGTGC	CAGGAGATCT	GAGGAGGCAG	CCGCGCACCT	CCGGGGCGGC	TGCGGCCGTG	CGGTACTGAA	CCAGGATAGT	ACCGTCCTAC	GGCCCGCCAC	ATTCAGTGGA	GCGTACCGCG	GTGCGGGTGG	ATAGTCCCGG	TCACGCAAGT	ACCACGGCTA	CGGGTTATGG	GGCCCAACCG	TCCAATGTAA	GCTGATGACG	CAGCGCATTC	TAGCTGACGC	GTGTGTCGCC	GTGGGCGGTG	GTGGCCGAGT	TAGGAGGCCT	AACCCACTTT
AB0175-Ca_BFgam_gt0_kt2	CACTCCATCC	CGGGATTATA	CGTGGCCCTG	GTCGAGGTCT	TTGCTCCTTT	GGGGCCTATC	TCCCCGTGTC	ACTCTCCCAA	TCACCCACCC	GGGTAGGCCA	CGCATGCTCA	TATCACTTGT	GTGACGGGAC	GGTCGGAGTG	CGCGTGCCGG	GCAGAGAGAC	GCCCGCGGGC	GAGAGGCCAG	AATCCCGCTG	ATGACTATGC	TGCCGACGTA	ATGACCAGAA	GTTCTCGCGC	CAGGAGGTCT	GAGGAGGCAG	CCGCGCACCT	TCGGGGCGGC	TGCGGCCGTG	CGGTACTGAA	CCAGGATGGT	ACCGTCCTAC	GGCCCGCCAC	ATTCAGTGGA	GCGTACCGCG	GTGCGGGTGG	ATAGTCCCGA	TCACGCAAGT	AGCACGGCTA	CGGGTTATGG	GGCCCAACCG	TCCAATGTAA	GCTGATGACG	CGGCGCATTC	TAGCTGACAC	GTGTGTCGCC	GTGGGCGGTG	GTGGCCGGGT	TAGGAGGCCT	AACCCACTTT
AB0175-Cb_BFgam_gt0_kt2	CACTCCATCC	CGGGATTATA	CGTGCCCCTG	GTCGAGGTCT	TTGCTCCTTT	GGGGCCTATC	TCCCCGTGTC	ACTCTCCCAA	TCACCCACCC	GGGAAGGCCA	CGCATGCTCA	TATCACTTGT	GTGACGGGAC	GGTCGGAGTG	CGCGTGCCGG	GCAGAGAGAC	GCCCGCAGGC	GAGAGGCCAG	AATTCCGCTG	ATGACTATGC	TGCCGACGTA	AAGACCAGAA	GTTCTCGCGC	CAGGAGGTCT	GAGGAGGCAG	CCGCGCACCT	CCGGGGCGGC	TGCGGCCGTG	CGGTACTGAA	CCAGGATGGT	ACCGTCCTAC	GGCCCGCCAC	ATTCAGTGGA	GCGTACCGCG	GTGCGGGTGG	ATAGTCCCGG	TCACGCAAAT	AGCACGGCTA	CGGGTTATGG	GGCCCAACCG	TCCAATGTAA	TCTGATGACG	CGGCGCATTC	TAGCTGACAC	GTGTGTCGCC	GTGGGCGGTG	GTGGCCGGGT	TAGGAGGCCT	AACCCACTTT
AB0176-Ca_BFgam_gt0_kt2	CACTCCATCC	CGGCATTATA	CGTGCCCCTG	GTCGAGGTCT	TTGCTCCTTT	GGGGCCTATC	TCCCCGTGTC	ACTCTCCCAA	TCACCCACCC	GGGAAGGCCA	CGCATGCTCA	TATCACTTGT	GTGACGGGAC	GGTCGGAGTG	CGCGTGCCGG	GCAGAGAGAC	GCCCGCGGGC	GAGAGGCCAG	AATTCCGCTG	ATGACTATGC	TGCCGACGTA	ATGACCAGAA	GTTCACGCGC	CAGGAGGTCT	GAGGAGGCAG	CCGCGCACCT	CCGGGGCGGC	TGCGGCCGTG	CGGTACTGAA	CCAGGATGGT	ACCGTCCTAC	GGCCCGCCAC	ATTCAGGGGA	GCGTACCGCG	GTGCGGGTGG	ATAGTCCCAG	TCACGCTAGT	AGCCCGGCTA	CGGGTTATGG	GGCCCAACCG	TCCGATATAA	TCTGATGACG	CGGCGCATTC	TAGCTGACAC	GTGTGTCGCC	GTGGGCGGTG	GTGGTCGGGT	AAGGAAGCCT	AACCCGCTTT
AB0176-Cb_BFgam_gt0_kt2	CACTCCATCC	CGGCATTATA	CGTGGCCCTG	GTCGAGGTCT	TTGCTCCTTT	GGGGCCTATC	TCCCCGTGTC	ACTCTCCCAA	TCACCCACCC	GGGTAGGCCA	CGCATGCTCA	TATCACTTGT	GTGACGGGAC	GGTCGGAGTG	CGCGTGCCGG	GCAGAGAGAC	GCCCGCGGGC	GAGAGGCCAG	AATTCCGCTA	ATGACTATGC	TGCCGACGTA	ATGACCAGAA	GTTCTCGCGC	CAGGAGGTCT	GAGGAGGCAG	CCGCGCACCT	CCGGGGCGGC	TGCGGCCGTG	CGGTACTGAA	CCAGGATGGT	ACCGTCCTAC	GGCCCGCCAC	ATGCAGTGGA	GCGTACCGCG	GTGCGGGTGG	ATAGTCCCGG	TCACGCAAGT	AGCACGGCTA	CGGGTTATGG	GGCCCAACCG	TCCAATGTAA	TCTGATGACG	CGGCGCATTC	TAGCTGACGC	GTGTGTCGCC	GTGGGCGGTG	GTGGTCGGGT	AAGGAGGCCT	AACCCGCTTT
AB0177-Ca_BFgam_gt1_kt2	CACTCCATCC	CGGCATTATA	CGTGCCCCTG	GTCGAGGTCT	TTGCTCCTTT	GGGGCCTATC	TCCCCGTGTC	ACTCTCCCAA	TCACCCACCC	AGGTAGGCCA	CGCATGCTCA	TATCACTTGT	GTGACGGGAC	GGTCGGAGTG	CGCGTGCCGG	GCAGAGAGAC	GCCCGCGGGC	GAGAGGCCAG	AATTCCGCTG	ATGACTATGC	TGCCGACGTA	ATGACCAGAA	GTTCTCGCGC	CAGGAGGTCT	GAGGAGGCAG	CCGCGCACCT	CCGGGGCGGC	TGCGGCCGTG	CGGTACTGAA	CCAGGATGGT	ACCGTCCTAC	GGCCCGCCAC	ATTCAGTGGA	GCGTACCGCG	GAGCGGGTGG	ATAGTCCCGG	TCACGCAAGT	ACCACGGCTA	CGGGTTATGG	GGCCCAACCG	TCCAATGGAA	TCTGATGACG	CGGCGCATTC	TAGCTGACAC	GTGTGTCGCC	GTGGGCGGTG	GTGGCCGGGT	AAGGAGGCCT	AACCCGCTTT
AB0177-Cb_BFgam_gt0_kt2	CACTCCATCC	CGGCATTATA	CGTGGCCCTG	GTCGAGGTCT	TTGCTCCTTT	GGGGCCTATC	TCCCCGTGTC	ACTCTCCCAA	TCACCCACCC	GGGTAGGCCA	CGCATGCTCA	TATCACTTGT	GTGACGGGAC	GGTCGGAGTG	CGCGTGCCGG	GCAGAGAGAC	GCCCGCGGGC	GAGAGGCCAG	AATTCCGCTG	ATGACTATGC	TGCCGACGTA	AAGACCAGAA	GTTCTCGCGC	CAGGAGGTCT	GAGGAGGCAG	CCGCGCACCT	CCGGGGCGGC	TGCGGCCGTG	CGGTACTGAA	CCAGGATGGT	ACCGTCCTAC	GGCCCGCCAC	ATTCAGTGGA	GCGTACCGCG	GTGCGGGTGG	ATAGTCCCGG	TCACGCAAGT	AGCACGGCTA	CGGGTTATGG	GGCCCAACCG	TCCAATGTAA	GCTGATGACG	CGGCGCATTC	TAGCTGACAC	GTGTGTCGCC	GTGGGCGGTG	GTGGCCGGGT	TAGGAGGCCT	AACCCGCTTT
AB0178-Ca_BFgam_gt1_kt2	CACTCCATCC	CGGCATTATA	CGTGGCCCTG	GTCGAGGTCT	TTGCTCCTTT	GGGGCCTATC	TCCCCGTGTC	ACTCTCCCAA	TCACCCACCC	GGGTAGGCCA	CGCATGCTCA	TATCACTTGT	GTGACGGGAC	GGTCGGAGTG	CGCGTGCCGG	GCAGAGAGAC	GCCCGCGGGC	GAGAGGCCAG	AATTCCGCTG	ATGACTATGC	TGCCGACGTA	ATGACCAGAA	GTTCTCGCGC	CAGGAGGTCT	GAGGAGGCAG	CCGCGCACCT	CCGGGGCGGC	TGCGGCCGTG	CGGTACTGAA	CCAGGATGGT	ACCGTCCTAC	GGCCCGCCAC	ATTCAGTGCA	GCGTACCGCG	GTGCGGGTGG	ATAGTCCCGG	TCACGCAAGT	AGCACGGCTA	CGGGTTATGG	GGCCCAACCG	TCCAATGTAA	GCTGATGACG	CGGCGCATTC	TAGCTGACGC	GTGTGTCGCC	GTGGGCGGTG	GTGGCCCGGT	AAGGAGGCCT	AACCCGCTTT
AB0178-Cb_BFgam_gt1_kt2	CACTCCATCC	CGGCATTATA	CGTGGCCCTG	GTCGAGGTCT	TTGCTCCTTT	GGGGCCTATC	TCCCCGTGTC	ACTCTCCCAA	TCACCCACCC	GGGTAGGCCA	CGCATGCTCA	TATCACTTGT	GTGACGGGAC	GGTCGGAGTG	CGCGTGCCGG	GCAGAGAGAC	GCCCGCGGGC	GAGAGGCCAG	AATTCCGCTG	ATGACTATGC	TGCCGACGTA	ATGACCAGAA	GTTCTCGCGC	CAGGAGGTCT	GAGGAGGCAG	CCGCGCACCT	CCGGGGCGGC	TGCGGCCGTG	CGGTACTGAA	CCAGGATGGT	ACCGTCCTAC	GGCCCGCCAC	ATTCAGTGCA	GCGTACCGCG	GTGCGGGTGG	ATAGTCCCGG	TCACGCAAGT	AGCACGGCTA	CGGGTTATGG	GGCCCAACCG	TCCAATGTAA	GCTGATGACG	CGGCGCATTC	TAGCTGACGC	GTGTGTCGCC	GTGGGCGGTG	GTGGCCCGGT	AAGGAGGCCT	AACCCGCTTT
AB0179-Ca_BFgam_gt1_kt2	CACTCCATCC	CGGCATTATA	CGTGGCCCTG	GTCGAGGTCT	TTGCTCCTTT	GGGGCCTATC	TCCCCGTGTC	ACTCTCCCAA	TCACCCACCC	GGGTAGGCCA	CGCATGCTCA	TATCACTTGT	GTGACGGGAC	GGTCGGAGTG	CGCGTGCCGG	GCAGAGAGAC	GCCCGCGGGC	GAGAGGCCAG	AATTCCGCTG	ATGACTATGC	TGCCGACGTA	ATGACCAGAA	GTTCTCGCGC	CAGGAGGTCT	GAGGAGGCAG	CCGCGCACCT	CCGGGGCGGC	TGCGGCCGTG	CGGTACTGAA	CCAGGATGGT	ACCGTCCTAC	GGCCCGCCAC	ATTCAGTGCA	GCGTACCGCG	GTGCGGGTGG	ATAGTCCCGG	TCACGCAAGT	AGCACGGCTA	CGGGTTATGG	GGCCCAACCG	TCCAATGTAA	GCTGATGACG	CGGCGCATTC	TAGCTGACGC	GTGTGTCGCC	GTGGGCGGTG	GTGGCCCGGT	AAGGAGGCCT	AACCCGCTTT
AB0179-Cb_BFgam_gt0_kt2	CACTCCATCC	CGGCATTATA	CGTGGCCCTG	GTCGAGGTCT	TTGCTCCTTT	GGGGCCTATC	TCCCCGTGTC	ACTCTCCCAA	TCACCCACCC	GGGTAGGCCA	CGCATGCTCA	TATCACTTGT	GTGACGGGAC	GGTCGGAGTG	CGCGTGCCGG	GCAGAGAGAC	GCCCGCGGGC	GAGAGGCCAG	AATTCCGCTG	ATGACTATGC	TGCCGACGTA	ATGACCAGAA	GTTCTCGCGC	CAGGAGGTCT	GAGGAGGCAG	CCGCGCACCT	CCGGGGCGGC	TGCGGCCGTG	CGGTACTGAA	CCAGGATGGT	ACCGTCCTAC	GGCCCGCCAC	ATTCAGTGGA	GCGTACCGCG	GTGCGGGTGG	ATAGTCCCGG	TCACGCAAGT	AGCACGGCTA	CGGGTTATGG	GGCCCAACCG	TCCAATGGAA	TCTGATGACG	CGGCGCATTC	TAGCTGACAC	GTGTGTCGCC	GTGGGCGGTG	GTGGCCGGGT	AAGGAGGCCT	AACCCGCTTT
AB0181-Ca_BFcol_gt2_kt2	CACTCCATCC	CGGCATTATA	CGTGCCCCTG	GTCGAGGTCT	TTGCTCCTTT	GGGGCCTATC	TCCCCGTGTC	ACTCTCCCAA	TCACCCACCC	GGGTAGGCCA	CGCATGCTGA	TATCACTTGT	GTGACGGGAC	GGTCGGAGTG	CGCGTGCCGG	GCAGAGAGAC	GCCCGCGGGC	GAGAGGCCAG	AATTCCGCTG	ATGACTATGC	TGCCGACGTA	ATGACCAGAA	GTTCTCGCGC	CAGGAGGTCT	GAGGAGGCAG	CCGCGCACCT	CCGGGGCGGC	TGCGGCCGTG	CGGTACTGAA	CCAGGATGGT	ACCGTCCTAC	GGCCCGCCAC	ATTCAGTGGA	GCGTACCGCG	GTGCGGGTGG	ATAGTCCCGG	TCACGCAAGT	AGCACGGCTA	CGGGTTATGG	GGCCCAACCG	TCCAATGGAA	TCTGATGACG	CGGCGCATTC	TAGCTGACGC	GTGTGTCGCC	GTGGGCGGTG	GTGGCCCGGT	AAGGAGGCCT	AACCCGCTTT
AB0181-Cb_BFcol_gt0_kt2	CACTCCATCC	CGGCATTATA	CGTGCCCCTG	GTCGAGGTCT	TTGCTCCTTT	GGGGCCTATC	TCCCCGTGTC	ACTCTCCCAA	TCACCCACCC	GGGTAGGCCA	CGCATGCTGA	TATCACTTGT	GTGACGGGAC	GGTCGGAGTG	CGCGTGCCGG	GCAGAGAGAC	GCCCGCGGGC	GAGAGGCCCG	AATTCCGCTG	ATGACTATGC	TGCCGACGTA	ATGACCAGAA	GTTCTCGCGC	CAGGAGGTCT	GAGGAGGCAG	CCGCGCACCT	CCGGGGCGGC	TGCGGCCGTG	CGGTACTGAA	CCAGGATGGT	ACCGTCCTAC	GGCCCGCCAC	ATTCAGTGCA	GCGTACCGCG	GTGCGGGTGG	ATAGTCCCGG	TCACGCAAGT	AGCACGGCTA	CGGGTTATGG	GGCCCAACCG	TCCAATGTAA	GCTGATGACG	CGGCGCATTC	TAGCTGACGC	GTGTGTCGCC	GTGGGCGGTG	GTGGCCGGGT	AAGGAGGCCT	AACCCGCTTT
AB0182-Ca_BFcol_gt0_kt2	CACTCCATCC	CGGCATTATA	CGTGGCCCTG	GTCGAGGTCT	TTGCTCCTTT	GGGGCCTATC	TCCCCGTGTC	ACTCTCCCAA	TCACCCACCC	GGGTAGGCCA	CGCATGCTCA	TATCACTTGT	GTGACGGGAC	GGTCGGAGTG	CGCGTGCCGG	GCAGAGAGAC	GCCCGCGGGC	GAGAGGCCAG	AATTCCGCTA	ATGACTATGC	TGCCGACGTA	ATGACCAGAA	GTTCTCGCGC	CAGGAGGTCT	GAGGAGGCAG	CCGCGCACCT	CCGGGGCGGC	TGCGACCGTG	CGGTACTGAA	CCAGGATGGT	ACCGTCCTAC	GGCCCGCCAC	ATTCAGGGGA	GCGTACCGCG	GTGCGGGTGG	TTAGTCCCGG	TCACGCAAGT	AGCACGGCTA	CGGGTTATGG	GGCCCAACCG	TCCAATGTAA	GCTGATGACG	CGGCGCATTC	TAGCTGACAC	GTGTGTCGCC	GTGGGCGGTG	GTGGCCGGGT	AAGGAGGCCT	AACCCGCTTT
AB0182-Cb_BFcol_gt2_kt2	CACTCCATCC	CGGGATTATA	CGTGCCCCTG	GTCGAGGTCT	TCGCTCCTTT	GGGGCCTATC	TCCCCGTGTC	ACTCTCCCAA	TCACCCACCC	GGGTAGGCCA	CGCATGCTCA	TATCACTTGT	GTGACGGGAC	GGTCGGAGTG	CGCGTGCCGG	GCAGAGAGAC	GCCCGCGGGC	GAGAGGCCAG	AATTCCGCTG	GTGACTATGC	TGCCGACGTA	ATGACCAGAA	GTTCTCGCGC	CAGGAGGTCT	GAGGAGGCAG	CCGCGCACCT	CCGGGGCGGC	TGCGGCCGTG	CGGTACTGAA	CCAGGATGGT	ACCGTCCTAC	GGCCCGCCAC	ATTCAGTGGA	GCGTACCGCG	GTGCGGGTGG	ATAGTCCCGG	TCACGCAAGT	AGCACGGCTA	CGGGTTATGG	GGCCCAACCG	TCCAATGTAA	GCTGATGACG	CGGCGCATTC	TAGCTGACGC	GTGTGTCGCC	GTGGGCGGTG	GTGGCCGGGT	AAGGAGGCCT	AACCCGCTTT
AB0183-Ca_BFcol_gt2_kt2	CACTCCATCC	CGGCATTATA	CGTGGCCCTG	GTCGAGGTCT	TTGCTCCTTT	GGGGCCTATC	TCCCCGTGTC	ACTCTCCCAA	TCACCCACCC	GGGTAGGCTA	CGCATGCTGA	TATCACTTGT	GTGACGGGAC	GGGCGGAGTG	CGCGTGCCGG	GCAGAGAGAC	GCCCGCGGGC	GAGAGGCCAG	AATTCCGCTG	ATGACTATGC	TGCCGACGTA	ATGACCAGAA	GTTCTCGCGC	CAGGAGGTCT	GAGGAGGCAG	CCGCGCACCT	CCGGGGCGGC	TGCGGCCGTG	CGGTACTGAA	CCAGGATGGT	ACCGTCCTAC	GGCCCGCCAC	ATTCAGTGCA	GCGTACCGCG	GTGCGGGTGG	ATAGTCCCGG	TCACGCAAGT	ACCACGGCTA	CGGGTTATGG	GGCCCAACCG	TCCAATGTAA	GCTGATGACG	CGGCGCATTC	TAGCTGACAC	GTGTGTCGCC	GTGGGCGGTG	GTGGCCGGGT	AAGGAGGCCT	AACCCGCTTT
AB0183-Cb_BFcol_gt2_kt2	CACTCCATCC	CGGCATTATA	CGTGGCCCTG	GTCGAGGTCT	TTGCTCCTTT	GGGGCCTATC	TCCCCGTGTC	ACTCTCCCAA	TCACCCACCC	GGGTAGGCCA	CGCATGCTCA	TATCACTTGT	GTGACGGGAC	GGTCGGAGTG	CGCGCGCCGG	GCAGAGAGAC	GCCCGCGGGC	GAGAGGCCAG	AATTCCGCTA	ATGACTATGC	TGCCGACGTA	ATGACCAGAA	GTTCTCGCGC	CAGGAGGTCT	GAGGAGGCAG	CCGCGCACCT	CCGGGGCGGC	TGCGACCGTG	CGGTACTGAA	CCAGGATGGT	ACCGTCCTAC	GGCCCGCCAC	ATTCAGGGGA	GCGTACCGCG	GTGCGGGTGG	TTAGTCCCGG	TCACGCAAGT	AGCACGGCTA	CGGGTTATGG	GGCCCAACCG	TCCAATGTAA	GGTGATGACG	CGGCGCATTC	TAGCTGACAC	GTGTGTCGCC	GTGGGCGGTG	GTGGCCGGGT	AAGGAGGCCT	AACCCGCTTT
AB0184-Ca_BFcol_gt2_kt2	CACTCCATCC	CGGCATTATA	CGTGGCCCCG	GTCGAGGTCT	TTGCTCCTTT	GGGGCCTATC	TCCCCGTGTA	ACTCTCCCAA	TCACCCACCC	GGGTAGGCCA	CGCAAGCTCA	TATCACTTGT	GTGGCGGGAC	GGGCGGAGTG	CGCGTGCCGG	GCAGAGAGAC	GCCCGCGGGC	GAGAGGCCAG	AATCCCGCTG	ATGACTATGC	TGCCGACGTA	AAGACCAGAA	GTTCTCGCGC	CAGGAGGTCT	GAGGAGGCAG	CCGCGCACCT	CCGGGGCGGC	TGCGGCCGTG	CGGTACTGAA	CCAGGATGGT	ACCGTCCTAC	GGCCCGCCAC	ATTCAGTGGA	GCATACCGCG	GTGCGGGTGG	ATAGTCCCGG	TCACGCAAGT	AGCACGGCTA	CGGGTTATGG	GGCCCAACCG	TCCAATGTAA	TCTGATGACG	CGGCGCATTC	TAGCTGACAC	GTGTGTCGCC	GTGGGCGGTG	GTGGCCGGGT	AAGGAGGCCT	AACCCGCTTT
AB0184-Cb_BFcol_gt2_kt2	CACTCCATCC	CGGCATTATA	CGTGGCCCCG	GTCGAGGTCT	TTGCTCCTTT	GGGGCCTATC	TCCCCGTGTA	ACTCTCCCAA	TCACCCACCC	GGGTAGGCCA	CGCAAGCTCA	TATCACTTGT	GTGGCGGGAC	GGGCGGAGTG	CGCGTGCCGG	GCAGAGAGAC	GCCCGCGGGC	GAGAGGCCAG	AATCCCGCTG	ATGACTATGC	TGCCGACGTA	AAGACCAGAA	GTTCTCGCGC	CAGGAGGTCT	GAGGAGGCAG	CCGCGCACCT	CCGGGGCGGC	TGCGGCCGTG	CGGTACTGAA	CCAGGATGGT	ACCGTCCTAC	GGCCCGCCAC	ATTCAGTGGA	GCATACCGCG	GTGCGGGTGG	ATAGTCCCGG	TCACGCAAGT	AGCACGGCTA	CGGGTTATGG	GGCCCAACCG	TCCAATGTAA	TCTGATGACG	CGGCGCATTC	TAGCTGACAC	GTGTGTCGCC	GTGGGCGGTG	GTGGCCGGGT	AAGGAGGCCT	AACCCGCTTT
AB0185-Ca_BFcol_gt0_kt2	CACTCCATCC	CGGCATTATA	CGTGGCCCTG	GTCGAGGTCT	TTGCTCCTTT	GGGGCCTATC	TCCCCGTGTC	ACTCTCCCAA	TCACCCACCC	GGGTAGGCCA	CGCATGCTCA	TATCACTTGT	GTGACGGGAC	GGTCGGAGTG	CGCGTGCCGG	GCAGAGAGAC	GCCCGCGGGC	GAGAGGCCAG	AATTCCGCTA	ATGACTATGC	TGCCGACGTA	ATGACCAGAA	GTTCTCGCGC	CAGGAGGTCT	GAGGAGGCAG	CCGCGCACCT	CCGGGGCGGC	TGCGACCGTG	CGGTACTGAA	CCAGGATGGT	ACCGTCCTAC	GGCCCGCCAC	ATTCAGGGGA	GCGTACCGCG	GTGCGGGTGG	TTAGTCCCGG	TCACGCAAGT	AGCACGGCTA	CGGGTTATGG	GGCCCAACCG	TCCAATGTAA	GCTGATGACG	CGGCGCATTC	TAGCTGACAC	GTGTGTCGCC	GTGGGCGGTG	GTGGCCGGGT	AAGGAGGCCT	AACCCGCTTT
AB0185-Cb_BFcol_gt2_kt2	CACTCCATCC	CGGCATTATA	CGTGGCCCTG	GTCGAGGTCT	TTGCTCCTTT	GGGGCCTATC	TCCCCGTGTC	ACTCTCCCAA	TCACCCACCC	GGGTAGGCCA	CGCATGCTCA	TATCACTTGT	GTGACGGGAC	GGTCGGAGTG	CGCGTGCCGG	GCAGAGAGAC	GCCCGCGGGC	GAGAGGCCAG	AATCCCGCTG	ATGACTATGC	TGCCGACGTA	AAGACCAGAA	GTTCTCGCGC	CAGGAGGTCT	GAGGAGGCAG	CCGCGCACCT	CCGGGGCGGC	TGCGGCCGTG	CGGTACTGAA	CCAGGATGGT	ACCGTCCTAC	GGCCCGCCAC	ATTCAGTGGA	GCATACCGCG	GTGCGGGTGG	ATAGTCCCGG	TCACGCAAGT	AGCACGGCTA	CGGGTTATGG	GGCCCAACCG	TCCAATGTAA	TCTGATGACG	CGGCGCATTC	TAGCTGACAC	GTGTGTCGCC	GTGGGCGGTG	GTGGCCGGGT	AAGGAGGCCT	AACCCGCTTT
AB0186-Ca_BFcol_gt2_kt2	CACTCCATCC	CGGCATTATA	CGTGGCCCTG	GTCGAGGTCT	TTGCTCCTTT	GGGGCCTATC	TCCCCGTGTA	ACTCTCCCAA	TCACCCACCC	GGGTAGGCCA	CGCAAGCTCA	TATCACTTGT	GTGGCGGGAC	GGGCGGAGTG	CGCGTGCCGG	GCAGAGAGAC	GCCCGCGGGC	GAGAGGCCAG	AATCCCGCTG	ATGACTATGC	TGCCGACGTA	AAGACCAGAA	GTTCTCGCGC	CAGGAGGTCT	GAGGAGGCAG	CCGCGCACCT	CCGGGGCGGC	TGCGGCCGTG	CGGTACTGAA	CCAGGATGGT	ACCGTCCTAC	GGCCCGCCAC	ATTCAGTGGA	GCATACCGCG	GTGCGGGTGG	ATAGTCCCGG	TCACGCAAGT	AGCACGGCTA	CGGGTTATGG	GGCCCAACCG	TCCAATGTAA	TCTGATGACG	CGGCGCATTC	TAGCTGACAC	GTGTGTCGCC	GTGGGCGGTG	GTGGCCGGGT	AAGGAGGCCT	AACCCGCTTT
AB0186-Cb_BFcol_gt0_kt2	CACTCCATCC	CGGGATTATA	CGTGCCCCTG	GTCGAGGTCT	TCGCTCCTTT	GGGGCCTATC	TCCCCGTGTC	ACTCTCCCAA	TCACCCACCC	GGGTAGGCCA	CGCATGCTGA	TATCACTTGT	GTGACGGGAC	GGTCGGAGTG	CGCGTGCCGG	GCAGAGAGAC	GCCCGCGGGC	GAGAGGCCAG	AATTCCGCTG	ATGACTATGC	TGCCGACGTA	ATGACCAGAA	GTTCTCGCGC	CAGGAGGTCT	GAGGAGGCAG	CCGCGCACCT	CCGGGGCGGC	TGCGGCCGTG	CGGTACTGAA	CCAGGATGGT	ACCGTCCTAC	GGCCCGCCAC	ATTCAGTGGA	GCGTACCGCG	GTGCGGGTGG	ATAGTCCCGG	TCGCGCAAGT	AGCACGGCTA	CGGGTTATGG	GGCCCCACCG	TCCAATGGAA	GCTGATGACG	CGGCGCATTC	TAGTTGACAC	GTGTGTCGCC	ATGGGCGGTG	GTGGCCGGGT	AAGGAGGCCT	AACCCGCTTT
AB0187-Ca_BFcol_gt2_kt2	CACTCCATCC	CGGCATTATA	CGTGGCCCTG	GTCGAGGTCT	TTGCTCCTTT	GGGGCCTATC	TCCCCGTGTC	ACTCTCCCAA	TCACCCACCC	GGGTAGGCCA	CGCATGCTCA	TATCACTTGT	GTGACGGGAC	GGTCGGAGTG	CGCGTGCCGG	GCAGAGAGAC	GCCCGCGGGC	GAGAGGCCAG	AATTCCGCTA	ATGACTATGC	TGCCGACGTA	ATGACCAGAA	GTTCTCGCGC	CAGGAGGTCT	GAGGAGGCAG	CCGCGCACCT	CCGGGGCGGC	TGCGACCGTG	CGGTACTGAA	CCAGGATGGT	ACCGTCCTAC	GGCCCGCCAC	ATTCAGGGGA	GCGTACCGCG	GTGCGGGTGG	TTAGTCCCGG	TCACGCAAGT	AGCACGGCTA	CGGGTTATGG	GGCCCAACCG	TCCAATGTAA	GCTGATGACG	CGGCGCATTC	TAGCTGACAC	GTGTGTCGCC	GTGGGCGGTG	GTGGCCGGGT	AAGGAGGCCT	AACCCGCTTT
AB0187-Cb_BFcol_gt2_kt2	CACTCCATCC	CGGCATTATA	CGTGGCCCTG	GTCGAGGTCT	TTGCTCCTTT	GGGGCCTATC	TCCCCGTGTC	ACTCTCCCAA	TCACCCACCC	GGGTAGGCCA	CGCATGCTCA	TATCACTTGT	GTGACGGGAC	GGTCGGAGTG	CGCGTGCCGG	GCAGAGAGAC	GCCCGCGGGC	GAGAGGCCAG	AATTCCGCTG	ATGACTATGC	TGCCGACGTA	ATGACCAGAA	GTTCTCGCGC	CAGGAGGTCT	GAGGAGGCAG	CCGCGCACCT	CCGGGGCGGC	TGCGGCCGTG	CGGTACTGAA	CCAGGATGGT	ACCGTCCTAC	GGCCCGCCAC	ATTCAGTGGA	GCATACCGCG	GTGCGGGTGG	ATAGTCCCGG	TCACGCAAGT	AGCACGGCTA	CGGGTTATGG	GGCCCAACCG	TCCAATGTAA	TCTGATGACG	CGGCGCATTC	TAGCTGACAC	GTGTGTCGCC	GTGGGCGGTG	GTGGCCGGGT	AAGGAGGCCT	AACCCGCTTT
AB0188-Ca_BFcol_gt0_kt2	CACTCCATCC	CGGCATTATA	CGTGGCCCTG	GTCGAGGTCT	TTGCTCCTTT	GGGGCCTATC	TCCCCGTGTC	ACTCTCCCAA	TCACCCACCC	GGGTAGGCCA	CGCATGCTGA	TATCACTTGT	GTGACGGGAC	GGTCGGAGTG	CGCGTGCCGG	GCAGAGAGAC	GCCCGCGGGC	GAGAGGCCAG	AATTCCGCTG	ATGACTATGC	TGCCGACGTA	ATGACCAGCA	GTTCTCGCGC	CAGGAGGTCT	GAGGAGGCAG	CCGCGCACCT	CCGGGGCGGC	TGCGGCCGTG	CGGTACTGAA	CCAGGATGGT	ACCGTCCTAC	GGCCCGCCAC	ATTCAGTGCA	GCGTACCGCG	GTGCGGGTGG	ATAGTCCCGG	TCACGCAAGT	AGCACGGCTA	CGGGTTATGG	GGCCCAACCG	TCCAATGTAA	GCTGATGACG	CGGCGCATTC	TAGCTGACAC	GTGTGTCGCC	GTGGGCGGTG	GTGGCCGGGT	AAGGAGGCCT	AACCCGCTTT
AB0188-Cb_BFcol_gt2_kt2	CACTCCATCC	CGGCATTATA	CGTGGCCCTG	GTCGAGGTCT	TTGCTCCTTT	GGGGCCTATC	TCCCCGTGTA	ACTCTCCCAA	TCACCCACCC	GGGTAGGCCA	CGCAAGCTCA	TATCACTTGT	GTGGCGGGAC	GGGCGGAGTG	CGCGTGCCGG	GCAGAGAGAC	GCCCGCGGGC	GAGAGGCCAG	AATCCCGCTG	ATGACTATGC	TGCCGACGTA	AAGACCAGAA	GTTCTCGCGC	CAGGAGGTCT	GAGGAGGCAG	CCGCGCACCT	CCGGGGCGGC	TGCGGCCGTG	CGGTACTGAA	CCAGGATGGT	ACCGTCCTAC	GGCCCGCCAC	ATTCAGTGGA	GCATACCGCG	GTGCGGGTGG	ATAGTCCCGG	TCACGCAAGT	AGCACGGCTA	CGGGTTATGG	GGCCCAACCG	TCCAATGTAA	TCTGATGACG	CGGCGCATTC	TAGCTGACAC	GTGTGTCGCC	GTGGGCGGTG	GTGGCCGGGT	AAGGAGGCCT	AACCCGCTTT
AB0189-Ca_BFcol_gt2_kt2	CACTCCATCC	CGGCATTATA	CGTGGCCCTG	GTCGAGGTCT	TTGCTCCTTT	GGGGCCTATC	TCCCCGTGTA	ACTCTCCCAA	TCACCCACCC	GGGTAGGCCA	CGCAAGCTCA	TATCACTTGT	GTGGCGGGAC	GGGCGGAGTG	CGCGTGCCGG	GCAGAGAGAC	GCCCGCGGGC	GAGAGGCCAG	AATCCCGCTG	ATGACTATGC	TGCCGACGTA	AAGACCAGAA	GTTCTCGCGC	CAGGAGGTCT	GAGGAGGCAG	CCGCGCACCT	CCGGGGCGGC	TGCGGCCGTG	CGGTACTGAA	CCAGGATGGT	ACCGTCCTAC	GGCCCGCCAC	ATTCAGTGGA	GCATACCGCG	GTGCGGGTGG	ATAGTCCCGG	TCACGCAAGT	AGCACGGCTA	CGGGTTATGG	GGCCCAACCG	TCCAATGTAA	TCTGATGACG	CGGCGCATTC	TAGCTGACAC	GTGTGTCGCC	GTGGGCGGTG	GTGGCCGGGT	AAGGAGGCCT	AACCCGCTTT
AB0189-Cb_BFcol_gt0_kt2	CACTCCATCC	CGGCATTATA	CGTGGCCCTG	GTCGAGGTCT	TTGCTCCTTT	GGGGCCTATC	TCCCCGTGTC	ACTCTCCCAA	TCACCCACCC	GGGTAGGCCA	CGCATGCTCA	TATCACTTGT	GTGACGGGAC	GGTCGGAGTG	CGCGTGCCGG	GCAGAGAGAC	GCCCGCGGGC	GAGAGGCCAG	AATTCCGCTG	ATGACTATGC	TGCCGACGTA	TTGACCAGAA	GTTCTCGCGC	CAGGAGGTCT	GAGGAGGCAG	CCGCGCACCT	CCGGGGCGGC	TGCGGCCGTG	CGGTACTAAA	CCAGGATGGT	ACCGTCCTAC	GGCCCGCCAC	ATTCAGTGCA	GCGTACCGCG	GTGCGGGTGG	ATAGTCCCGG	TCACGCAAGT	AGCACGGCTA	CGGGTTATGG	GGCCCAACCG	TCCAATGTAA	GCTGATGACG	CGGCGCATTC	TAGCTGACAC	GTGTGTCGCC	GTGGGCGGTG	GTGGCCGGGT	AAGGAGGCCT	AACCCGCTTT
AB0190-Ca_BFcol_gt2_kt2	CACTCCATCC	CGGCATTATA	CGTGGCCCTG	GTCGAGGTCT	TTGCTCCTTT	GGGGCCTATC	TCCCCGTGTC	ACTCTCCCAA	TCACCCACCC	GGGTAGGCCA	CGCATGCTCA	TATCACTTGT	GTGACGGGAC	GGTCGGAGTG	CGCGTGCCGG	GCAGAGAGAC	GCCCGCGGGC	GAGAGGCCAG	AATTCCGCTA	ATGACTATGC	TGCCGACGTA	ATGACCAGAA	GTTCTCGCGC	CAGGAGGTCT	GAGGAGGCAG	CCGCGCACCT	CCGGGGCGGC	TGCGACCGTG	CGGTACTGAA	CCAGGATGGT	ACCGTCCTAC	GGCCCGCCAC	ATTCAGGGGA	GCGTACCGCG	GTGCGGGTGG	TTAGTCCCGG	TCACGCAAGT	AGCACGGCTA	CGGGTTATGG	GGCCCAACCG	TCCAATGTAA	GCTGATGACG	CGGCGCATTC	TAGCTGACAC	GTGTGTCGCC	GTGGGCGGTG	GTGGCCGGGT	AAGGAGGCCT	AACCCGCTTT
AB0190-Cb_BFcol_gt2_kt2	CACTCCATCC	CGGCATTATA	CGTGGCCCTG	GTCGAGGTCT	TTGCTCCTTT	GGGGCCTATC	TCCCCGTGTA	ACTCTCCCAA	TCACCCACCC	GGGTAGGCCA	CGCAAGCTCA	TATCACTTGT	GTGGCGGGAC	GGGCGGAGTG	CGCGTGCCGG	GCAGAGAGAC	GCCCGCGGGC	GAGAGGCCAG	AATCCCGCTG	ATGACTATGC	TGCCGACGTA	AAGACCAGAA	GTTCTCGCGC	CAGGAGGTCT	GAGGAGGCAG	CCGCGCACCT	CCGGGGCGGC	TGCGGCCGTG	CGGTACTGAA	CCAGGATGGT	ACCGTCCTAC	GGCCCGCCAC	ATTCAGTGGA	GCATACCGCG	GTGCGGGTGG	ATAGTCCCGG	TCACGCAAGT	AGCACGGCTA	CGGGTTATGG	GGCCCAACCG	TCCAATGTAA	TCTGATGACG	CGGCGCATTC	TAGCTGACAC	GTGTGTCGCC	GTGGGCGGTG	GTGGCCGGGT	AAGGAGGCCT	AACCCGCTTT
AB0191-Ca_BFcol_gt2_kt2	CACTCCATCC	CGGCATTATA	CGTGGCCCTG	GTCGAGGTCT	TTGCTCCTTT	GGGGCCTATC	TCCCCGTGTC	ACTCTCCCAA	TCACCCACCC	GGGTAGGCCA	CGCATGCTCA	TATCACTTGT	GTGACGGGAC	GGTCGGAGTG	CGCGTGCCGG	GCAGAGAGAC	GCCCGCGGGC	GAGAGGCCAG	AATTCCGCTA	ATGACTATGC	TGCCGACGTA	ATGACCAGAA	GTTCTCGCGC	CAGGAGGTCT	GAGGAGGCAG	CCGCGCACCT	CCGGGGCGGC	TGCGACCGTG	CGGTACTGAA	CCAGGATGGT	ACCGTCCTAC	GGCCCGCCAC	ATTCAGGGGA	GCGTACCGCG	GTGCGGGTGG	TTAGTCCCGG	TCACGCAAGT	AGCACGGCTA	CGGGTTATGG	GGCCCAACCG	TCCAATGTAA	GCTGATGACG	CGGCGCATTC	TAGCTGACAC	GTGTGTCGCC	GTGGGCGGTG	GTGGCCGGGT	AAGGAGGCCT	AACCCGCTTT
AB0191-Cb_BFcol_gt0_kt2	CACTCCATCC	CGGCATTATA	CGTGGCCCTG	GTCGAGGTCT	TTGCTCCTTT	GGGGCCTATC	TCCCCGTGTC	ACTCTCCCAA	TCACCCACCC	GGGTAGGCCA	CGCATGCTCA	TATCACTTGT	GTGACGGGAC	GGTCGGAGTG	CGCGTGCCGG	GCAGAGAGAC	GCCCGCGGGC	GAGAGGCCAG	AATCCCGCTG	ATGACTATGC	TGCCGACGTA	ATGACCAGAA	GTTCTCGCGC	CAGGAGGTCT	GAGGAGGCAG	CCGCGCACCT	CCGGGGCGGC	TGCGGCCGTG	CGGTACTGAA	CCAGGATGGT	ACCGTCCTAC	GGCCCGCCAC	TTTCAGTGGA	GCGTACCGCG	GTGCGGGTGG	ATAGTCCCGG	TCACGCAAGT	AGCACGGCTA	CGGGTTATGG	CGCCCAACCG	TCCAATGGAA	GCTGATGACG	CGGCGCATTC	TAGCTGACAC	GTGTGTCGCC	GTGGGCGGTG	GTGGCCGGGT	AAGGAGGCCT	AACCCGCTTT
AB0192-Ca_BFcol_gt0_kt2	CACTCCATCC	CGGGATTATA	CGTGGCCCTG	GTCGAGGTCT	TTGCTCCTTT	GGGGCCTATC	TCCCCGTGTC	ACTCTCCCAA	TCACCCACCC	GGGTAGGCCA	CGCATGCTGA	TATCACTTGT	GTGACGGGAC	GGTCGGAGTG	CGCGTGCCGG	GCAGAGAGAC	GCCCGCGGGC	GAGAGGCCAG	AATTCCGCTG	ATGACTATGC	TGCCGACGTA	ATGACCAGCA	GTTCTCGCGC	CAGGAGGTCT	GAGGAGGCAG	CCGCGCACCT	CCGGGGCGGC	TGCGGCCGTG	CGGTACTGAA	CCAGGATGGT	ACCGTTCTAC	GGCCCGCCAC	ATTCAGGGGA	GCGTACCGCG	GTGCGGGTGG	ATAGTCCCGG	TCACGCAAGT	AGCACGGCTA	CGGGTTATGG	GGCCCCACCG	TCCAATGGAA	GCTGATGACG	CGGCGCATTC	TAGCTGACGC	GTGTGTCGCC	GTGGGCGGTG	GTGGCCGGGT	AAGGAGGCCT	AACCCGCTTT
AB0192-Cb_BFcol_gt0_kt2	CACTCCTTCC	CGGCATTATA	CGTGGCCCTG	GTCGAGGTCT	TTGCTCCTTT	GGGGCCTATC	TCCCCGTGTC	ACTCTCCCAA	TCACCCACCC	GGGTAGGCCA	CGCATGCTCA	TATCACTTGT	GTGACGGGAC	GGTCGGAATG	CGCGTGCCGG	GCAGAGAGAC	GCCCGCGGGC	GAGAGGCCAG	AATCCCGCTG	ATGACTATGC	TGCCGACGTA	ATGACCAGAA	GTTCTCGCGC	CAGGAGGTCT	GAGGAGGCAG	CCGCGCACCT	CCGGGGCGGC	TGCGGCCGTG	CGGTACTGAA	CCAGGATGGT	ACCGTCCTAC	GGCCCGCCAC	ATTCAGTGCA	GCGTACCGCG	GTGCGGGTGG	ATAGTCCCGG	TCACGCAAGT	AGCACGGCTA	CGGGTTATGG	GGCCCAACCG	TCCAATGTAA	GCTGATGACG	CGGCGCATTC	TAGCTGACAC	GTGTGTCGCC	GTGGGCGGTG	GTGGCCGGGT	AAGGAGGCCT	AACCCGCTTT
AB0195-Ca_BFcol_gt0_kt2	CACTCCATCC	CGGGATTATA	CGTGGCCCTG	GTCGAGGTCT	TCGCTCCTTT	GGGGCCTATC	TCCCCGTGTC	ACTCTCCCAA	TCACCCACCC	GGGTAGGCCA	CGCATGCTGA	TATCACTTGT	GTGACGGGAC	GGTCGGAGTG	CGCGTGCCGG	GCAGAGAGAC	GCCCGCGGGC	GAGAGGCCAG	AATCCCGCTG	ATGACTATGC	TGCCGACGTA	ATGACCAGAA	GTTCTCGCGC	CAGGAGGTCT	GAGGAGGCAG	CCGCGCACCT	CCGGGGCGGC	TGCGGCCGTG	CGATACTGAA	CCAGGATGGT	ACCGTCCTAC	GGCCCGCCAC	ATTCAGTGCA	GCGTACCGCG	GTGCGGGTGG	ATAGTCCCGG	TCACGCAAGT	AGCACGGCTA	CGGGTTATGG	GGCCCAACCG	TCCAATGTAA	GCTGATGACG	CGGCGCATTC	TAGCTGACAC	GTGTGTCGCC	GTGGGCGGTG	GTGGCCGGGT	AAGGAGGCCT	AACCCGCTTT
AB0195-Cb_BFcol_gt2_kt2	CACTCCATCC	CGGCATTATA	CGTGGCCCTG	GTCGAGGTCT	TTGCTCCTTT	GGGGCCTATC	TCCCCGTGTA	ACTCTCCCAA	TCACCCACCC	GGGTAGGCCA	CGCAAGCTCA	TATCACTTGT	GTGGCGGGAC	GGGCGGAGTG	CGTGTGCCGG	GCAGAGAGAC	GCCCGCGGGC	GAGAGGCCAG	AATCCCGCTG	ATGACTATGC	TGCCGACGTA	AAGACCAGAA	GTTCTCGCGC	CAGGAGGTCT	GAGGAGGCAG	CCGCGCACCT	CCGGGGCGGC	TGCGGCCGTG	CGGTACTGAA	CCAGGATGGT	ACCGTCCTGC	GGCCCGCCAC	ATTCAGTGGA	GCATACCGCG	GTGCGGGTGG	ATAGTCCCGG	TCACGCAAGT	AGCACGGCTA	CGGGTTATGG	GGCCCAACCG	TCCAATGTAA	TCTGATGACG	CGGCGCATTC	TAGCTGACAC	GTGTGTCGCC	GTGGGCGGTG	GTGGCCGGGT	AAGGAGGCCT	AACCCGCTTT
AB0196-Ca_BFcol_gt2_kt2	CACTCCATCC	CGGCATTATA	CGTGGCCCTG	GTCGAGGTCT	TTGCTCCTTT	GGGGCCTATC	TCCCCGTGTC	ACTCTCCCAA	TCACCCACCC	GGGTAGGCCA	CGCATGCTCA	TATCACTTGT	GTGACGGGAC	GGTCGGAGTG	CGCGTGCCGG	GCAGAGAGAC	GCCCGCGGGC	GAGAGGCCAG	AATTCCGCTG	ATGACTATGC	TGCCGACGTA	TTGACCAGAA	GTTCTCGCGC	CAGGAGGTCT	GAGGAGGCAG	CCGCGCACCT	CCGGGGCGGC	TGCGGCCGTG	CGGTACTAAA	CCAGGATGGT	ACCGTCCTAC	GGCCCGCCAC	ATTCAGTGCA	GCGTACCGCG	GTGCGGGTGG	ATAGTCCCGG	TCACGCAAGT	AGCACGGCTA	CGGGTTATGG	GGCCCAACCG	TCCAATGTAA	GCTGATGACG	CGGCGCATTC	TAGCTGACAC	GTGTGTCGCC	GTGGGCGGTG	GTGGCCGGGT	AAGGAGGCCT	AACCCGCTTT
AB0196-Cb_BFcol_gt2_kt2	CACTCCATCC	CGGGATTATA	CGTGGCCCTG	GTCGAGGTCT	TTGCTCCTTT	GGGGCCTATC	TCCCCGTATC	ACTCTCCCAA	TCACCCACCC	GGGTAGGCCA	CGCATGCTCA	TATCACTTGT	GTGATGGGAC	GGTCGGAGTG	CGCGTGCCGG	GCAGAGAGAC	GCCCGCGGGC	GAGAGGCCAG	AATTCCGCTG	ATGACTATGC	TGCCGACGTA	ATGACCAGAA	GTTCTCGCGC	CAGGAGGTCT	GAGGAGGCAG	CCGCGCACCT	CCGGGGCGGC	TGCGGCCGTG	CGGTACTGAA	CCAGGATGGT	ACCGTCCTAC	GGCCCGCCAC	ATTCAGTGGA	GCATACCGCG	GTGCGGGTGG	ATAGTCCCGG	TCACGCAAGT	AGCACGGCTA	CGGGTTATGG	GGCCCAACCG	TCCAATGTAA	TCTGATGACG	CGGCGCATTC	TAGCTGACAC	GTGTGTCGCC	GTGGGCGGTG	GTGGCCGGGT	AAGGAGGCCT	AACCCGCTTT
AB0197-Ca_BFgam_gt1_kt2	CACTCCATCC	CGGCATTATA	CGTGGCCCTG	GTCGAGGTCT	TTGCTCCTTT	GGGGCCTATC	TCCCCGTGTC	ACTCTCCCAA	TCTCCCACCC	GGGTAGGCCA	CGCATGCTCA	TATCACTTGT	GTGACGGGAC	GGTCGGAGTG	CGCGTGCCGG	GCAGAGAGAC	GCCCGCGGGC	GAGAGGCCAG	AATTCCGCTG	ATGACTATGC	TGCCGACGTA	ATGACCAGCA	GTTCTCGCGC	CAGGAGGTCT	GAGGAGGCAG	CCGCGCACCT	CCGGGGCGGC	TGCGGCCGTG	CGGTACTGAA	CCAGGATGGT	ACCGTCCTAC	GGCCCGCCAC	ATTCAGTGGA	GCGTACCGCG	GTGCGGGTGG	ATAGTCCCGG	TCACGCAAGT	AGCACGGCTA	CGGGTTATGG	GGCCCAACCG	TCCAATGTAA	GCTGATGACG	CGGCGCATTC	TAGCTGACAC	GTGTGTCGCC	GTGGGCGGTG	GTGGCCGGGT	AAGGAGGCCT	AACCCGCTTT
AB0197-Cb_BFgam_gt1_kt2	CACTCCATCC	CGGCATTATA	CGTGGCCCTG	GTCGAGGTCT	TTGCTCCTTT	GGGGCCTATC	TCCCCGTGTC	ACTCTCCCAA	TCACCCACCC	GGGTAGGCCA	CGCATGCTCA	TATCACTTGT	GTGACGGGAC	GGTCGGAGTG	CGCGTGCCGG	GCAGAGAGAC	GCCCGCGGGC	GAGAGGCCAG	AATTCCGCTG	ATGACTATGC	TGCCGACGTA	ATGACCAGAA	GTTCTCGCGC	CAGGAGGTCT	GAGGAGGCAG	CCGCGCACCT	CCGGGGCGGC	TGCGGCCGTG	CGGTACTGAA	CCAGGATGGT	ACCGTCCTAC	GGCCCGCCAC	ATTCAGTGCA	GCGTACCGCG	GTGCGGGTGG	ATAGTCCCGG	TCACGCAAGT	AGCACGGCTA	CGGGTTATGG	GGCCCAACCG	TCCAATGTAA	GCTGATGACG	CGGCGCATTC	TAGCTGACGC	GTGTGTCGCC	GTGGGCGGTG	GTGGCCCGGT	AAGGAGGCCT	AACCCGCTTT
AB0198-Ca_BFgam_gt0_kt2	CACTCCATCC	CGGGATTATA	CGTGGCCCTG	GTCGAGGTCT	TTGCTCCTTT	GGGGCCTATC	TCCCCGTGTC	ACTCTCCCAA	TCACCCACCC	GGGTAGGCCA	CGCATGCTGA	TATCACTTGT	GTGACGGGAC	GGTCGGAGTG	CGCGTGCCGG	GCAGAGAGAC	GCCCGCGGGC	GAGAGGCCAG	AATTCCGCTG	ATGACTATGC	TGCCGACGTA	ATGACCAGAA	GTTCTCGCGC	CAGGAGGTCT	GAGGAGGCAG	CCGCGCACCT	CCGGGGCGGC	TGCGGCCGTG	CGGTACTGAA	CCAGGATGGT	ACCGTCCTAC	GGCCCGCCAC	ATTCAGGGCA	GCGTACCGCG	GTGCGGGTGG	ATAGTCCCGG	TCACGCAAGT	AGCACGGCTA	CGGGTTATGG	GGCCCAACCG	TCCGATGTAA	TCTGATGACG	CGGCGCATTC	TAGCTGACAC	GTGTGTCGCC	GTGGGCGGTG	GTGGCCCGGT	AAGGAGGCCT	AACCCGCTTT
AB0198-Cb_BFgam_gt0_kt2	CACTCCATCC	CGGCATTATA	CGTGGCCCTG	GTCGAGGTCT	TTGCTCCTTT	GGGGCCTATC	TCCCCGTGTC	ACTCTCCCAA	TCACCCACCC	GGGTAGGCCA	CGCATGCTCA	TATCACTTGT	GTGGCGGGAC	GGTCGGAGTG	CGCGTGCCGG	GCAGAGAGAC	GCCCGCGGGC	GAGAGGCCAG	AATTCCGCTG	ATGACTATGC	TGCCGACGTA	ATGACCAGCA	GTTCTCGCGC	CAGGAGGTCT	GAGGAGGCAG	CCGCGCACCT	CCGGGGCGGC	TGCGGCCGTG	CGGTACTGAA	CCAGGATGGT	ACCGTCCTAC	GGCCCGCCAC	ATTCAGTGGA	GCGTACCGCG	GTGCGGGTGG	ATAGTCCCGG	TCACGCAAGT	ACCACGGCTA	CGGGTTATGG	GGCCCAACCG	TCCAATGTAA	GCTGATGACG	CGGCGCATTC	TAGCTGACAC	GTGTGTCGCC	GTGGGCGGTG	GTGGCCGGGT	AAGGAGGCCT	AACCCGCTTT
AB0199-Ca_BFgam_gt1_kt2	CACTCCATCC	CGGCATTATA	CGTGGCCCTG	GTCGAGGTCT	TTGCTCCTTT	GGGGCCTATC	TCCCCGTGTC	ACTCTCCCAA	TCACCCACCC	GGGTAGGCCA	CGCATGCTCA	TATCACTTGT	GTGACGGGAC	GGTCGGAGTG	CGCGTGCCGG	GCAGAGAGAC	GCCCGCGGGC	GAGAGGCCAG	AATTCCGCTG	ATGACTATGC	TGCCGACGTA	ATGACCAGAA	GTTCTCGCGC	CAGGAGGTCT	GAGGAGGCAG	CCGCGCACCT	CCGGGGCGGC	TGCGGCCGTG	CGGTACTGAA	CCAGGATGGT	ACCGTCCTAC	GGCCCGCCAC	ATTCAGTGCA	GCGTACCGCG	GTGCGGGTGG	ATAGTCCCGG	TCACGCAAGT	AGCACGGCTA	CGGGTTATGG	GGCCCAACCG	TCCAATGTAA	GCTGATGACG	CGGCGCATTC	TAGCTGACGC	GTGTGTCGCC	GTGGGCGGTG	GTGGCCCGGT	AAGGAGGCCT	AACCCGCTTT
AB0199-Cb_BFgam_gt0_kt2	CACTCCATCC	CGGCATTATA	CGTGGCCCTG	GTCGAGGTCT	TCGCTCCTTT	GGGGCCTATC	TCCCCGTGTC	ACTCTCCCAA	TCACCCACCC	GGGTAGGCCA	CGCATGCTCA	TATCACTTGT	GTGACGGGAC	GGTCGGAGTG	CGCGTGCCGG	GCAGAGAGAC	GCCCGCGGGC	GAGAGGCCAG	AATTCCGCTG	ATGACTATGC	TGCCGACGTA	ATGACCAGAA	GTTCTCGCGC	CAGGAGGTCT	GAGGAGGCAG	CCGCGCACCT	CCGGGGCGGC	TGCGGCCGTG	CGGTACTGAA	CCAGGATGGT	ACCGTCCTAC	GGCCCGCCAC	ATGCAGTGGA	GCGTACCGCG	GTGCGGGTGG	ATAGTCCCGG	TCACGCAAGT	AGCACGGCTA	CGGGTTATGG	GGCCCAACCG	TCCAATGTAA	GCTGATGACG	CGGCGCATTC	TAGCTGACAC	GTGTGTCGCC	GTGGGCGGTG	GTGGCCGGGT	AAGGAGGCCT	AACCCGCTTT
AB0200-Ca_BFgam_gt0_kt2	CACTCCATCC	TGGCATAATA	CGTGGCCCTG	GTCGAGGTCT	TTGCTCCTTT	GGGGCCTATC	TCCCCGTGTC	ACTCTCCCAA	TCACCCACCC	GGGTAGGCCA	CGCATGCTCA	TATCACTTGT	GTGACGGGAC	GGTCGGAGTG	CGCGTGCCGG	GCAGAGAGAC	GCCCGCGGGC	GAGAGGCCAG	AATTCCGCTG	ATGACTATGC	TGCCGACGTA	ATGACCAGAA	GTTCTCGCGC	CAGGAGGTCT	GAGGAGGCAG	CCGCGCACCT	CCGGGGCGGC	TGCGGCCGTG	CGGTACTGAA	CCAGGATGGT	ACCGTCCTAC	GGCCCGCCAC	ATTCAGTGGA	GCGTACCGCG	GTGCGGGTGG	ATAGTCCCGG	TCACGCAAGT	AGCACGGCTA	CGGGTTATGG	GGCCCAACCG	TCCAATGTAA	GCTGATGACG	CGGCGCATTC	TAGCTGACAC	GTGTGTCGCC	GTGGGCGGTG	GTGGCCGGGT	AAGGAGGCCT	AACCCGCTTT
AB0200-Cb_BFgam_gt0_kt2	CACTCCATCC	CGGCATTATA	CGTGGCCGTG	GTCGAGGTCT	TTGCTCCTTT	GGGGCCTATC	TCCCCGTGTC	ACTCTCCCAA	TCACCCACCC	GGGTAGGCCA	CGCATGCTGA	TATCACTTGT	GTGACGGGAC	GGTCGGAGTG	CGCGTGCCGG	GCAGGGAGAC	GCCCGCGGGC	GAGAGGCCAG	AATTCCGCTG	ATGACTATGC	TGCCGACGTA	ATGACCAGAA	GTTCTCGCGC	CAGGAGGTCT	GAGGAGGCAG	CCGCGCACCT	CCGGGGCGGC	TGCGGCCGTG	CGGTACTGAA	CCAGGATGGT	ACCGTCCTAC	GGCCCGCCAC	ATTCAGTGGA	GCGTACCGCG	GTGCGGGTGG	ATAGACCCGG	TCACGCAAGT	AGCACGGCTA	CGGGTTATGG	GGCCCAACCG	TCCGATATAA	TCTGATGACG	CGGCGCATTC	TAGCTGACGC	GTGTGTCGCC	GTGGGCGGTG	GTGGCCGGGT	AAGGAGGCCT	AACCCGCTTT
AB0201-Ca_BFgam_gt1_kt2	CACTCCATCC	CGGCATTATA	CGTGGCCCTG	GTCGAGGTCT	TTGCTCCTTT	GGGGCCTATC	TCCCCGTGTC	ACTCTCCCAA	TCACCCACCC	GGGTAGGCCA	CGCATGCTCA	TATCACTTGT	GTGACGGGAC	GGTCGGAGTG	CGCGTGCCGG	GCAGAGAGAC	GCCCGCGGGC	GAGAGGCCAG	AATTCCGCTG	ATGACTATGC	TGCCGACGTA	ATGACCAGAA	GTTCTCGCGC	CAGGAGGTCT	GAGGAGGCAG	CCGCGCACCT	CCGGGGCGGC	TGCGGCCGTG	CGGTACTGAA	CCAGGATGGT	ACCGTCCTAC	GGCCCGCCAC	ATTCAGTGCA	GCGTACCGCG	GTGCGGGTGG	ATAGTCCCGG	TCACGCAAGT	AGCACGGCTA	CGGGTTATGG	GGCCCAACCG	TCCAATGTAA	GCTGATGACG	CGGCGCATTC	TAGCTGACGC	GTGTGTCGCC	GTGGGCGGTG	GTGGCCCGGT	AAGGAGGCCT	AACCCGCTTT
AB0201-Cb_BFgam_gt0_kt2	CACTCCATCC	CGGCATTATA	CGTGGCCCTG	GTCGAGGTCT	TTGCTCCTTT	GGGGCCTATC	TCCCCGTGTC	ACTCTCCCAA	TCACCCACCC	GGGTAGGCCA	CGCATGCTCA	TATCACTTGT	GTGACGGGAC	GGTCGGAGTG	CGCGTGCCGG	GTAGAGAGAC	GCCCGCGGGC	GAGAGGCCAG	AATTCCGCTG	ATGACTATGC	TGCCGACGTA	ATGACCAGAA	GTTCTCGCGC	CAGGAGGTCT	GAGGAGGCAG	CCGCGCACCT	CCGGGGCGGC	TGCGGCCGTG	CGGTACTGAA	CCAGGATGGT	ACCGTCCTAC	GGCCCGCCAC	ATTCAGTGGA	GCGTACCGCG	GTGCGGGTGG	ATAGTCCCGG	TCACGCAAGT	AGCACGGCTA	CGGGTTATGG	GGCCCAACCG	TCCAATGTAA	GCTGATGACG	CGGCGCATTC	TAGCTGACGC	GTGTGTCGCC	GTGGGCGGTG	GTGGCCCGGT	AAGGAGGTCT	AACCCGCTTT
AB0202-Ca_BFgam_gt1_kt2	CACTCCATCC	CGGCATTATA	CGTGCCCCTG	GTCGAGGTCT	TTGCTCCTTT	GGGGCCTATC	TCCCCGTGTC	ACTCTCCCAA	TCACCCACCC	GGGTAGGCCA	CGCATGCTGA	TATCACTTGT	GTGACGGGAC	GGTCGGAGTG	CGCGTGCCGG	GCAGAGAGAC	GCCCGCGGGC	GAGAGGCCAG	AATTCCGCTG	ATGACTATGC	TGCCGCCGTA	AAGACCAGAA	GTTCTCGCGC	CAGGAGGTCT	GAGGAGGCAA	CTGCGCACCT	CCGGGGCGGC	TGCGGCCGTG	CGGTACTGAA	CCAGGATGGT	ACCGTCCTAC	GGCCCGCCAC	ATTCAGTGGA	GCGTACCGCG	GTGCGGGTGG	ATAGTCCCGG	TCACGCAAGT	AGCACGGCTA	CGGGTTATGG	GGCCCAACCG	TCCAATGTAA	GCTGATGACG	CGGCGCATTC	TAGCTGACGC	GTGTGTCGCC	GTGGGCGGTG	GTGGCCGGGT	AAGGAGGCCT	AACCCGCTTT
AB0202-Cb_BFgam_gt0_kt2	CACTCCATCC	CAGGATTATA	CGTGGCCCTG	GTCGAGGTCT	TTGCTCCTTT	GGGGCCTATC	TCCCCGTGTC	ACTCTCCCAA	TCACCCACCC	GGGTAGGCCA	CGCATGCTCA	TATCACTTGT	GTGGCGGGAC	GGTCGGAGTG	CGCGTGCCGG	GCAGAGAGAC	GCCCGCGGGC	GAGAGGCCAG	AATTCCGCTG	ATGACTATGC	TGCCGACGTA	ATGACCAGAA	GTTCTCGCGC	CAGGAGGTCT	GAGGAGGCAG	CCGCGCACCT	CCGGGGCGGC	TGCGGCCGTG	CGGTACTGAA	CCAGGATGGT	ACCGTCCTAC	GGCCCGCCAC	ATTCAGTGGA	GCGTACCGCG	GTGCGGGTGG	ATAGTCCCGG	TCACGCAAGT	ACCACGGCTA	CGGGTTATGG	GGCCCAACCG	TCCAATGTAA	GCTGATGACG	CGGCGCATTC	TAGCTGACAC	GTGTGTCGCC	GTGGGCGGTG	GTGGCCGGGT	TAGGAGGCCT	AACCCGCTTT
AB0203-Ca_BFgam_gt0_kt2	CACTCCATCC	CGGCATTATA	CGTGGCCCTG	GTCGAGGTCT	TTGCTCCTTT	GGGGCCTATC	TCCCCGTGTC	ACTCTCCCAA	TCACCCACCC	GGGTAGGCCA	CGCATGCTCA	TATCACTTGT	GTGACGGGAC	GGTCGGAGTG	CGCGTGCCGG	GCAGAGAGAC	GCCCGCGGGC	GAGAGGCCAG	AATTCCGCTG	ATGACTATGC	TGCCGACGTA	ATGACCAGAA	GTTGTCGCGC	CAGGAGGTCT	GAGGAGGCAG	CCGCGCACCT	CCGGGGCGGC	TGCGGCCGTG	CGGTACTGAA	CCAGGATGGT	ACCGTCCTAC	GGCTCGCCAC	ATTCAGTGGA	GCGTACCGCG	GTGCGGGTGG	ATAGTCCCGG	ACACGCAAGT	AGCACGGCTA	CGGGTTATGG	GGCCCAACCG	TCCAATGTAA	GCTGATGACG	CGGCGCATTC	TAGCTGACGC	GTGTGTCGCC	GTGGGCGGTG	GTGGCCCGGT	AAGGAGGCCT	AACCCGCTTT
AB0203-Cb_BFgam_gt0_kt2	CACTCCATCC	CGGCATTATA	CGTGCCCCTG	GTCGAGGTCT	TTGCTCCTTT	GGGGCCTATC	TCCCCGTGTC	ACTCTCCCAA	TCACCCACCC	GGGTAGGCCA	CGCATGCTCA	TATCACTTGT	GTGACGGGAC	GGTCGGAGTG	CGCGTGCCGG	GCAGAGAGAC	GCCCGCGGGC	GAGAGGCCAG	AATTCCGCTG	ATGACTATGC	TGCCGACGTA	ATGTCCAGAA	GTTCTCGCGC	CAGGAGGTCT	GAGGAGGCAG	CCGCGCACCT	CCGGGGCGGC	TGCGGCCGTG	CGGTACTGAA	CCAGGATGGT	ACCGTCCTAC	GGCCCGCCAC	ATTCAGTGGA	GCGTACCGCG	GTGCGGGTGG	ATAGTCCCGG	TCATGCAAGT	AGCACGGCTA	CGGGTTATGG	GGCCCAACCG	TCCAATGGAA	GCTGATGACG	CGGCGCATTC	TAGCTGACAC	GTGTGTCGCC	ATGGGCGGTG	GTGGCCGGGT	AAGGAGGTCT	AACCCGCTTT
AB0204-Ca_BFcol_gt0_kt2	CACTCCATCC	CGGCATTATA	CGTGGCCCTG	GTCGAGGTCT	TTGCTCCTTT	GGGGCCTATC	TCCCCGTGTC	ACTCTCCCAA	TCACCCACCC	GGGTAGGCCA	CGCATGCTCA	TATCACTTGT	GTGACGGGAC	GGTCGGAGTG	CGCGTGCCGG	GCAGAGAGAC	GCCCGCGGGC	GAGAGGCCAG	AATTCCGCTA	ATGACTATGC	TGCCGACGTA	ATGACCAGAA	GTTCTCGCGC	CAGGAGGTCT	GAGGAGGCAG	CCGCGCACCT	CCGGGGCGGC	TGCGACCGTG	CGGTACTGAA	CCAGGATGGT	ACCGTCCTAC	GGCCCGCCAC	ATTCAGGGGA	GCGTACCGCG	GTGCGGGTGG	TTAGTCCCGG	TCACGCAAGT	AGCACGGCTA	CGGGTTATGG	GGCCCAACCG	TCCAATGTAA	GCTGATGACG	CGGCGCATTC	TAGCTGACAC	GTGTGTCGCC	GTGGGCGGTG	GTGGCCGGGT	AAGGAGGCCT	AACCCGCTTT
AB0204-Cb_BFcol_gt2_kt2	CACTCCATCC	CGGCATTATA	CGTGGCCCTG	GTCGAGGTCT	TTGCTCCTTT	GGGGCCTATC	TCCCCGTGTC	ACTCTCCCAA	TCACCCACCC	GGGTAGGCCA	CGCATGCTGA	TATCACTTGT	GTGACGGGAC	GGTCGGAGTG	CGCGTGCCGG	GCAGAGAGAC	GCCCGCGGGC	GAGAGGCCAG	AATTCCGCTG	ATGACTATGC	TGCCGACGTA	ATGACCAGAA	GTTCTCGCGC	CAGGAGGTCT	GAGGAGGCAG	CCGCGCACCT	CCGGGGCGGC	TGCGGCCGTG	CGGTACTGAA	CCAGGATGGT	ACCGTCCTAC	GGCCCGCCAC	ATTCAGTGGA	GCGTACCGCG	GTGCGGGTGG	ATAGTCCCGG	TCACGCAAGT	AGCACGGCTA	CGGGTTATGG	GGCCCAACCG	TCCAATGTAA	GCTGATGACG	CGGCGCATTC	TAGCTGACGC	GTGTGTCGCC	GTGGGCGGTG	GTGGCCGGGT	AAGGAGGCCT	AACCCGCTTT
AB0206-Ca_BFgam_gt1_kt2	CACTCCATCC	CGGCATTATA	CGTGGCCCTG	GTCGAGGTCT	TTGCTCCTTT	GGGGCCTATC	TCCCCGTGTC	ACTCTCCCAA	TCACCCACCC	GGGTAGGCCA	CGCATGCTCA	TATCACTTGT	GTGACGGGAC	GGTCGGAGTG	CGCGTGCCGG	GCAGAGAGAC	GCCCGCGGGC	GAGAGGCCAG	AATTCCGCTG	ATGACTATGC	TGCCGACGTA	ATGACCAGAA	GTTCTCGCGC	CAGGAGGTCT	GAGGAGGCAG	CCGCGCACCT	CCGGGGCGGC	TGCGGCCGTG	CGGTGCTGAA	CCAGGATGGT	ACCGTTCTAC	GGCCCGCCAC	ATTCAGTGGA	GCGTACCGCG	GTGCGAGTGG	ATAGTCCCGG	TCACGCTAGT	AGCCCGGCTA	CGGGTTATGG	GGCCCAACCG	TCCAATGGAA	TCTGATGACG	CGGCGCATTC	TGGCTGACGC	GTGTGTCGCC	GTGGGCGGTG	GTGGCCCGGT	AAGGAGGCCT	AACCCGCTTT
AB0206-Cb_BFgam_gt0_kt2	CACTCCATCC	CGGCATTATA	CGTGGCCCTG	GTCGAGGTCT	TTGCTCCTTT	GGGGCCTATC	TCCCCGTGTC	ACTCTCCCAA	TCACCCACCC	GGGTAGGCCA	CGCATGCTCA	TATCACTTGT	GTGACGGGAC	GGTCGGAGTG	CGCGTGCCGG	GCAGAGAGAC	GCCCGCGGGC	GAGAGGCCAG	AATTCCGCTG	ATGACTATGC	TGCCGACGTA	ATGACCAGAT	GTTCTCGCGC	CAGGAGATCT	GAGGAGGCAG	CCGCGCACCT	CCGGGGCGGC	TGCGGCCGTG	CGGTACTGAA	CCAGGATGGT	ACCGTCCTAC	AGCCCGCCAC	ATTCAGTGGA	GCGTACCGCG	GTGCGGGTGG	ATAGTCCCGG	TCACGCAAGT	AGCACGGCTA	CGGGTTATGG	GGCCCAACCG	TCCAATGTAA	GCTGATGACG	CGGCGCATTC	TAGCTGACAC	GTGTGTCGCC	GTGGGCGGTG	GTGGCCGGGT	AAGGAGGCCT	AACCCGCTTT
AB0207-Ca_BFgam_gt1_kt2	CACTCCATCC	CGGCATTATA	CGTGGCCCTG	GTCGAGGTCT	TTGCTCCTTT	GGGGCCTATC	TCCCCGTGTC	ACTCTCCCAA	TCACCCACCC	GGGTAGGCCA	CGCATGCTGA	TATCACTTGT	GTGACGGGAC	GGTCGGAGTG	CGCGTGCCGG	GCAGAGAGAC	GCCCGCGGGC	GAGAGGCCAG	AATCCCGCTG	ATGACTATGC	TGCCGACGTA	AAGATCAGAA	GTTCTCGCGC	CAGGAGGTCT	GAGGAGGCAG	CCGCGCACCT	TCGGGGCGGC	TGCGGCCGTG	CGGTACTGAA	CCAGGATGGT	ACCGTCCTAC	GGCCCGCCAC	ATTCAGTGCA	GCGTACCGCG	GTGCGGGTGG	ATAGTCCCGG	TCACGCAAGT	AGCACGGCTA	CGGGTTATGG	GGCCCAACCG	TCCAATGTAA	GCTGATGACG	CGGCGCATTC	TAGCTGACAC	GTGTGTCGCC	GTGGGCGGTG	GTGGCCGGGT	AAGGAGGCCT	AACCCGCTTT
AB0207-Cb_BFgam_gt0_kt2	CACTCCATCC	CGGCATTATA	CGTGGCCCTA	GTCGAGGTCT	TTGCTCCTTT	GGGGCCTATC	TCCCCGTGTC	ACTCTCCCAA	TCACCCACCC	GGGTAGGCCA	CGCATGCTGA	TATCACTTGT	GTGACGGGAC	GGTCGGAGTG	CGCGTGCCGG	GCAGAGAGAC	GCCCGCGGGC	GAGAGGCCAG	AATCCCGCTG	ATGACTATGC	TGCCGACGTA	AAGACCAGAA	GTTCTCGCGC	CAGGAGGTCT	GAGTAGGCAG	CCGCGCACCT	CCGGGGCGGC	TGCGGCCGTG	CGGTACTGAA	CCAGGATGGT	ACCGTCCTAC	GGCCCGCCAC	ATTCAGTGGA	GCGTACCGCG	GTGCGGGTGG	ATAGTCCCGG	TCACGCAAGT	AGCACGGCTA	CGGGTTATGG	GGCCCAACCG	TCCAATGTAA	TCTGATGACG	CGGCGCATTC	TAGCTGACAC	GTGTGTCGCC	GTGGGCGGTG	GTGGCCGGGT	TAGGAGGCCT	AACCCGCTTT
AB0208-Ca_BFgam_gt0_kt2	CACTCCATCC	CGGCATTATA	CGTGCCCCTG	GTCGAGGTCT	TTGCTCCTTT	GGGGCCTATC	TCCCCGTGTC	ACTCTCCCAA	TCACCCACCC	GGGAAGGCCA	CGCATGCTCA	TATCACTTGT	GTGACGGGAC	GGTCGGAGTG	CGCGTGCCGG	GCAGAGAGAC	GCCCACGGGC	GAGAGGCCAG	AATTCCGCTG	ATGACTATGC	TGCCGACGTA	ATGACCAGAA	GTTCTCGCGC	CAGGAGGTCT	GAGGAGGCAG	CCGCGCACCT	CCGGGGCGGC	TGCGGCCGTG	CGGTACTGAA	CCAGGATGGT	ACCGTCCTAC	GGCCCGCCAC	ATTCAGTGGA	GCGTACCGCG	GTGCGGGTGG	ATAGTCCCGG	TCACGCAAGT	AGCACGGCTA	CGGATTATGG	GGCCCAACCG	TCCAATGTAA	GCTGATGACG	CGGCGCATTC	TAGCTGACGC	GTGTGTCGCC	GTGGGCGGTG	GTGGCCGGGT	AAGGAGGCCT	AACCCGCTTT
AB0208-Cb_BFgam_gt0_kt2	CACTCCATCC	CGGCATTATA	CGTGCCCCTG	GTCGAGGTCT	TTGCTCCTTT	GGGGCCTATC	TCCCCGTGTC	ACTCTCCCAA	TCACCCACCC	GGGTAGGCCA	CGCATGCTCA	TATCACTTGT	GTGACGGGAC	GGTCGGAGTG	CGCGTGCCGG	GCAGAGAGAC	GCCCGCGGGC	GAGAGGCCAG	AATTCCGCTG	ATGACTATGC	TGCCGACGTA	ATGTCCAGAA	GTTCTCGCGC	CAGGAGGTCT	GAGGAGGCAG	CCGCGCACCT	CCGGGGCGGC	TGCGGCCGTG	CGGTACTGAA	CCAGGATGGT	ACCGTCCTAC	GGCCCGCCAC	ATTCAGTGGA	GCGTACCGCG	GTGCGGGTGG	ATAGTCCCGG	TCATGCAAGT	AGCACGGCTA	CGGGTTATGG	GGCCCAACCG	TCCAATGGAA	GCTGATGACG	CGGCGCATTC	TAGCTGACAC	GTGTGTCGCC	GTGGGCGGTG	GTGGCCGGGT	AAGGAGGCCT	AACCCGCTTT
AB0209-Ca_BFcol_gt2_kt2	CACTCCATCC	CGGCATTATA	CGTGGCCCTG	GTCGAGGTCT	TTGCTCCTTT	GGGGCCTATC	TCCCCGTGTC	ACTCTCCCAA	TCACCCACCC	GGGTAGGCCA	CGCATGCTCA	TATCACTTGT	GTGACGGGAC	GGTCGGAGTG	CGCGTGCCGG	GCAGAGAGAC	GCCCGCGGGC	GAGAGGCCAG	AATTCCGCTA	ATGACTATGC	TGCCGACGTA	ATGACCAGAA	GTTCTCGCGC	CAGGAGGTCT	GAGGAGGCAG	CCGCGCACCT	CCGGGGCGGC	TGCGACCGTG	CGGTACTGAA	CCAGGATGGT	ACCGTCCTAC	GGCCCGCCAC	ATTCAGGGGA	GCGTACCGCG	GTGCGGGTGG	TTAGTCCCGG	TCACGCAAGT	AGCACGGCTA	CGGGTTATGG	GGCCCAACCG	TCCAATGTAA	GCTGATGACG	CGGCGCATTC	TAGCTGACAC	GTGTGTCGCC	GTGGGCGGTG	GTGGCCGGGT	AAGGAGGCCT	AACCCGCTTT
AB0209-Cb_BFcol_gt0_kt2	CACTCCATCC	CGGGATTATA	CGTGCCCCTG	GTCGAGGTCT	TCGCTCCTTT	GGGGCCTATC	TCCCCGTGTC	ACTCTCCCAA	TCACCCACCC	GGGTAGGCCA	CGCATGCTCA	TATCACTTGT	GTGACGGGAC	GGTCGGAGTG	CGCGTGCCGG	GCAGAGAGAC	GCCCGCGGGC	GAGAGGCCAG	AATTCCGCTG	GTGACTATGC	TGCCGACGTA	ATGACCAGAA	GTTCTCGCGC	CAGGAGGTCT	GAGGAGGCAG	CCGCGCACCT	CCGGGGCGGC	TGCGGCCGTG	CGGTACTGAA	CCAGGATGGT	ACCGTCCTAC	GGCCCGCCAC	ATTCAGTGGA	GCGTACCGCG	GTGCGGGTGG	ATAGTCCCGG	TCACGCAAGT	AGCACGGCTA	CGGGTTATGG	GGCCCAACCG	TCCAATGTAA	GCTGATGACG	CGGCGCATTC	TAGCTGACGC	GTGTGTCGCC	GTGGGCGGTG	GTGGCCGGGT	AAGGAGGCCT	AACCCGCTTT
AB0210-Ca_BFcol_gt0_kt2	CACTCCATCC	CGGGATTATA	CGTGGCCCTG	GTCGAGGTCT	TCGCTCCTTT	GGGGCCTATC	TCCCCGTGTC	ACTCTCCCAA	TCACCCACCC	GGGTAGGCCA	CGCATGCTGA	TATCACTTGT	GTGACGGGAC	GGTCGGAGTG	CGCGTGCCAG	GCAGAGAGAC	GCCCGCGGGC	GAGAGGCCAG	AATCCCGCTG	ATGACTATGC	TGCCGACGTA	ATGACCAGAA	GTTCTCGCGC	CAGGAGGTCT	GAGGAGGCAG	CCGCGCACCT	CCGGGGCGGC	TGCGGCCGTG	CGGTACTGAA	CCAGGATGGT	ACCGTCCTAC	GGCCCGCCAC	ATTCAGTGCA	GCGTACCGCG	GTGCGGGTGG	ATAGTCCCGG	TCACGCAAGT	AGCACGGCTA	CGGGTTATGG	GGCCCAACCG	TCCAATGTAA	GCTGATGACG	CGGCGCATTC	TAGCTGACAC	GTGTGTCGCC	GTGGGCGGTG	GTGGCCGGGT	AAGGAGGCCT	AACCCGCTTT
AB0210-Cb_BFcol_gt2_kt2	CACTCCATCC	CGGCATTATA	CGTGCCCCTG	GTCGAGGTCT	TTGCTCCTTT	GGGGCCTATC	TCCCCGTGTC	ACTCTCCCAA	TCACCCACCC	GGGTAGGCCA	CGCATGCTGA	TATCACTTGT	GTGACGGGAC	GGTCGGAGTG	CGCGTGCCGG	GCAGAGAGAC	GCCCGCGGGC	GAGAGGCCAG	AATTCCGCTG	ATGACTATGC	TGCCGACGTA	ATGACCAGAA	GTTCTCGCGC	CAGGAGGTCT	GAGGAGGCAG	CCGCGCACCT	CCGGGGCGGC	TGCGGCCGTG	CGGTACTGAA	CCAGGATGGT	ACCGTCCTAC	GGCCCGCCAC	ATTCAGGGCA	GCGTACCGCG	GTGCGGGTGG	ATAGTCCCGG	TCACGCAAGT	AGCACGGCTA	CGGGTTATGG	GGCCCAACCG	TCCAATGTAA	GCTGATGACG	CGGCGCATTC	TAGCTGACGC	GTGTGTCGCC	GTGGGCGGTG	GTGGTCGGGT	AAGGAAGCCT	AACCCGCTTT
AB0211-Ca_BFgam_gt0_kt2	CACTCCATCC	CGGCATTATA	CGTGCCCCTG	GTCGAGGTCT	TTGCTCCTTT	GGGGCCTATC	TCCCCGTGTC	ACTCTCCCAA	TCACCCACCC	GGGTAGGCCA	CGCATGCTGA	TATCACTTGT	GTGACGGGAC	GGTCGGAGTG	CGCGTGCCGG	GCAGAGAGAC	GCCCGCGGGC	GAGAGGCCAG	AATTCCGCTG	ATGACTATGC	TGCCGACGTA	AAGACCAGAA	GTTCTCGCGC	CAGGAGGTCT	GAGGAGGCAG	CCGCGCACCT	CCGGGGCGGC	TGCGGCCGTG	CGGTACTGAA	CCAGGATGGT	ACCGTCCTAC	GGCCCGCCAC	ATTCAGTGGA	GCGTACCGCG	GTGCGGGTGG	ATAGTCCCGG	TCACGCAAGT	AGCACGGCTA	CGGGTTATGG	GGCCCAACCG	TCCAATGTAA	TCTGATGACG	CGGCGCATTC	TAGCTGACGC	GTGTGTCGCC	GTGGGCGGTG	GTGGCCGGGT	AAGGAGGCCT	AACCCGCTTT
AB0211-Cb_BFgam_gt0_kt2	CACTCCATCC	CGGCATTATA	CGTGCCCCTG	GTCGAGGTCT	TTGCTCCTTT	GGGGCCTATC	TCCCCGTGTC	ACTCTCCCAA	TCACCCACCC	GGGTAGGCCA	CGCATGCTCA	TATCACTTGT	GTGACGGGAC	GGTCGGAGTG	CGCGTGCCGG	GCAGAGAGAC	GCCCGCGGGC	GAGAGGCCAG	AATTCCGCTG	ATGACTATGC	TGCCGACGTA	ATGTCCAGAA	GTTCTCGCGC	CAGGAGGTCT	GAGGAGGCAG	CCGCGCACCT	CCGGGGCGGC	TGCGGCCGTG	CGGTACTGAA	CCAGGATGGT	ACCGTCCTAC	GGCCCGCCAC	ATTCAGTGGA	GCGTACCGCG	GTGCGGGTGG	ATAGTCCCGG	TCATGCAAGT	AGCACGGCTA	CGGGTTATGG	GGCCCAACCG	TCCAATGGAA	GCTGATGACG	CGGCGCATTC	TAGCTGACAC	GTGTGTCGCC	ATGGGCGGTG	GTGGCCGGGT	AAGGAGGTCT	AACCCGCTTT
AB0212-Ca_BFcol_gt2_kt2	CACTCCATCC	CGGCATTATA	CGTGGCCCTG	GTCGAGGTCT	TTGCTCCTTT	GGGGCCTATC	TCCCCGTGTA	ACTCTCCCAA	TCACCCACCC	GGGTAGGCCA	CGCAAGCTCA	TATCACTTGT	GTGGCGGGAC	GGGCGGAGTG	CGCGTGCCGG	GCAGAGAGAC	GCCCGCGGGC	GAGAGGCCAG	AATCCCGCTG	ATGACTATGC	TGCCGACGTA	AAGACCAGAA	GTTCTCGCGC	CAGGAGGTCT	GAGGAGGCAG	CCGCGCACCT	CCGGGGCGGC	TGCGGCCGTG	CGGTACTGAA	CCAGGATGGT	ACCGTCCTAC	GGCCCGCCAC	ATTCAGTGGA	GCATACCGCG	GTGCGGGTGG	ATAGTCCCGG	TCACGCAAGT	AGCACGGCTA	CGGGTTATGG	GGCCCAACCG	TCCAATGTAA	TCTGATGACG	CGGCGCATTC	TAGCTGACAC	GTGTGTCGCC	GTGGGCGGTG	GTGGCCGGGT	AAGGAGGCCT	AACCCGCTTT
AB0212-Cb_BFcol_gt0_kt2	CACTCCATCC	CGGGATTATA	CGTGGCCCTG	GTCGAGGTCT	TCGCTCCTTT	GGGGCCTATC	TCCCCGTGTC	ACTCTCCCAA	TCACTCACCC	GGGTAGGCCA	CGCATGCTGA	TATCACTTGT	GTGACGGGAC	GGTCGGAGTG	CGCGTGCCGG	GCAGAGAGAC	GCCCGCGGGC	GAGAGGCCAG	AATCCCGCTG	ATGACTATGC	TGCCGACGTA	ATGACCAGAA	GTTCTCGCGC	CAGGAGGTCT	GAGGAGGCAG	CCGCGCACCT	CCGGGGCGGC	TGCGGCCGTG	CGGTACTGAA	CCAGGATGGT	ACCGTCCTAC	GGCCCGCCAC	ATTCAGTGCA	GCGTACCGCG	GTGCGGGTGG	ATAGTCCCGG	TCACGCAAGT	AGCACGGCTA	CGGGTTATGG	GGCCCAACCG	TCCAATGTAA	GCTGATGACG	CGGCGCATTC	TAGCTGACAC	GTGTGTCGCC	GTGGGCGGTG	GTGGCCGGGT	AAGGAGGCCT	AACCCGCTTT
AB0213-Ca_BFcol_gt2_kt2	CACTCCATCC	CGGCATTATA	CGTGGCCCTG	GTCGAGGTCT	TTGCTCCTTT	GGGGCCTATC	TCCCCGTGTA	ACTCTCCCAA	TCACCCACCC	GGGTAGGCCA	CGCAAGCTCA	TATCACTTGT	GTGGCGGGAC	GGGCGGAGTG	CGCGTGCCGG	GCAGAGAGAC	GCCCGCGGGC	GAGAGGCCAG	AATCCCGCTG	ATGACTATGC	TGCCGACGTA	AAGACCAGAA	GTTCTCGCGC	CAGGAGGTCT	GAGGAGGCAG	CCGCGCACCT	CCGGGGCGGC	TGCGGCCGTG	CGGTACTGAA	CCAGGATGGT	ACCGTCCTAC	GGCCCGCCAC	ATTCAGTGGA	GCATACCGCG	GTGCGGGTGG	ATAGTCCCGG	TCACGCAAGT	AGCACGGCTA	CGGGTTATGG	GGCCCAACCG	TCCAATGTAA	TCTGATGACG	CGGCGCATTC	TAGCTGACAC	GTGTGTCGCC	GTGGGCGGTG	GTGGCCGGGT	AAGGAGGCCT	AACCCGCTTT
AB0213-Cb_BFcol_gt0_kt2	CACTCCATCC	CGGCATTATA	CGTGCCCCTG	GTCGAGGTCT	TTGCTCCTTT	GGGGCCTATC	TCCCCGTGTC	ACTCTCCCAA	TCACCCACCC	GGGTAGGCCA	CGCATGCTCA	TATCACTTGT	GTGACGGGAC	GGTCGGAGTG	CGCGTGCCGG	GCAGAGAGAC	GCCCGCGGGC	GAGAGGCCAG	AATTCCGCTG	ATGACTATGC	TGCCGACGTA	ATGACCAGAA	GTTCTCGCGC	CAGGAGGTCT	GAGGAGGCAG	CCGCGCACCT	CCGGGGCGGC	TGCGGCCGTG	CGGTACTGAA	CCAGGATGGT	ACCGTCCTAC	GGCCCGCCAC	ATTCAGTGCA	GCGTACCGCG	GTGCGGGTGG	ATAGTCCCGG	TCACGTAAGT	AGCACGGCTA	CGGGTTATGG	GGCCCAACCG	TCCAATGTAA	GCTGATGACG	CGGCGCATTC	TAGCTGACGC	GTGTGTCGCC	GTGGGCGGTG	GTGGCCGGGT	AAGGAGGCCT	AACCCGCTTT
AB0215-Ca_BFcol_gt2_kt2	CACTCCATCC	CGGCATTATA	CGTGGCCCTG	GTCGAGGTCT	TTGCTCCTTT	GGGGCCTATC	TCCCCGTGTC	ACTCTCCCAA	TCACCCACCC	GGGTAGGCCA	CGCATGCTCA	TATCACTTGT	GTGACGGGAC	GGTCGGAGTG	CGCGTGCCGG	GCAGAGAGAC	GCCCGCGGGC	GAGAGGCCAG	AATTCCGCTA	ATGACTATGC	TGCCGACGTA	ATGACCAGAA	GTTCTCGCGC	CAGGAGGTCT	GAGGAGGCAG	CCGCGCACCT	CCGGGGCGGC	TGCGACCGTG	CGGTACTGAA	CCAGGATGGT	ACCGTCCTAC	GGCCCGCCAC	ATTCAGGGGA	GCGTACCGCG	GTGCGGGTGG	TTAGTCCCGG	TCACGCAAGT	AGCACGGCTA	CGGGTTATGG	GGCCCAACCG	TCCAATGTAA	GCTGATGACG	CGGCGCATTC	TAGCTGACAC	GTGTGTCGCC	GTGGGCGGTG	GTGGCCGGGT	AAGGAGGCCT	AACCCGCTTT
AB0215-Cb_BFcol_gt0_kt2	CACTCCATCC	CGGCATTATA	CATGCCCCTG	GTCGAGGTCT	TTGCTCCTTT	GGGGCCTATC	TCCCCGTGTC	ACTCTCCCAA	TCACCCACCC	GGGTAGGCCA	CGCATGCTGA	TATCACTTGT	GTGACGGGAC	GGTCGGAGTG	CGCGTGCCGG	GCAGAGAGAC	GCCCGCGGGC	GAGAGGCCAG	AATTCCGCTG	ATGACTATGC	TGCCGACGTA	ATGACCAGCA	GTTCTCGCGC	CAGGAGGTCT	GAGGAGGCAG	CCGCGCACCT	CCGGGGCGGC	TGCGGCCGTG	CGGTACTGAA	CCAGGATGGT	ACCGTCCTAC	GGCCCGCCAC	ATTCAGTGGA	GCGTACCGCG	GTGCGGGTGG	ATAGTCCCGG	TCACGCAAGT	AGCACGGCTA	CGGGTTATGG	GGCCCAACCG	TCCAATGTAA	GCTGATGACG	CGGCGCATTC	TAGCTGACAC	GTGTGTCGCC	ATGGGCGGTG	GTGGCCGGGT	AAGGAGGTCT	AACCCGCTTT
AB0217-Ca_BFgam_gt0_kt2	CACTCCATCC	CGGCATTATA	CGTGGCCCTG	GTCGAGGTCT	TTGCTCCTTT	GGGGCCTATC	TCCCCGTGTC	ACTCTCCCAA	TCACCCACCC	GGGTAGGCCA	CGCATGCTCA	TATCACTTGT	GTGACGGGAC	GGTCGGAGTG	CGCGTGCCGG	GCAGAGAGAC	GCCCGCGGGC	GAGAGGCCAG	AATTCCGCTG	ATGACTATGC	TGCCGACGTA	ATGACCAGAA	GTTCTCGCGC	CAGGAGGTCT	GAGGAGGCAG	CCGCGCACCT	CCGGGGCGGC	TGCGGCCGTG	CGGTACTGAA	CCAGGATGGT	ACCGTCCTAC	GGCCCGCCAC	ATTCAGTGCA	GCGTACCGCG	GTGCGGGTGG	ATAGTCCCGG	TCACGCAAGT	AGCACGGCTA	CGGGTTATGG	GGCCCAACCG	TCCAATGTAA	GCTGATGACG	CGGCGCATTC	TAGCTGACGC	GTGTGTCGCC	GTGGGCGGTG	GTGGCCCGGT	AAGGAGGCCT	AACCCGCTTT
AB0217-Cb_BFgam_gt1_kt2	CACTCCATCC	CGGCATTATA	CGTGCCCCTG	GTCGAGGTCT	TTGCTCCTTT	GGGGCCTATC	TCCCCGTGTC	ACTCTCCCAA	TCACCCACCC	GGGTAGGCCA	CGCATGCTGA	TATCACTTGT	GTGACGGGAC	GGTCGGAGTG	CGCGTGCCGG	GCAGAGAGAC	GCCCGCGGGC	GAGAGGCCAG	AATTCCGCTG	ATGACTATGC	TGCCGACGTA	ATGACCAGAA	GTTCTCGCGC	CAGGAGGTCT	GAGGAGGCAG	CCGCGCACCT	CCGGGGCGGC	TGCGGCCGTG	CGGTACTGAA	CCAGGATGGT	ACCGTCCTAC	GGCCCGCCAC	ATTCAGTGGA	GCGTACCGCG	GTGCGGGTGG	ATAGTCCCGG	TCACGCAAGT	AGCACGGCTA	CGGGTTATGG	GGCCCAACCG	TCCGAGGTAA	TCTGATGACG	CGGCGCATTC	TAGCTGACGC	GTGTGTCGCC	GTGGGCGGTG	GTGGCCGGGT	AAGGAGGCCT	AACCCGCTTT
AB0218-Ca_BFgam_gt0_kt2	CACTCCATCC	CGGCATTATA	CGTGGCCCTG	GTCGAGGTCT	TTGCTCCTTT	GGGGCCTATC	TCCCCGTGTC	ACTCTCCCAA	TCACCCACCC	GGGTAGGCCA	CGCATGCTCA	TATCACTTGT	GTGACGGGAC	GGTCGGAGTG	CGCGTGCCGG	GCAGAGAGAC	GCCCGCGGGC	GAGAGGCCAG	AATTCCGCTG	ATGACTATGC	TGCCGACGTA	ATGACCAGAA	GTTCTCGCGC	CAGGAGGTCT	GAGGAGGCAG	CCGCGCACCT	CCGGGGCGGC	TGCGGCCGTG	CGGTACTGAA	CCAGGATGGT	ACCGTCCTAC	GGCCCGCCAC	ATTCAGTGGA	GCGTACCGCG	GTGTGGGTGG	ATAGTCCCGG	TCACGCAAGT	AGCACGGCTA	CGGGTTATGG	GGCCCAACCG	TCCAATGTAA	TCTGATGACG	CAGCGCATTC	TAGCTGACGC	GTGTGTCGCC	GTGGGCGGTG	GTGGCCGGGT	AAGGAGGCCT	AACCCGCTTT
AB0218-Cb_BFgam_gt1_kt2	CACTCCATCC	CGGCATTATA	CGTGGCCCTG	GTCGAGGTCT	TTGCTCCTTT	GGGGCCTATC	TCCCCGTGTC	ACTCTCCCAA	TCACCCACCC	GGGTAGGCCA	CGCATGCTCA	TATCACTTGT	GTGACGGGAC	GGTCGGAGTG	CGCGTGCCGG	GCAGAGAGAC	GCCCGCGGGC	GAGAGGCCAG	AATTCCGCTG	ATGACTATGC	TGCCGACGTA	ATGACCAGAA	GTTCTCGCGC	CAGGAGGTCT	GAGGAGGCAG	CCGCGCACCT	CCGGGGCGGC	TGCGGCCGTG	CGGTACTGAA	CCAGGATGGT	ACCGTCCTAC	GGCCCGCCAC	ATTCAGTGCA	GCGTACCGCG	GTGCGGGTGG	ATAGTCCCGG	TCACGCAAGT	AGCACGGCTA	CGGGTTATGG	GGCCCAACCG	TCCAATGTAA	GCTGATGACG	CGGCGCATTC	TAGCTGACGC	GTGTGTCGCC	GTGGGCGGTG	GTGGCCCGGT	AAGGAGGCCT	AACCCGCTTT
AB0219-Ca_BFcol_gt2_kt2	CACTCCATCC	CGGCATTATA	CGTGGCCCTG	GTCGAGGTCT	TTGCTCCTTT	GGGGCCTATC	TCCCCGTGTC	ACTCTCCCAA	TCACCCACCC	GGGTAGGCTA	CGCATGCTCA	TATCACTTGT	GTGACGGGAC	GGTCGGAGTG	CGCGTGCCGG	GCAGAGAGAC	GCCCGCGGGC	GAGAGGCCAG	AATTCCGCTG	ATGACTATGC	TGCCGACGTA	ATGACCAGAA	GTTCTCGCGC	CAGGAGGTCT	GAGGAGGCAG	CCGCGCACCT	CCGGGGCGGC	TGCGGCCGTG	CGGTACTGAA	CCAGGATGGT	ACCGTCCTAC	GGCCCGCCAC	ATTCAGTGGA	GCGTACCGCG	GTGCGGGTGG	ATAGTCCCGG	TCACGCAAGT	AGCACGGCTA	CGGGTTATGG	CGCCCAACCG	TCCAATGTAA	GCTGATGACG	CGGCGCATTC	TAGCTGACAC	GTGTGTCGCC	GTGGGCGGTG	GTGGCCGGGT	AAGGAGGCCT	AACCCGCTTT
AB0219-Cb_BFcol_gt0_kt2	CACTCCATCC	CGGCATTATA	CGTGCCCCTG	GTCGAGGTCT	TTGCTCCTTA	GGGGCCTATC	TCCCCGTGTC	ACTCTCCCAA	TCACCCACCC	GGGTAGGCCA	CGCATGCTGA	TATCACTTGT	GTGACGGGAC	GGTCGGAGTG	CGCGTGCCGG	GCAGAGAGAC	GCCCGCGGGC	GAGAGGCCAG	AATTCCGCTG	ATGACTATGC	TGCCGACGTA	ATGACCAGAA	GTTCTCGCGC	CAGGAGGTCT	GAGGAGGCAG	CCGCGCACCT	CCGGGGCGGC	TGCGGCCGTG	CGGTACTGAA	CCAGGATGGT	ACCGTCCTAC	GGCCCGCCAC	ATTCAGTGGA	GCGTACCGCG	GTGCGGGTGG	ATAGTCCCGG	TCACGCAAGT	ACCCCGGCTA	CGGGTTATGG	GGCCCAACCG	TCCAATGTAA	GCTGATGACG	CGGCGCATTC	TAGCTGACGC	GTGTGTCGCC	GTGGGCGGTG	GTGGCCGGGT	AAGGAGGCCT	AACCCGCTTT
AB0221-Ca_BFcol_gt2_kt2	CACTCCATCC	CGGCATTATA	CGTGGCCCTG	GTCGAGGTCT	TTGCTCCTTT	GGGGCCTATC	TCCCCGTGTC	ACTCTCCCAA	TCACCCACCC	GGGTAGGCCA	CGCATGCTCA	TATCACTTGT	GTGACGGGAC	GGTCGGAGTG	CGCGTGCCGG	GCAGAGAGAC	GCCCGCGGGC	GAGAGGCCAG	AATTCCGCTA	ATGACTATGC	TGCCGACGTA	ATGACCAGAA	GTTCTCGCGC	CAGGAGGTCT	GAGGAGGCAG	CCGCGCACCT	CCGGGGCGGC	TGCGACCGTG	CGGTACTGAA	CCAGGATGGT	ACCGTCCTAC	GGCCCGCCAC	ATTCAGGGGA	GCGTACCGCG	GTGCGGGTGG	TTAGTCCCGG	TCACGCAAGT	AGCACGGCTA	CGGGTTATGG	GGCCCAACCG	TCCAATGTAA	GCTGATGACG	CGGCGCATTC	TAGCTGACAC	GTGTGTCGCC	GTGGGCGGTG	GTGGCCGGGT	AAGGAGGCCT	AACCCGCTTT
AB0221-Cb_BFcol_gt2_kt2	CACTCCATCC	CGGCATTATA	CGTGGCCCTG	GTCGAGGTCT	TTGCTCCTTT	GGGGCCTATC	TCCCCGTGTC	ACTCTCCCAA	TCACCCACCC	GGGTAGGCCA	CGCATGCTCA	TATCACTTGT	GTGACGGGAC	GGTCGGAGTG	CGCGTGCCGG	GCAGAGAGAC	GCCCGCGGGC	GAGAGGCCAG	AATTCCGCTA	ATGACTATGC	TGCCGACGTA	ATGACCAGAA	GTTCTCGCGC	CAGGAGGTCT	GAGGAGGCAG	CCGCGCACCT	CCGGGGCGGC	TGCGACCGTG	CGGTACTGAA	CCAGGATGGT	ACCGTCCTAC	GGCCCGCCAC	ATTCAGGGGA	GCGTACCGCG	GTGCGGGTGG	TTAGTCCCGG	TCACGCAAGT	AGCACGGCTA	CGGGTTATGG	GGCCCAACCG	TCCAATGTAA	GCTGATGACG	CGGCGCATTC	TAGCTGACAC	GTGTGTCGCC	GTGGGCGGTG	GTGGCCGGGT	AAGGAGGCCT	AACCCGCTTT
AB0222-Ca_BFcol_gt2_kt2	CACTCCATCC	CGGCATTATA	CGTGGCCCTG	GTCGAGGTCT	TTGCTCCTTT	GGGGCCTATC	TCCCCGTGTC	ACTCTCCCAA	TCACCCACCC	GGGTAGGCCA	CGCATGCTCA	TATCACTTGT	GTGACGGGAC	GGTCGGAGTG	CGCGTGCCGG	GCAGAGAGAC	GCCCGCGGGC	GAGAGGCCAG	AATTCCGCTA	ATGACTATGC	TGCCGACGTA	ATGACCAGAA	GTTCTCGCGC	CAGGAGGTCT	GAGGAGGCAG	CCGCGCACCT	CCGGGGCGGC	TGCGACCGTG	CGGTACTGAA	CCAGGATGGT	ACCGTCCTAC	GGCCCGCCAC	ATTCAGGGGA	GCGTACCGCG	GTGCGGGTGG	TTAGTCCCGG	TCACGCAAGT	AGCACGGCTA	CGGGTTATGG	GGCCCAACCG	TCCAATGTAA	GCTGATGACG	CGGCGCATTC	TAGCTGACAC	GTGTGTCGCC	GTGGGCGGTG	GTGGCCGGGT	AAGGAGGCCT	AACCCGCTTT
AB0222-Cb_BFcol_gt2_kt2	CACTCCATCC	CGGCATTATA	CGTGGCCCTG	GTCGAGGTCT	TTGCTCCTTT	GGGGCCTATC	TCCCCGTGTC	ACTCTCCCAA	TCACCCACCC	GGGTAGGCCA	CGCATGCTCA	TATCACTTGT	GTGACGGGAC	GGTCGGAGTG	CGCGTGCCGG	GCAGAGAGAC	GCCCGCGGGC	GAGAGGCCAG	AATTCCGCTG	ATGACTATGC	TGCCGACGTA	ATGACCAGAA	GTTCTCGCGC	CAGGAGGTCT	GAGGAGGCAG	CCGCGCACCT	CCGGGGCGGC	TGCGGCCGTG	CGGTACTGAA	CCAGGATGGT	ACCGTCCTAC	GGCCCGCCAC	ATTCAGTGGA	GCATACCGCG	GTGCGGGTGG	ATAGTCCCGG	TCACGCAAGT	AGCACGGCTA	CGGGTTATGG	GGCCCAACCG	TCCAATGTAA	TCTGATGACG	CGGCGCATTC	TAGCTGACAC	GTGTGTCGCC	GTGGGCGGTG	GTGGCCGGGT	AAGGAGGCCT	AACCCGCTTT
AB0223-Ca_BFcol_gt2_kt2	CACTCCATCC	CGGCATTATA	CGTGGCCCTG	GTCGAGGTCT	TTGCTCCTTT	GGGGCCTATC	TCCCCGTGTC	ACTCTCCCAA	TCACCCACCC	GGGTAGGCCA	CGCATGCTCA	TATCACTTGT	GTGACGGGAC	GGTCGGAGTG	CGCGTGCCGG	GCAGAGAGAC	GCCCGCGGGC	GAGAGGCCAG	AATTCCGCTA	ATGACTATGC	TGCCGACGTA	ATGACCAGAA	GTTCTCGCGC	CAGGAGGTCT	GAGGAGGCAG	CCGCGCACCT	CCGGGGCGGC	TGCGACCGTG	CGGTACTGAA	CCAGGATGGT	ACCGTCCTAC	GGCCCGCCAC	ATTCAGGGGA	GCGTACCGCG	GTGCGGGTGG	TTAGTCCCGG	TCACGCAAGT	AGCACGGCTA	CGGGTTATGG	GGCCCAACCG	TCCAATGTAA	GCTGATGACG	CGGCGCATTC	TAGCTGACAC	GTGTGTCGCC	GTGGGCGGTG	GTGGCCGGGT	AAGGAGGCCT	AACCCGCTTT
AB0223-Cb_BFcol_gt2_kt2	CACTCCATCC	CGGCATTATA	CGTGGCCCTG	GTCGAGGTCT	TTGCTCCTTT	GGGGCCTATC	TCCCCGTGTA	ACTCTCCCAA	TCACCCACCC	GGGTAGGCCA	CGCAAGCTCA	TATCACTTGT	GTGGCGGGAC	GGGCGGAGTG	CGCGTGCCGG	GCAGAGAGAC	GCCCGCGGGC	GAGAGGCCAG	AATCCCGCTG	ATGACTATGC	TGCCGACGTA	AAGACCAGAA	GTTCTCGCGC	CAGGAGGTCT	GAGGAGGCAG	CCGCGCACCT	CCGGGGCGGC	TGCGGCCGTG	CGGTACTGAA	CCAGGATGGT	ACCGTCCTAC	GGCCCGCCAC	ATTCAGTGGA	GCATACCGCG	GTGCGGGTGG	ATAGTCCCGG	TCACGCAAGT	AGCACGGCTA	CGGGTTATGG	GGCCCAACCG	TCCAATGTAA	TCTGATGACG	CGGCGCATTC	TAGCTGACAC	GTGTGTCGCC	GTGGGCGGTG	GTGGCCGGGT	AAGGAGGCCT	AACCCGCTTT
AB0226-Ca_BFcol_gt2_kt2	CACTCCATCC	CGGCATTATA	CGTGCCCCTG	GTCGAGGTCT	TTGCTCCTTT	GGGGCCTATC	TCCCCGTGTC	ACTCTCCCAA	TCACCCACCC	GGGTAGGCCA	CGCATGCTGA	TATCACTTGT	GTGACGGGAC	GGTCGGAGTG	CGCGTGCCGG	GCAGAGAGAC	GCCCGCGGGC	GAGAGGCCAG	AATTCCGCTA	ATGACTATGC	TGCCGACGTA	ATGACCAGAA	GTTCTCGCGC	CAGGAGGTCT	GAGGAGGCAG	CCGCGCACCT	CCGGGGCGGC	TGCGGCCGTG	CGGTACTGAA	CCAGGATGGT	ACCGTCCTAC	GGCCCGCCAC	ATTCAGTGCA	GCGTACCGCG	GTGCGGGTGG	ATAGTCCCGG	TCACGCAAGT	AGCACGGCTA	CGGGTTATGG	GGCCCAACCG	TCCAATGGAA	GCTGATGACG	CAGCGCATTC	TAGCTGACAC	GTGTGTCGCC	GTGGGCGGTG	GTGGCCGGGT	AAGGAGGCCT	AACCCGCTTT
AB0226-Cb_BFcol_gt2_kt2	CACTCCATCC	CGGCATTATA	CGTGGCCCTG	GTCGAGGTCT	TTGCTCCTTT	GGGGCCTATC	TCCCCGTGTC	ACTCTCCCAA	TCACCCACCC	GGGTAGGCCA	CGCATGCTGA	TATCACTTGT	GTGACGGGAC	GGTCGGAGTG	CGCGTGCCGG	GCAGAGAGAC	GCCCGCGGGC	GAGAGGCCAG	AATTCCGCTG	ATGACTATGC	TGCCGACGTA	ATGACCAGAA	GTTCTCGCGC	CAGGAGGTCT	GAGGAGGCAG	CCGCGCACCT	CCGGGGCGGC	TGCGGCCGTG	CGGTACTGAA	CCAGGATGGT	ACCGTCCTAC	GGCCCGCCAC	ATTCAGTGCA	GCGTACCGCG	GTGCGGGTGG	ATAGTCCCGG	TCACGCAAGT	ACCACGGCTA	CGGGTTATGG	CGCCCAACCG	TCCAATGGAA	GCTGATGACG	CGGCGCATTC	TAGCTGACGC	GTGTGTCGCC	ATGGGCGGTG	GTGGCCGGGT	AAGGAGGCCT	AACCCGCTTT
AB0227-Ca_BFcol_gt2_kt2	CACTCCATCC	CGGCATTATA	CGTGGCCCTG	GTCGAGGTCT	TTGCTCCTTT	GGGGCCTATC	TCCCCGTGTA	ACTCTCCCAA	TCACCCACCC	GGGTAGGCCA	CGCAAGCTCA	TATCACTTGT	GTGGCGGGAC	GGGCGGAGTG	CGCGTGCCGG	GCAGAGAGAC	GCCCGCGGGC	GAGAGGCCAG	AATCCCGCTG	ATGACTATGC	TGCCGACGTA	AAGACCAGAA	GTTCTCGCGC	CAGGAGGTCT	GAGGAGGCAG	CCGCGCACCT	CCGGGGCGGC	TGCGGCCGTG	CGGTACTGAA	CCAGGATGGT	ACCGTCCTAC	GGCCCGCCAC	ATTCAGTGGA	GCATACCGCG	GTGCGGGTGG	ATAGTCCCGG	TCACGCAAGT	AGCACGGCTA	CGGGTTATGG	GGCCCAACCG	TCCAATGTAA	TCTGATGACG	CGGCGCATTC	TAGCTGACAC	GTGTGTCGCC	GTGGGCGGTG	GTGGCCGGGT	AAGGAGGCCT	AACCCGCTTT
AB0227-Cb_BFcol_gt2_kt2	CACTCCATCC	CGGCATTATA	CGTGGCCCTG	GTCGAGGTCT	TTGCTCCTTT	GGGGCCTATC	TCCCCGTGTC	ACTCTCCCAA	TCACCCACCC	GGGTAGGCCA	CGCATGCTCA	TATCACTTGT	GTGACGGGAC	GGTCGGAGTG	CGCGTGCCGG	GCAGAGAGAC	GCCCGCGGGC	GAGAGGCCAG	AATTCCGCTG	ATGACTATGC	TGCCGACGTA	ATGACCAGAA	GTTCTCGCGC	CAGGAGGTCT	GAGGAGGCAG	CCGCGCACCT	CCGGGGCGGC	TGCGGCCGTG	CGGTACTGAA	CCAGGATGGT	ACCGTCCTAC	GGCCCGCCAC	ATTCAGTGGA	GCATACCGCG	GTGCGGGTGG	ATAGTCCCGG	TCACGCAAGT	AGCACGGCTA	CGGGTTATGG	GGCCCAACCG	TCCAATGTAA	TCTGATGACG	CGGCGCATTC	TAGCTGACAC	GTGTGTCGCC	GTGGGCGGTG	GTGGCCGGGT	AAGGAGGCCT	AACCCGCTTT
AB0228-Ca_BFgam_gt0_kt2	CACTCCATCC	CGGCATTATA	CGTGGCCCTG	GTCGAGGTCT	TTGCTCCTTT	GGGGCCTATC	TCCCCGTGTC	ACTCTCCCAA	TCACCCACCC	GGGTAGGCCA	CGCATGCTCA	TATCACTTGT	GTGACGGGAC	GGTCGGAGTG	CGCGTGCCGG	GCAGAGAGAC	GCCCGCGGGC	GAGAGGCCAG	AATTCCGCTG	ATGACTATGC	TGCCGACGTA	ATGACCAGAA	GTTCTCGCGC	CAGGAGGTCT	GAGGAGGCAG	CCGCGCACCT	CCGGGGCGGC	TGCGGCCGTG	CGGTACTGAA	CCAGGATGGT	ACCGTCCTAC	GGCCCGCCAC	ATTCAGTGGA	GCGTACCGCG	GTGCGGGTGG	ATAGTCCCGG	TCACGCAAGT	AGCACGGCTA	CGGGTTATGG	GGCCCAACCG	TCCGATGTAA	TCTGATGACG	CGGCGCATTC	TAGCTGACAC	GTGTGTCGCC	GTGGGCGGTG	GTGGCCGGGT	TAGGAGGCCT	AACCCGCTTT
AB0228-Cb_BFgam_gt0_kt2	CACTCCATCC	CGGCATTATA	CGTGGCCCTG	GTCGAGGTCT	TTGCTCCTTT	GGGGCCTAAC	TCCCCGTGTC	ACTCTCCCAA	TCTCCCACCC	GGGTAGGCTA	CGCATGCTGA	TATCACTTGT	GTGACGGGAC	GGTCGGAGTG	CGCGTGCCGG	GCAGAGAGAC	GCCCGCGGGC	GAGAGGCCAG	AATTCCGCTG	ATGACTATGC	TGCCGACGTA	ATGACCAGAA	GTTCTCGCGC	CAGGAGGTCT	GAGGAGGCAG	CCGCGCACCT	CCGGGGCGGC	TGCGGCCGTG	CGGTACTGAA	CCAGGATGGT	ACCGTCCTAC	GGCCCGCCAC	ATTCAGTGGA	GCGTACCGCG	GTGCGGGTGG	ATAGACCCGG	TCACGCAAGT	AGCACGGCTA	CGGGTTATGG	GGCCCAACCG	TCCGATATAA	TCTGATGACG	CGGCGCATTC	TAGCTGACGC	GTGTGTCGCC	GTGGGCGGTG	GTGGCCGGGT	AAGGAGGCCT	AACCCGCTTT
AB0229-Ca_BFcol_gt2_kt2	CACTCCATCC	CGGCATTATA	CGTGGCCCTG	GTCGAGGTCT	TTGCTCCTTT	GGGGCCTATC	TCCCCGTGTC	ACTCTCCCAA	TCACCCACCC	GGGTAGGCCA	CGCATGCTCA	TATCACTTGT	GTGACGGGAC	GGTCGGAGTG	CGCGTGCCGG	GCAGAGAGAC	GCCCGCGGGC	GAGAGGCCAG	AATTCCGCTA	ATGACTATGC	TGCCGACGTA	ATGACCAGAA	GTTCTCGCGC	CAGGAGGTCT	GAGGAGGCAG	CCGCGCACCT	CCGGGGCGGC	TGCGACCGTG	CGGTACTGAA	CCAGGATGGT	ACCGTCCTAC	GGCCCGCCAC	ATTCAGGGGA	GCGTACCGCG	GTGCGGGTGG	TTAGTCCCGG	TCACGCAAGT	AGCACGGCTA	CGGGTTATGG	GGCCCAACCG	TCCAATGTAA	GCTGATGACG	CGGCGCATTC	TAGCTGACAC	GTGTGTCGCC	GTGGGCGGTG	GTGGCCGGGT	AAGGAGGCCT	AACCCGCTTT
AB0229-Cb_BFcol_gt0_kt2	CACTCCATCC	CGGCATTATA	CGTGGCCCTG	GTCGAGGTCT	TTGCTCCTTT	GGGGCCTATC	TCCCCGTGTC	ACTCTCCCAA	TCACCCACCC	GGGTAGGCCA	CGCATGCTGA	TATCACTTGT	GTGACGGGAC	GGTCGGAGTG	CGCGTGCCGG	GCAGAGAGAC	GCCCGCGGGC	GAGAGGCCAG	AATTCCGCTG	ATGACTATGC	TGCCGACGTA	ATGACCAGAA	GTTCTCGCGC	CAGGAGGTCT	GAGGAGGCAG	CCGCGCACCT	CCGGGGCGGC	TGCGGCCGTG	CGGTACTGAA	CCAGGATGGT	ACCGTCCTAC	GGCCCGCCAC	ATTCAGGGGA	GCGTACCGCG	GTGCGGGTGG	ATAGTCCCGG	TCACGCAAGT	AGCACGGCTA	CGGGTTATGG	GGCCCAACCG	TCCAATGTAA	GCTGATGACG	CGGCGCATTC	TAGCTGACGC	GTGTGTCGCC	GTGGGCGGTG	GTGGCCGGGT	AAGGAGGCCT	AACCCGCTTT
AB0232-Ca_BFgam_gt0_kt2	CACTCCATCC	CGGGATTATA	CGTGGCCCTG	GTCGAGGTCT	TTGCTCCTTT	GGGGCCTATC	TCCCCGTGTC	ACTCTCCCAA	TCACCCACCC	GGGTAGGCCA	CGCATGCTCA	TATCACTTGT	GTGACGGGAC	GGTCGGAGTG	CGCGTGCCGG	GCAGAGAGAC	GCCCGCGGGC	GAGAGGCCAG	AATTCCGCTG	ATGACTATGC	TGCCGACGTA	AAGACCAGAA	GTTCTCGCGC	CAGGAGGTCT	GAGGAGGCAG	CCGCGCACCT	CCGGGGCGGC	TGCGGCCGTG	CGGTACTGAA	CCAGGATGGT	ACCGTTCTAC	GGCCCGCCAC	ATTCAGTGGA	GCGTACCGCG	GTGCGGGTGG	ATAGTCCCGG	TCACGCAAGT	AGCACGGCTA	CGGGTTATGG	GGCCCAACCG	TCCAATGGAA	GCTGATGACG	CGGCGCATTC	TAGCTGACGC	GTGTGTCGCC	GTGGGCGGTG	GTGGCCGGGT	AAGGAGGCCT	AACCCGCTTT
AB0232-Cb_BFgam_gt0_kt2	CACTCCATCC	CGGCATTATA	CGTGGCCCTG	GTCGAGGTCT	TTGCTCCTTT	GGGGCCTATC	TCCCCGTGTC	ACTCTCCCAA	TCACCCACCC	GGGTAGGCCA	CGCATGCTCA	TATCACTTGT	GTGACGGGAC	GGTCGGAGTG	CGCGTGCCGG	GCAGAGAGAC	GCCCGCGGGC	GAGAGGCCAG	AATTCCGCTG	ATGACTATGC	TGCCGACGTA	AAGACCAGAA	GTTCTCGCGC	CAGGAGGTCT	GAGGAGGCAG	CCGCGCACCT	CCGGGGCGGC	TGCGGCCGTG	CGGTACTGAA	CCAGGATGGT	ACCGTCCTAC	GGCCCGCCAC	ATTCAGTGGA	GCGTACCGCG	GTGCGGGTGG	ATAGTCCCGG	TCACGCAAGT	AGCACGGCTA	CGGGTTATGG	GGCCCAACCG	TCCAATGTAA	TCTGATGACG	CGGCGCATTC	TAGCTGACGC	TTGTGTCGCC	GTGGGCGGTG	GTGGCCGGGT	AAGGAGGCCT	AACCCGCTTT
AB0234-Ca_BFcol_gt2_kt2	CACTCCATCC	CGGCATTATA	CGTGGCCCTG	GTCGAGGTCT	TTGCTCCTTT	GGGGCCTATC	TCCCCGTGTC	ACTCTCCCAA	TCACCCACCC	GGGTAGGCCA	CGCATGCTCA	TATCACTTGT	GTGACGGGAC	GGTCGGAGTG	CGCGTGCCGG	GCAGAGAGAC	GCCCGCGGGC	GAGAGGCCAG	AATTCCGCTA	ATGACTATGC	TGCCGACGTA	ATGACCAGAA	GTTCTCGCGC	CAGGAGGTCT	GAGGAGGCAG	CCGCGCACCT	CCGGGGCGGC	TGCGACCGTG	CGGTACTGAA	CCAGGATGGT	ACCGTCCTAC	GGCCCGCCAC	ATTCAGGGGA	GCGTACCGCG	GTGCGGGTGG	TTAGTCCCGG	TCACGCAAGT	AGCACGGCTA	CGGGTTATGG	GGCCCAACCG	TCCAATGTAA	GCTGATGACG	CGGCGCATTC	TAGCTGACAC	GTGTGTCGCC	GTGGGCGGTG	GTGGCCGGGT	AAGGAGGCCT	AACCCGCTTT
AB0234-Cb_BFcol_gt0_kt2	CACTCCATCC	CGGCATTATA	CGTGGCCCTG	GTCGAGGTCT	TTGCTCCTTT	GGGGCCTATC	TCCCCGTGTA	ACTCTCCCAA	TCACCCACCC	GGGTAGGCCA	CGCAAGCTCA	TATCACTTGT	GTGGCGGGAC	GGGCGGAGTG	CGCGTGCCGG	GCAGAGAGAC	GCCCGCGGGC	GAGAGGCCAG	AATCCCGCTG	ATGACTATGC	TGCCGACGTA	AAGACCAGAA	GTTCTCGCGC	CAGGAGGTCT	GAGGAGGCAG	CCGCGCACCT	CCGGGGCGGC	TGCGGCCGTG	CGGTACTGAA	CCAGGATGGT	ACCGTCCTAC	GGCCCGCCAC	ATTCAGTGGA	GCATACCGCG	GTGCGGGTGG	ATAGTCCCGG	TCACGCAAGT	AGCACGGCTA	CGGGTTATGG	GGCCCAACCG	TCCAATGTAA	TCTGATGACG	CGGCGCATTC	TAGCTGACAC	GTGTGTCGCC	GTGGGCGGTG	GTGGCCGGGT	AAGGAGGCCT	AACCCGCTTT
AB0235-Ca_BFgam_gt0_kt2	CACTCCATCC	CGGCATTATA	CGTGCCCCTG	GTCGAGGTCT	TTGCTCCTTT	GGGGCCTATC	TCCCCGTGTC	ACTCTCCCAA	TCACCCACCC	GGATAGGCCA	CGCATGCTGA	TATCACTTGT	GTGACGGGAC	GGTCGGAGTG	CGCGTGCCGG	GCAGAGAGAC	GCCCGCGGGC	GAGAGGCCAG	AATTCCGCTG	ATGACTATGC	TGCCGACGTA	ATGACCAGAA	GTTCTCGCGC	CAGGAGGTCT	GAGGAGGCAG	CCGCGCACCT	CCGGGGCGGC	TGCGGCCGTG	CGGTACTGAA	CCAGGATGGT	ACCGTCCTAC	GGCCCGCCAC	ATTCAGTGGA	GCGTACCGCG	GTGCGGGTGG	ATAGTCCCGG	TCACGCAAGT	AGCACGGCTA	CGGGTTATGG	GGCCCAACCG	TCCAATGGAA	TCTGATGACG	CGGCGCATTC	TAGCTGACAC	GTGTGTCGCC	GTGGGCGGTG	GTGGCCGAGT	TAGGAGGCCT	AACCCACTTT
AB0235-Cb_BFgam_gt0_kt2	CACTCCATCC	CGGGATTATA	CGTGGCCCTG	GTCGAGGTCT	TTGCTCCTTT	GGGGCCTATC	TCCCCGTGTC	ACTCTCCCAA	TCACCCACCC	GGGTAGGCCA	CGCATGCTCA	TATCACTTGT	GTGACGGGAC	GGTCGGAGTG	CGCGTGCCGG	GCAGAGAGAC	GCCCGCGGGC	GAGAGGCCAG	AATTCCGCTG	ATGACTATGC	TGCCGACGTA	ATGACCAGAA	GTTCTCGCGC	CAGGAGGTCT	GAGGAGGCAG	CCGCGCACCT	CCGGGGCGGC	TGCGGCCGTG	CGGTACTGAA	CCAGGATGGT	ACCGTCCTAC	GGCCCGCCAC	ATTCAGTGGA	GCGTACCGCG	GTGCGGGTGG	ATAGTCCCGG	TCACGCAAGT	AGCACGGCTA	CGGGTTATGG	GGCCCAACCG	TCCAATGTAA	GCTGATGACG	CGGCGCATTC	TAGCTGACAC	GTGTGTCGCC	ATGGGCGGTG	GTGGCCGGGT	AAGGAAGCCT	AACCCGCTTT
AB0236-Ca_BFgam_gt0_kt2	CACTCCATCC	CGGGATTATA	CGTGGCCCTG	GTCGAGGTCT	TTGCTCCTTT	GGGGCCTATC	TCCCCGTGTC	ACTCTCCCAA	TCACCCACCC	GGGTAGGCCA	CGCATGCTCA	TATCACTTGT	GTGACGGGAC	GGTCGGAGTG	CGCGTGCCGG	GCAGAGAGAC	GCCCGCGGGC	GAGAGGCCAG	AATCCCGCTG	ATGACTATGC	TGCCGACGTA	ATGACCAGAA	GTTCTCGCGC	CAGGAGGTCT	GAGGAGGCAG	CCGCGCACCT	TCGGGGCGGC	TGCGGCCGTG	CGGTACTGAA	CCAGGATGGT	ACCGTCCTAC	GGCCCGCCAC	ATTCAGTGGA	GCGTACCGCG	GTGCGGGTGG	ATAGTCCCGA	TCACGCAAGT	AGCACGGCTA	CGGGTTATGG	GGCCCAACCG	TCCAATGTAA	GCTGATGACG	CGGCGCATTC	TAGCTGACAC	GTGTGTCGCC	GTGGGCGGTG	GTGGCCGGGT	TAGGAGGCCT	AACCCACTTT
AB0236-Cb_BFgam_gt0_kt2	CACTCCATCC	CAGGATTATA	CGTGGCCCTG	GTCGAGGTCT	TCGCTCCTTT	GGGGCCTATC	TCCCCGTGTC	ACTCTCCCAA	TCACCCACCC	GGGTAGGCCA	CGCATGCTCA	TATCACTTGT	GTGACGGGAC	GGTCGGAGTG	CGCGTGCCGG	GCAGAGAGAC	GCCCGCGGGC	GAAAGGCCAG	AATTCCGCTG	ATGACTATGC	TGCCGACGTA	ATGACCAGAA	GTTCTCGCGC	CAGGAGGTCT	GAGGAGGCAG	CCGCGCACCT	TCGGGGCGGC	TGCGGCCGTG	CGGTACTGAA	CCAGGATGGT	ACCGTCCTAC	GGCCCGCCAC	ATGCAGTGGA	GCGTACCGCG	GTGCGGGTGG	ATAGTCCCGG	TCACGCAAGT	AGCACGGCTA	CGGGTTATGG	GGCCCAACCG	TCCAATGTAA	GCTGATGACG	CGGCGCATTC	TAGCTGACGC	GTGTGTCGCC	GTGGGCGGTG	GTGGCCCGGT	AAGGAGGCCT	AACCAGCTTT
AB0237-Ca_BFcol_gt2_kt2	CACTCCATCC	CGGCATTATA	CGTGGCCCTG	GTCGAGGTCT	TTGCTCCTTT	GGGGCCTATC	TCCCCGTGTC	ACTCTCCCAA	TCACCCACCC	GGGTAGGCCA	CGCATGCTCA	TATCACTTGT	GTGACGGGAC	GGTCGGAGTG	CGCGTGCCGG	GCAGAGAGAC	GCCCGCGGGC	GAGAGGCCAG	AATTCCGCTA	ATGACTATGC	TGCCGACGTA	ATGACCAGAA	GTTCTCGCGC	CAGGAGGTCT	GAGGAGGCAG	CCGCGCACCT	CCGGGGCGGC	TGCGACCGTG	CGGTACTGAA	CCAGGATGGT	ACCGTCCTAC	GGCCCGCCAC	ATTCAGGGGA	GCGTACCGCG	GTGCGGGTGG	TTAGTCCCGG	TCACGCAAGT	AGCACGGCTA	CGGGTTATGG	GGCCCAACCG	TCCAATGTAA	GCTGATGACG	CGGCGCATTC	TAGCTGACAC	GTGTGTCGCC	GTGGGCGGTG	GTGGCCGGGT	AAGGAGGCCT	AACCCGCTTT
AB0237-Cb_BFcol_gt2_kt2	CACTCCATCC	CGGCATTATA	CGTGGCCCTG	GTCGAGGTCT	TTGCTCCTTT	GGGGCCTATC	TCCCCGTGTC	ACTCTCCCAA	TCACCCACCC	GGGTAGGCCA	CGCATGCTCA	TATCACTTGT	GTGACGGGAC	GGTCGGAGTG	CGCGTGCCGG	GCAGAGAGAC	GCCCGCGGGC	GAGAGGCCAG	AATTCCGCTG	ATGACTATGC	TGCCGACGTA	ATGACCAGAA	GTTCTCGCGC	CAGGAGGTCT	GAGGAGGCAG	CCGCGCACCT	CCGGGGCGGC	TGCGGCCGTG	CGGTACTGAA	CCAGGATGGT	ACCGTCCTAC	GGCCCGCCAC	ATTCAGTGGA	GCATACCGCG	GTGCGGGTGG	ATAGTCCCGG	TCACGCAAGT	AGCACGGCTA	CGGGTTATGG	GGCCCAACCG	TCCAATGTAA	TCTGATGACG	CGGCGCATTC	TAGCTGACAC	GTGTGTCGCC	GTGGGCGGTG	GTGGCCGGGT	AAGGAGGCCT	AACCCGCTTT
AB0238-Ca_BFgam_gt0_kt2	CACTCCATCC	CGGCATTATA	CGTGGCCCTG	GTCGAGGTCT	TTGCTCCTTT	GGGGCCTATC	TCCCCGTGTC	ACTCTCCCAA	TCACCCACCC	GGGTAGGCCA	CGCATGCTGA	TATCACTTGT	GTGACGGGAC	GGTCGGAGTG	CGCGTGCCGG	GCAGAGAGAC	GCCCGCGGGC	GAGAGGCCAG	AATTCCGCTG	ATGACTATGC	TGCCGCCGTA	AAGACCAGAA	GTTCTCGCGC	CAGGAGGTCT	GAGGAGGCAA	CTGCGTACCT	CCGGGGCGGC	TGCGGCCGTG	CGGTACTGAA	CCAGGATGGT	ACCGTCCTAC	GGCCCGCCAC	ATTCAGTGGA	GCGTACCGCG	GTGCGGGTGG	ATAGTCCCGG	TCACGCAAGT	AGCACGGCTA	CGGGTTATGG	GGCCCAACCG	TCCAATGTAA	GCTGATGACG	CGGCGCATTC	TAGCTGACGC	GTGTGTCGCC	GTGGGCGGTG	GTGGCCGGGT	AAGGAGGCCT	AACCCGCTTT
AB0238-Cb_BFgam_gt1_kt2	CACTCCATCC	CGGCATTATA	CGTGGCCCTG	GTCGAGGTCT	TTGCTCCTTT	GGGGCCTATC	TCCCCGTGTC	ACTCTCCCAA	TCACCCACCC	GGGTAGGCCA	CGCATGCTCA	TATCACTTGT	GTGACGGGAC	GGTCGGAGTG	CGCGTGCCGG	GCAGAGAGAC	GCCCGCGGGC	GAGAGGCCAG	AATTCCGCTG	ATGACTATGC	TGCCGACGTA	ATGACCAGAA	GTTCTCGTGC	CAGGAGGTCT	GAGGAGGCAG	CCGCGCACCT	CCGGGGCGGC	TGCGGCCGTG	CGGTACTGAA	CCAGGATGGT	ACCGTCCTAC	GGCCCGCCAC	ATTCAGTGGA	GCGTACCGCG	GTGCGAGTGG	ATAGTCCCGG	TCACGCAAGT	AGCACGGCTA	CGGGTTATGG	GGCCCAACCG	TCCAATGTAA	TCTGATGACG	CGGCACATTC	TAGCTGACAC	GTGTGTCGCC	GTGGGCGGTG	GTGGCCGGGT	TAGGAGGCCT	AACCCGCTTT
AB0239-Ca_BFgam_gt0_kt2	CACTCCATCC	CGGCATTATA	CGTGGCCCTG	GTCGAGGTCT	TTGCTCCTTT	GGGGCCTATC	TCCCCGTGTC	ACTCTCCCAA	TCACCCACCC	GGGTAGGCTA	CGCATGCTGA	TATCACTTGT	GTGACGGGAC	GGTCGGAGTG	CGCGTGCCGG	GCAGAGAGAC	GCCCGCGGGC	GAGAGGCCAG	AATTCCGCTG	ATGACTATGC	TGCCGACGTA	AAGACCAGAA	GTTCTCGCGC	CAGGAGGTCT	GAGGAGGCAG	CCGCGCACCT	CCGGGGCGGC	TGCGGCCGTG	CGGTACTGAA	CCAGGATGGT	ACCGTCCTAC	GGCCCGCCAC	ATTCAGTGGA	GCGTACCGCG	GTGCGGGTGG	ATAGTCCCGG	TCACGCAAGT	AGCACGGCTA	CGGGTTATGG	GGCCCAACCG	TCCGATGTAA	TCTGATGACG	CGGCGCATTC	TAGCTGACGC	GTGTGTCGCC	GTGGGCGGTG	GTGGCCGGGT	TAGGAGGCCT	AACCCACTTT
AB0239-Cb_BFgam_gt1_kt2	CACTCCATCC	CGGCATTATA	CGTGGCCCTG	GTCGAGGTCT	TTGCTCCTTT	GGGGCCTATC	TCCCCGTGTC	ACTCTCCCAA	TCACCCACCC	GGGTAGGCCA	CGCATGCTCA	TATCACTTGT	GTGACGGGAC	GGTCGGAGTG	CGCGTGCCGG	GCAGAGAGAC	GCCCGCGGGC	GAGAGGCCAG	AATTCCGCTG	ATGACTATGC	TGCCGACGTA	AAGACCAGAA	GTTCTCGCGC	CAGGAGGTCT	GAGGAGGCAG	CCGCGCACCT	CCGGGGCGGC	TGCGGCCGTG	CGGTACTGAA	TCAGGATGGT	ACCGTCCTAC	GGCCCGCCAC	ATTCAGTGGA	GCGTACCGCG	GTGCGGGTGG	ATAGTCCCGG	TCACGCAAGT	AGCACGGCTA	CGGGTTATGG	GGCCCAATCG	TCCAATGTAA	GCTGATGACG	CGGCGCATTC	TAGCTGACGC	GTGTGTCGCC	GTGGGCGGTG	GTGGCCGGGT	AAGGAGGCCT	AACCCGCTTT
AB0240-Ca_BFcol_gt2_kt2	CACTCCATCC	CGGCATTATA	CGTGGCCCTG	GTCGAGGTCT	TTGCTCCTTT	GGGGCCTATC	TCCCCGTGTC	ACTCTCCCAA	TCACCCACCC	GGGTAGGCCA	CGCATGCTCA	TATCACTTGT	GTGACGGGAC	GGTCGGAGTG	CGCGTGCCGG	GCAGAGAGAC	GCCCGCGGGC	GAGAGGCCAG	AATTCCGCTA	ATGACTATGC	TGCCGACGTA	ATGACCAGAA	GTTCTCGCGC	CAGGAGGTCT	GAGGAGGCAG	CCGCGCACCT	CCGGGGCGGC	TGCGACCGTG	CGGTACTGAA	CCAGGATGGT	ACCGTCCTAC	GGCCCGCCAC	ATTCAGGGGA	GCGTACCGCG	GTGCGGGTGG	TTAGTCCCGG	TCACGCAAGT	AGCACGGCTA	CGGGTTATGG	GGCCCAACCG	TCCAATGTAA	GCTGATGACG	CGGCGCATTC	TAGCTGACAC	GTGTGTCGCC	GTGGGCGGTG	GTGGCCGGGT	AAGGAGGCCT	AACCCGCTTT
AB0240-Cb_BFcol_gt0_kt2	CACTCCATCC	CGGCATTATA	CGTGGCCCTG	GTCGAGGTCT	TTGCTCCTTT	GGGGCCTATC	TCCCCGTGTC	ACCCTCCCAA	TCACCCACCC	GGGTAGGCCA	CGCATGCTCA	TATCACTTGT	GTGACGGGAC	GGTCGGAGTG	CGCGTGCCGG	GCAGAGAGAC	GCCCGCGGGC	GAGAGGCCAG	AATTCCGCTG	ATGACTATGC	TGCCGACGTA	ATGACCAGAA	GTTCTCGCGC	CAGGAGGTCT	GAGGAGGCAG	CCGCGCACCT	CCGGGGCGGC	TGCGGCCGTG	CGGTGCTGAA	CCAGGATGGT	ACCGTCCTAC	GGCCCGCCAC	ATTCAGTGGA	GCGTACCGCG	GTGCGGGTGG	ATAGTCCCGG	TCACGCAAGT	AGCACGGCTA	CGGGTTATGG	GGCCCCACCG	TCCAATGGAA	GCTGATGACG	CGGCGCGTTC	TAGCTGACGC	GTGTGTCGCC	GTGGGCGGTG	GTGGCCGGGT	AAGGGGGCCT	AACCCGCTTT
AB0241-Ca_BFgam_gt1_kt2	CACTCCATCC	CGGCATTATA	CGTGGCCCTG	GTCGAGGTCT	TTGCTCCTTT	GGGGCCTATC	TCCCCGTGTC	ACTCTCCCAA	TCACCCACCC	GGGTAGGCCA	CGCATGCTCA	TATCACTTGT	GTGACGGGAC	GGTCGGAGTG	CGCGTGCCGG	GCAGAGAGAC	GCCCGCGGGC	GAGAGGCCAG	AATTCCGCTG	ATGACTATGC	TGCCGACGTA	ATGACCAGAA	GTTCTCGCGC	CAGGAGGTCT	GAGGAGGCAG	CCGCGCACCT	CCGGGGCGGC	TGCGGCCGTG	CGGTACTGAA	CCAGGATGGT	ACCGTCCTAC	GGCCCGCCAC	ATTCAGTGCA	GCGTACCGCG	GTGCGGGTGG	ATAGTCCCGG	TCACGCAAGT	AGCACGGCTA	CGGGTTATGG	GGCCCAACCG	TCCAATGTAA	GCTGATGACG	CGGCGCATTC	TAGCTGACGC	GTGTGTCGCC	GTGGGCGGTG	GTGGCCCGGT	AAGGAGGCCT	AACCCGCTTT
AB0241-Cb_BFgam_gt1_kt2	CACTCCATCC	CGGCATTATA	CGTGCCCCTG	GTCGAGGTCT	TTGCTCCTTT	GGGGCCTATC	TCCCCGTGTC	ACTCTCCCAA	TCACCCACCC	GGGTAGGCCA	CGCATGCTGA	TATCACTTGT	GTGACGGGAC	GGTCGGAGTG	CGCGTGCCGG	GCAGAGAGAC	GCCCGCGGGC	GAGAGGCCAG	AATTCCGCTG	ATGACTATGC	TGCCGCCGTA	AAGACCAGAA	GTTCTCGCGC	CAGGAGGTCT	GAGGAGGCAA	CTGCGCACCT	CCGGGGCGGC	TGCGGCCGTG	CGGTACTGAA	CCAGGATGGT	ACCGTCCTAC	GGCCCGCCAC	ATTCAGTGGA	GCGTACCGCG	GTGCGGGTGG	ATAGTCCCGG	TCACGCAAGT	AGCACGGCTA	CGGGTTATGG	GGCCCAACCG	TCCAATGTAA	GCTGATGACG	CGGCGCATTC	TAGCTGACGC	GTGTGTCGCC	GTGGGCGGTG	GTGGCCGGGT	AAGGAGGCCT	AACCCGCTTT
AB0242-Ca_BFcol_gt2_kt2	CACTCCATCC	CGGCATTATA	CGTGGCCCTG	GTCGAGGTCT	TTGCTCCTTT	GGGGCCTATC	TCCCCGTGTC	ACTCTCCCAA	TCACCCACCC	GGGTAGGCCA	CGCATGCTCA	TATCACTTGT	GTGACGGGAC	GGTCGGAGTG	CGCGTGCCGG	GCAGAGAGAC	GCCCGCGGGC	GAGAGGCCAG	AATTCCGCTA	ATGACTATGC	TGCCGACGTA	ATGACCAGAA	GTTCTCGCGC	CAGGAGGTCT	GAGGAGGCAG	CCGCGCACCT	CCGGGGCGGC	TGCGACCGTG	CGGTACTGAA	CCAGGATGGT	ACCGTCCTAC	GGCCCGCCAC	ATTCAGGGGA	GCGTACCGCG	GTGCGGGTGG	TTAGTCCCGG	TCACGCAAGT	AGCACGGCTA	CGGGTTATGG	GGCCCAACCG	TCCAATGTAA	GCTGATGACG	CGGCGCATTC	TAGCTGACAC	GTGTGTCGCC	GTGGGCGGTG	GTGGCCGGGT	AAGGAGGCCT	AACCCGCTTT
AB0242-Cb_BFcol_gt2_kt2	CACTCCATCC	CGGCATTATA	CGTGGCCCTG	GTCGAGGTCT	TTGCTCCTTT	GGGGCCTATC	TCCCCGTGTA	ACTCTCCCAA	TCACCCACCC	GGGTAGGCCA	CGCAAGCTCA	TATCACTTGT	GTGGCGGGAC	GGGCGGAGTG	CGCGTGCCGG	GCAGAGAGAC	GCCCGCGGGC	GAGAGGCCAG	AATCCCGCTG	ATGACTATGC	TGCCGACGTA	AAGACCAGAA	GTTCTCGCGC	CAGGAGGTCT	GAGGAGGCAG	CCGCGCACCT	CCGGGGCGGC	TGCGGCCGTG	CGGTACTGAA	CCAGGATGGT	ACCGTCCTAC	GGCCCGCCAC	ATTCAGTGGA	GCATACCGCG	GTGCGGGTGG	ATAGTCCCGG	TCACGCAAGT	AGCACGGCTA	CGGGTTATGG	GGCCCAACCG	TCCAATGTAA	TCTGATGACG	CGGCGCATTC	TAGCTGACAC	GTGTGTCGCC	GTGGGCGGTG	GTGGCCGGGT	AAGGAGGCCT	AACCCGCTTT
AB0243-Ca_BFcol_gt0_kt2	CACTCCATCC	CGGCATTATA	CGTGGCCCTG	GTCGAGGTCT	TTGCTCCTTT	GGGGCCTATC	TCCCCGTGTC	ACTCTCCCAA	TCACCCACCC	GGGTAGGCCA	CGCATGCTCA	TATCACTTGT	GTGACGGGAC	GGTCGGAGTG	CGCGTGCCGG	GCAGAGAGAC	GCCCGCGGGC	GAGAGGCCAG	AATTCCGCTA	ATGACTATGC	TGCCGACGTA	ATGACCAGAA	GTTCTCGCGC	CAGGAGGTCT	GAGGAGGCAG	CCGCGCACCT	CCGGGGCGGC	TGCGACCGTG	CGGTACTGAA	CCAGGATGGT	ACCGTCCTAC	GGCCCGCCAC	ATTCAGGGGA	GCGTACCGCG	GTGCGGGTGG	TTAGTCCCGG	TCACGCAAGT	AGCACGGCTA	CGGGTTATGG	GGCCCAACCG	TCCAATGTAA	GCTGATGACG	CGGCGCATTC	TAGCTGACAC	GTGTGTCGCC	GTGGGCGGTG	GTGGCCGGGT	AAGGAGGCCT	AACCCGCTTT
AB0243-Cb_BFcol_gt2_kt2	CACTCCATCC	CGGCATTATA	CGTGGCCCTG	GTCGAGGTCT	TTGCTCCTTT	GGGGCCTATC	TCCCCGTGTC	ACTCTCCCAA	TCACCCACCC	GGGTAGGCCA	CGCATGCTCA	TATCACTTGT	GTGACGGGAC	GGTCGGAGTG	CGCGTGCCGG	GCAGAGAGAC	GCCCGCGGGC	GAGAGGCCAG	AATTCCGCTA	ATGACTATGC	TGCCGACGTA	ATGACCAGAA	GTTCTCGCGC	CAGGAGGTCT	GAGGAGGCAG	CCGCGCACCT	CCGGGGCGGC	TGCGACCGTG	CGGTACTGAA	CCAGGATGGT	ACCGTCCTAC	GGCCCGCCAC	ATTCAGGGGA	GCGTACCGCG	GTGCGGGTGG	TTAGTCCCGG	TCACGCAAGT	AGCACGGCTA	CGGGTTATGG	GGCCCAACCG	TCCAATGTAA	GCTGATGACG	CGGCGCATTC	TAGCTGACAC	GTGTGTCGCC	GTGGGCGGTG	GTGGCCGGGT	AAGGAGGCCT	AACCCGCTTT
AB0244-Ca_BFgam_gt1_kt2	CACTCCATCC	CGGGATTATA	CGTGGCCCTG	GTCGAGGTCT	TTGCTCCTTT	GAGGCCTATC	TCCCCGTGTC	ACTCTCCCAA	TCACCCACCC	GGGTAGGCCA	CGCATGCTCA	TATCACTTGT	GTGACGAGAC	GGTCGGAGTG	CGCGCGCCGG	GCAGAGAGAC	GCCCGCGGGC	GAGAGGCCAG	AATTCCGCTG	ATGACTATGC	TGCCGACGTA	ATGACCAGAA	GTTCTCGCGC	CAGGAGGTCT	GAGGAGGCAG	CCGCGCACCT	CCGGGGCGGC	TGCGGCCGTG	CGGTACTGAA	TCAGGATGGT	ACCGTCCTAC	GGCCCGCCAC	ATTCAGTGGA	GCGTACCGCG	GTGCGGGTGG	ATAGTCCCGG	TCACGCAAGT	AGCACGGCTA	CGGGTTATGG	GGCCCAACCG	TCCAATGTAA	GCTGATGACG	CGGCGCATTC	TAGCTGACGC	GTGTGTCGCC	GTGGGCGGTG	GTGGCCGGGT	AAGGAGGCCT	AACCCGCTTT
AB0244-Cb_BFgam_gt0_kt2	CACTCCATCC	CGGCATTATA	CGTGGCCCTG	GTCGAGGTCT	TTGCTCCTTT	GGGGCCTATC	TCCCCGTGTC	ACTCTCCCAA	TCACCCACCC	GGGTAGGCCA	CGCATGCTCA	TATCACTTGT	GTGACGGGAC	GGTCGGAGTG	CGCGTGCCGG	GCAGAGAGAC	GCCCGCGGGC	GAGAGGCCAG	AATTCCCCTG	ATGACTATGC	TGCCGACGTA	ATGACCAGAA	GTTCTCGCGC	CAGGAGGTCT	GAGGAGGCAG	CCGCGCACCT	CCGGGGCGGC	TGCGGCCGTG	CGGTACTGAA	CCAGGATGGT	ACCGTCCTAC	GGCCCGCCAC	ATTCAGTGGA	GCGTACCGCG	GTGCGGGTGG	ATAGTCCCGG	TCACGCAAGT	AGCACGGCTA	CGGGTTATCG	GGCCCAACCG	TCCGATGTAA	TCTGATGACG	CGGCGCATTC	TAGCTGACGC	GTGTGTCGCC	GTGGGCGGTG	GTGGCCGGGT	AAGGGGGCCT	AACCCGCTTT
AB0246-Ca_BFcol_gt2_kt2	CACTCCATCC	CGGCATTATA	CGTGGCCCTG	GTCGAGGTCT	TTGCTCCTTT	GGGGCCTATC	TCCCCGTGTA	ACTCTCCCAA	TCACCCACCC	GGGTAGGCCA	CGCAAGCTCA	TATCACTTGT	GTGGCGGGAC	GGGCGGAGTG	CGCGTGCCGG	GCAGAGAGAC	GCCCGCGGGC	GAGAGGCCAG	AATCCCGCTG	ATGACTATGC	TGCCGACGTA	AAGACCAGAA	GTTCTCGCGC	CAGGAGGTCT	GAGGAGGCAG	CCGCGCACCT	CCGGGGCGGC	TGCGGCCGTG	CGGTACTGAA	CCAGGATGGT	ACCGTCCTAC	GGCCCGCCAC	ATTCAGTGGA	GCATACCGCG	GTGCGGGTGG	ATAGTCCCGG	TCACGCAAGT	AGCACGGCTA	CGGGTTATGG	GGCCCAACCG	TCCAATGTAA	TCTGATGACG	CGGCGCATTC	TAGCTGACAC	GTGTGTCGCC	GTGGGCGGTG	GTGGCCGGGT	AAGGAGGCCT	AACCCGCTTT
AB0246-Cb_BFcol_gt0_kt2	CACTCCATCC	CGGCATTATA	CGTGGCCCTG	GTCGAGGTCT	TTGCTCCTTT	GGGGCCTATC	TCCCCGTGTC	ACTCTCCCAA	TCACCCACCC	GGGTAGGCCA	CGCATGCTCA	TATCACTTGT	GTGACGGGAC	GGTCGGAGTG	CGCGTGCCGG	GCAGAGAGAC	GCCCGCGGGC	GAGAGGCCAG	AATTCCGCTG	ATGACTATGC	TGCCGACGTA	TTGACCAGAA	GTTCTCGCGC	CAGGAGGTCT	GAGGAGGCAG	CCGCGCACCT	CCGGGGCGGC	TGCGGCCGTG	CGGTACTAAA	CCAGGATGGT	ACCGTCCTAC	GGCCCGCCAC	ATTCAGTGCA	GCGTACCGCG	GTGCGGGTGG	ATAGTCCCGG	TCACGCAAGT	AGCACGGCTA	CGGGTTATGG	GGCCCAACCG	TCCAATGTAA	GCTGATGACG	CGGCGCATTC	TAGCTGACAC	GTGTGTCGCC	GTGGGCGGTG	GTGGCCGGGT	AAGGAGGCCT	AACCCGCTTT
AB0247-Ca_BFcol_gt2_kt2	CACTCCATCC	CGGCATTATA	CGTGGCCCTG	GTCGAGGTCT	TTGCTCCTTT	GGGGCCTATC	TCCCCGTGTC	ACTCTCCCAA	TCACCCACCC	GGGTAGGCCA	CGCATGCTCA	TATCACTTGT	GTGACGGGAC	GGTCGGAGTG	CGCGTGCCGG	GCAGAGAGAC	GCCCGCGGGC	GAGAGGCCAG	AATTCCGCTA	ATGACTATGC	TGCCGACGTA	ATGACCAGAA	GTTCTCGCGC	CAGGAGGTCT	GAGGAGGCAG	CCGCGCACCT	CCGGGGCGGC	TGCGACCGTG	CGGTACTGAA	CCAGGATGGT	ACCGTCCTAC	GGCCCGCCAC	ATTCAGGGGA	GCGTACCGCG	GTGCGGGTGG	TTAGTCCCGG	TCACGCAAGT	AGCACGGCTA	CGGGTTATGG	GGCCCAACCG	TCCAATGTAA	GCTGATGACG	CGGCGCATTC	TAGCTGACAC	GTGTGTCGCC	GTGGGCGGTG	GTGGCCGGGT	AAGGAGGCCT	AACCCGCTTT
AB0247-Cb_BFcol_gt2_kt2	CACTCCATCC	CGGCATTATA	CGTGGCCCTG	GTCGAGGTCT	TTGCTCCTTT	GGGGCCTATC	TCCCCGTGTA	ACTCTCCCAA	TCACCCACCC	GGGTAGGCCA	CGCAAGCTCA	TATCACTTGT	GTGGCGGGAC	GGGCGGAGTG	CGCGTGCCGG	GCAGAGAGAC	GCCCGCGGGC	GAGAGGCCAG	AATCCCGCTG	ATGACTATGC	TGCCGACGTA	AAGACCAGAA	GTTCTCGCGC	CAGGAGGTCT	GAGGAGTCAG	CCGCGCACCT	CCGGGGCGGC	TGCGGCCGTG	CGGTACCGAA	CCAGGATGGT	ACCGTCCTAC	GGCCCGCCAC	ATTCAGTGGA	GCATACCGCG	GTGCGGGTGG	ATAGTCCCGG	TCACGCAAGT	AGCACGGCTA	CGGGTTATGG	GGCCCAACCG	TCCAATGTAA	TCTGATGACG	CGGCGCATTC	TAGCTGACAC	GTGTGTCGCC	GTGGGCGGTG	GTGGCCGGGT	AAGGAGGCCT	AACCCGCTTT
AB0249-Ca_BFcol_gt0_kt2	CACTCCATCC	CGGCATTATA	CGTGCCCCTG	GTCGAGGTCT	TTGCTCCTTT	GGGGCCTATC	TCCCCGTGTC	ACTCTCCCAA	TCACCCACCC	GGGTAGGCCA	CGCATGCTCA	TATCACTTGT	GTGACGGGAC	GGTCGGAGTG	CGCGTGCCGG	GCAGAGAGAC	GCCCGCGGGC	GAGAGGCCAG	AATTCCGCTA	ATGACTATGC	TGCCGACGTA	ATGACCAGAA	GTTCTCGCGC	CAGGAGGTCT	GAGGAGGCAG	CCGCGCACCT	CCGGGGCGGC	TGCGACCGTG	CGGTACTGAA	CCAGGATGGT	ACCGTCCTAC	GGCCCGCCAC	ATTCAGGGGA	GCGTACCGCG	GTGCGGGTGG	TTAGTCCCGG	TCACGCAAGT	AGCACGGCTA	CGGGTTATGG	GGCCCAACCG	TCCAATGTAA	GCTGATGACG	CGGCGCATTC	TAGCTGACAC	GTGTGTCGCC	GTGGGCGGTG	GTGGCCGGGT	AAGGAGGCCT	AACCCGCTTT
AB0249-Cb_BFcol_gt2_kt2	CACTCCATCC	CGGCATTATA	CGTGGCCCTG	GTCGAGGTCT	TCGCTCCTTT	GGGGCCTATC	TCCCCGTGTC	ACTCTCCCAA	TCACCCACCC	GGGTAGGCTA	CGCATGCTGA	TATCACTTGT	GTGACGGGAC	GGTCGGAGTG	CGCGTGCCGG	GCAGAGAGAC	GCCCGCGGGC	GAGAGGCCAG	AATTCCGCTG	ATGACTATGC	TGCCGACGTA	ATGACCAGAA	GTTCTCGCGC	CAGGAGGTCT	GAGGAGGCAG	CCGCGCACCT	CCGGGGCGGC	TGCGGCCGTG	CGGTACTGAA	CCAGGATGGT	ACCGTCCTAC	GGCCCGCCAC	ATTCAGTGGA	GCGTACCGCG	GTGCGGGTGG	ATAGTCCCGG	TCACGCAAGT	AGCACGGCTA	CGGGTTATGG	GGCCCAACCG	TCCAATGTAA	GCTGATGACG	CGGCGCATTC	TAGCTGACGC	GTGTGTCGCC	GTGGGCGGTG	GTGGCCGGGT	AAGGAGGCCT	AACCCGCTTT
AB0250-Ca_BFcol_gt2_kt2	CACTCCATCC	CGGCATTATA	CGTGGCCCTG	GTCGAGGTCT	TTGCTCCTTT	GGGGCCTATC	TCCCCGTGTC	ACTCTCCCAA	TCACCCACCC	GGGTAGGCTA	CGCATGCTGA	TATCACTTGT	GTGACGGGAC	GGTCGGAGTG	CGCGTGCCGG	GCAGAGAGAC	GCCCGCGGGC	GAGAGGCCAG	AATTCCGCTG	ATGACTATGC	TGCCGACGTA	ATGACCAGAA	GTTCTCGCGC	CAGGAGGTCT	GAGGAGGCAG	CCGTGCACCT	CCGGGGCGGC	TGCGGCCGTG	CGGTACTGAA	CCAGGATGGT	ACCGTCCTAC	GGCCCGCCAC	ATTCAGTGGA	GCGTACCGCG	GTGCGGGTGG	ATAGTCCCGG	TCACGCAAGT	ACCACGGCTA	CGGGTTATGG	GGCCCAACCG	TCCAATGTAA	TCTGATGACG	CGGCGCATTC	TAGCTGACAC	GTGTGTCGCC	GTGGGCGGTG	GTGGCCGGGT	AAGGAGGCCT	AACCCGCTTT
AB0250-Cb_BFcol_gt0_kt2	CACTCCATCC	CGGCATTATA	CGTGGCCCTG	GTCGAGGTCT	TTGCTCCTTT	GGGGCCTATC	TCCCCGTGTA	ACTCTCCCAA	TCACCCACCC	GGGTAGGCCA	CGCAAGCTCA	TATCACTTGT	GTGGCGGGAC	GGGCGGAGTG	CGCGTGCCGG	GCAGAGAGAC	GCCCGCGGGC	GAGAGGCCAG	AATCCCGCTG	ATGACTATGC	TGCCGACGTA	AAGACCAGAA	GTTCTCGCGC	CAGGAGGTCT	GAGGAGGCAG	CCGCGCACCT	CCGGGGCGGC	TGCGGCCGTG	CGGTACTGAA	CCAGGATGGT	ACCGTCCTAC	GGCCCGCCAC	ATTCAGTGGA	GCATACCGCG	GTGCGGGTGG	ATAGTCCCGG	TCACGCAAGT	AGCACGGCTA	CGGGTTATGG	GGCCCAACCG	TCCAATGTAA	TCTGATGACG	CGGCGCATTC	TAGCTGACGC	GTGTGTCGCC	GTGGGCGGTG	GTGGCCGGGT	AAGGAGGCCT	AACCCGCTTT
AB0252-Ca_BFgam_gt0_kt2	CACTCCATCC	CGGCATTATA	CGTGCCCCTG	GTCGAGGTCT	TTGCTCCTTT	GGGGCCTATC	TCCCCGTGTC	ACTCTCCCAA	TCACCCACCC	GGGTAGGCCA	CGCATGCTCA	TATCACTTGT	GTGACGGGAC	GGTCGGAGTG	CGCGTGCCGG	GCAGAGAGAC	GCCCGCGGGC	GAGAGGCCAG	AATTCCGCTG	ACGACTATGC	TGCCGACGTA	ATGACCAGAA	GTTCTCGCGC	CAGGAGGTCT	GAGGAGGCAG	CCGCGCACCT	CCGGGGCGGC	TGCGGCCGTG	CGGTACTGAA	CCAGGATGGT	ACCGTCCTAC	GGCCCGCCAC	ATTCAGTGCA	GCGTACCGCG	GTGCGGGTGG	ATAGTCCCGG	TCACGCAAGT	AGCACGGCTA	CGGGTTATGG	GGCCCAACCG	TCCAATGGAA	GCTGATGACG	CGGCGCATTC	TAGCTGACGC	GTGTGTCGCC	GTGGGCGGTG	GTGGCCGGGT	AAGGAGGCCT	AACCCGCTTT
AB0252-Cb_BFgam_gt0_kt2	CACTTCATCC	CGGCATTATA	CGTGGCCCTG	GTCGAGGTCT	TTGCTCCTTT	GGGGCCTATC	TCCCCGTGTC	ACTCTCCCAA	TCACCCACCC	GGGTAGGCCA	CGCATGCTCA	TATCACTTGT	GTGACGGGAC	GGTCGGAGTG	CGCGTGCCGG	GCAGAGAGAC	GCCCGCGGGC	GAGAGGCTAG	AATTCCGCTG	ATGACTATGC	TGCCGACGTA	ATGACCAGAA	GTTCTCGCGC	CAGGAGGTCT	GAGGAGGCAG	CCGCGCACCT	CCGGGGCGGC	TGCGGCCGTG	CGGTACTGAA	CCAGGATGGT	ACCGTCCTAC	GGCCCGCCAC	ATTCAGTGGA	GCGTACCGTG	GTGCGGGTGG	ATAGTCCCGG	TCACGCAAGT	AGCACGGCTA	CGGGTTATGG	GGCCCAACCG	TCCAATGTAA	GCTGATGACG	CGGCGCATTC	TGGCTGACGC	GTGTGTCGCC	GTGGGCGGTG	ATGGCCGGGT	AAGGAGGCCT	AACCCGCTTT
AB0253-Ca_BFgam_gt1_kt2	CACTCCATCC	CGGCATTATA	CGTGCCCCTG	GTCGAGGTCT	TTGCTCCTTT	GGGGCCTATC	TCCCCGTGTC	ACTCTCCCAA	TCACCCACCC	GGGTAGGCCA	CGCATGCTCA	TATCACTTGT	GTGACGGGAC	GGTCGGAGTG	CGCGTGCCGG	GCAGAGAGAC	GCCCGCGGGC	GAGAGGCCAG	AATTCCGCTG	ATGACTATGC	TGCCGACGTA	ATGTCCAGAA	GTTCTCGCGC	CAGGAGGTCT	GAGGAGGCAG	CCGCGCACCT	CCGGGGCGGC	TGCGGCCGTG	CGGTACTGAA	CCAGGATGGT	ACCGTCCTAC	GGCCCGCCAC	ATTCAGTGGA	GCGTACCGCG	GTGCGGGTGG	ATAGTCCCGG	TCATGCAAGT	AGCACGGCTA	CGGGTTATGG	GGCCCAACCG	TCCAATGGAA	GCTGATGACG	CGGCGCATTC	TAGCTGACAC	GTGTGTCGCC	ATGGGCGGTG	GTGGCCGGGT	AAGGAGGTCT	AACCCGCTTT
AB0253-Cb_BFgam_gt0_kt2	CACTCCATCC	CGGCATTATA	CGTGCCCCTG	GTCGAGGTCT	TTGCTCCTTT	GGGGCCTATC	TCCCCGTGTC	ACTCTCCCAA	TCACCCACCC	GGGAAGGCCA	CGCATGCTCA	TATCACTTGT	GTGACGGGAC	GGTCGGAGTG	CGCGTGCCGG	GCAGAGAGAC	GCCCGCGGGC	GAGAGGCCAG	AATTCCGCTG	ATGACTATGC	TGCCGACGTA	AAGACCAGAA	GTTCTCGCGC	CAGGAGGTCT	GAGGAGGCAG	CCGCGCACCT	CCGGGGCGGC	TGCGGCCGTG	CGGTACTGAA	CCAGGATGGT	ACCGTCCTAC	GGCCCGCCAC	ATTCAGTGGA	GCGTACCGCG	GTGCGGGTGG	ATAGTCCCGG	TCACGCAAGT	ACCACGGCTA	CGGGTTATGG	GGCCCAACCG	TCCAATGTAA	TCTGATGACG	CGGCGCATTC	TGGCTGACGC	GTGTGTCGCC	GTGGGCGGTG	ATGGCCGGGT	AAGGAGGCCT	AACCCGCTTT
AB0255-Ca_BFgam_gt1_kt2	CACTCCATCC	CGGCATTATA	CGTGGCCCTG	GTCGAGGTCT	TTGCTCCTTT	GGGGCCTATC	TCCCCGTGTC	ACTCTCCCAA	TCACCCACCC	GGGTAGGCCA	CGCATGCTCA	TATCACTTGT	GTGACGGGAC	GGTCGGAGTG	CGCGTGCCGG	GCAGAGAGAC	GCCCGCGGGC	GAGAGGCCAG	AATTCCGCTG	ATGACTATGC	TGCCGACGTA	ATGACCAGAA	GTTCTCGCGC	CAGGAGGTCT	GAGGAGGCAG	CCGCGCACCT	CCGGGGCGGC	TGCGGCCGTG	CGGTACTGAA	CCAGGATGGT	ACCGTCCTAC	GGCCCGCCAC	ATTCAGTGCA	GCGTACCGCG	GTGCGGGTGG	ATAGTCCCGG	TCACGCAAGT	AGCACGGCTA	CGGGTTATGG	GGCCCAACCG	TCCAATGTAA	GCTGATGACG	CGGCGCATTC	TAGCTGACGC	GTGTGTCGCC	GTGGGCGGTG	GTGGCCCGGT	AAGGAGGCCT	AACCCGCTTT
AB0255-Cb_BFgam_gt0_kt2	CACTCCATCC	CGGGATTATA	CGTGGCCCTG	GTCGAGGTCT	TTGCTCCTTT	GGGGCCTATC	TCCCCGTGTC	ACTCTCCCAA	TCACCCACCC	GGGTAGGCCA	CGCATGCTCA	TATCACTTGT	GTGACGGGAC	GGTCGGAGTG	CGCGTGCCGG	GCAGAGAGAC	GCCCGCGGGC	GAGAGGCCAG	AATTCCGCTG	ATGACTATGC	TGCCGACGTA	ATGACCAGAA	GTTCTCGCGC	CAGGAGGTCT	GAGGAGGCAG	CCGCGCACCT	CCGGGGCGGC	TGCGGCCGTG	CGGTACTGAA	CCAGGATGGT	ACCGTCCTAC	GGCCCGCCAC	ATTCAGTGGA	ACGTACCGCG	GTGCGGGTGG	ATAGTCCCGG	TCACGCAAGT	AGCACGGCTA	CGGGTTATGG	GGCCCAACCG	TCCAATGGAA	TCTGATGACG	CGGCGCATTC	TAGCTGACGC	GTGTGTCGCC	GTGGGCGGTG	GTGGCCGGGT	AAGGAGGCCT	AACCCGCTTT
AB0257-Ca_BFcol_gt0_kt2	CACTCCATCC	CGGCATTATA	CGTGCCCCTG	GTCGAGGTCT	TTGCTCCTTT	GGGGCCTATC	TCCCCGTGTC	AATCTCCCAA	TCACCCACCC	GGGTAGGCCA	CGCATGCTCA	TATCACTTGT	GTGACGGGAC	GGTCGGAGTG	CGCGTGCCGG	GCAGAGAGAC	GCCCGCGGGC	GAGAGGCCAG	AATTCCGCTA	ATGACTATGC	TGCCGACGTA	ATGACCAGAA	GTTCTCGCGC	CAGGAGGTCT	GAGGAGGCAG	CCGTGCACCT	CCGGGGCGGC	TGCGGCCGTG	CGGTACTGAA	CCAGGATGGT	ACCGTCCTAC	GGCCCGCCAC	ATTCAGTGGA	GCGTACTGCG	GTGCGGGTGG	ATAGTCCCGG	TCACGCAAGT	AGCACGGCTA	CGGGTTATGG	GGCCCAACCG	TCCAATGTAA	GCTGATGACG	CGGCGCATTC	TAGCTGACAC	GTGTGTCGCC	ATGGGCGGTG	GTGGCCGGGT	AAGGAGGTCT	AACCCGCTTT
AB0257-Cb_BFcol_gt0_kt2	CACTCCATCC	CGGGATTATA	CGTGGCCCTG	GTCGAGGTCT	TCGCTCCTTT	GGGGCCTATC	TCCCCGTGTC	ACTCTCCCAA	TCACCCACCC	GGGTAGGCCA	CGCATGCTGA	TATCACTTGT	GTGACGGGAC	GGTCGGAGTG	CGCGTGCCGG	GCAGAGAGAC	GCCCGCGGGC	GAGAGGCCAG	AATCCCGCTG	ATGACTATGC	TGCCGACGTA	ATGACCAGAA	GTTCTCGCGC	CAGGAGGTCT	GAGGAGGCAG	CCGCGCACCT	CCGGGGCGGC	TGCGGCCGTG	CGGTACTGAA	CCAGGATGGT	ACCGTCCTAC	GGCCCGCCAC	ATTCAGTGCA	GCGTACCGCG	GTGCGGGTGG	ATAGTCCCGG	TCACGCAAGT	AGCACGGCTA	CGGGTTATGG	GGCCCAACCG	TCCAATGTAA	GCTGATGACG	CGGCGCATTC	TAGCTGACAC	GTGTGTCGCC	GTGGGCGGTG	GTGGCCGGGT	AAGGAGGCCT	AACCCGCTTT
AB0258-Ca_BFcol_gt2_kt2	CACTCCATCC	CGGCATTATA	CGTGGCCCTG	GTCGAGGTCT	TTGCTCCTTT	GGGGCCTATC	TCCCCGTGTA	ACTCTCCCAA	TCACCCACCC	GGGTAGGCCA	CGCAAGCTCA	TATCACTTGT	GTGGCGGGAC	GGGCGGAGTG	CGCGTGCCGG	GCAGAGAGAC	GCCCGCGGGC	GAGAGGCCAG	AATCCCGCTG	ATGACTATGC	TGCCGACGTA	AAGACCAGAA	GTTCTCGCGC	CAGGAGGTCT	GAGGAGGCAG	CCGCGCACCT	CCGGGGCGGC	TGCGGCCGTG	CGGTACTGAA	CCAGGATGGT	ACCGTCCTAC	GGCCCGCCAC	ATTCAGTGGA	GCATACCGCG	GTGCGGGTGG	ATAGTCCCGG	TCACGCAAGT	AGCACGGCTA	CGGGTTATGG	GGCCCAACCG	TCCAATGTAA	TCTGATGACG	CGGCGCATTC	TAGCTGACAC	GTGTGTCGCC	GTGGGCGGTG	GTGGCCGGGT	AAGGAGGCCT	AACCCGCTTT
AB0258-Cb_BFcol_gt0_kt2	CACTCCATCC	CGGCATTATA	CGTGGCCCTG	GTCGAGGTCT	TTGCTCCTTT	GGGGCCTATC	TCCCCGTGTC	ACCCTCCCAA	TCACCCACCC	GGGTAGGCCA	CGCATGCTCA	TATCACTTGT	GTGACGGGAC	GGTCGGAGTG	CGCGTGCCGG	GCAGAGAGAC	GCCCGCGGGC	GAGAGGCCAG	AATTCCGCTG	ATGACTATGC	TGCCGACGTA	ATGACCAGAA	GTTCTCGCGC	CAGGAGGTCT	GAGGAGGCAG	CCGCGCACCT	CCGGGGCGGC	TGCGGCCGTG	CGGTGCTGAA	CCAGGATGGT	ACCGTCCTAC	GGCCCGCCAC	ATTCAGTGGA	GCGTACCGCG	GTGCGGGTGG	ATAGTCCCGG	TCACGCAAGT	AGCACGGCTA	CGGGTTATGG	GGCCCCACCG	TCCAATGGAA	GCTGATGACG	CGGCGCGTTC	TAGCTGACGC	GTGTGTCGCC	GTGGGCGGTG	GTGGCCGGGT	AAGGGGGCCT	AACCCGCTTT
AB0260-Ca_BFgam_gt1_kt2	CACTCCATCC	CGGCATTATA	CGTGGCCCTG	GTCGAGGTCT	TTGCTCCTTT	GGGGCCTATC	TCCCCGTGTC	ACTCTCCCAA	TCACCCACCC	GGGTAGGCCA	CGCATGCTGA	TATCACTTGT	GTGACGGGAC	GGTCGGAGTG	CGCGTGCCGG	GCAGAGAGAC	GCCCGCGGGC	GAGAGGCCAG	AATTCCGCTG	ATGACTATGC	TGCCGACGTA	ATGACCAGAA	GTTCTCGCGC	CAGGAGGTCT	GAGGAGGCAG	CCGCGCACCT	TCGGGGCGGC	TGCGGCCGTG	CGGTACTGAA	CCAGGATGGT	ACCGTCCTAC	GGCCCGCCAC	ATTCAGTGGA	GCGTACCGCG	GTGCGGGTGG	ATAGTCCCGG	TCACGCAAGT	AGCACGGCTA	CGGGTTATGG	GGCCCAACCG	TCCAATGGAA	TCTGATGACG	CGGCGCATTC	TAGCTGACGC	GTGTGTCGCC	GTGGGCGGTG	GTGGCCGGGT	AAGGAGGCCT	AACCCGCTTT
AB0260-Cb_BFgam_gt1_kt2	CACTCCATCC	CGGCATTATA	CGTGCCCCTG	GTCGAGGTCT	TTGCTCCTTT	GGGGCCTATC	TCCCCGTGTC	ACTCTCCCAA	TCACCCACCC	GGGTAGGCCA	CGCATGCTCA	TATCACTTGT	GTGACGGGAC	GGTCGGAGTG	CGCGTGCCGG	GCAGAGAGAC	GCCCGCGGGC	GAGAGGCCAG	AATTCCGCTG	ATGACTATGC	TGCCGACGTA	ATGTCCAGAA	GTTCTCGCGC	CAGGAGGTCT	GAGGAGGCAG	CCGCGCACCT	CCGGGGCGGC	TGCGGCCGTG	CGGTACTGAA	CCAGGATGGT	ACCGTCCTAC	GGCCCGCCAC	ATTCAGTGGA	GCGTACCGCG	GTGCGGGTGG	ATAGTCCCGG	TCATGCAAGT	AGCACGGCTA	CGGGTTATGG	GGCCCAACCG	TCCAATGGAA	GCTGATGACG	CGGCGCATTC	TAGCTGACAC	GTGTGTCGCC	ATGGGCGGTG	GTGGCCGGGT	AAGGAGGTCT	AACCCGCTTT
AB0262-Ca_BFcol_gt2_kt2	CACTCCATCC	CGGCATTATA	CGTGGCCCTG	GTCGAGGTCT	TTGCTCCTTT	GGGGCCTATC	TCCCCGTGTC	ACTCTCCCAA	TCACCCACCC	GGGTAGGCCA	CGCATGCTCA	TATCACTTGT	GTGACGGGAC	GGTCGAAGTG	CGCGTGCCGG	GCAGAGAGAC	GCCCGCGGGC	GAGAGGCCAG	AATTCCGCTG	ATGACTATGC	TGCCGACGTA	ATGACCAGAA	GTTCTCGCGC	CAGGAGGTCT	GAGGAGGCAG	CCGCGCACCT	CCGGGGCGGC	TGCGGCCGTG	CGGTACTGAA	CCAGGATGGT	ACCGTCCTAC	GGCCCGCCAC	ATTCAGTGGA	GCGTACCGCG	GTGCGGGTGG	ATAGTCCCGG	TCACGCAAGT	AGCACGGCTA	CGGGTTATGG	GGCCCAACCG	TCCAATGGAA	GCTGATGACG	CGGCGCATTC	TAGCTGACAC	GTGTGTCGCC	GTGGGCGGTG	GTGGCCGGGT	AAGGAGGCCT	AACCCGCTTT
AB0262-Cb_BFcol_gt0_kt2	CACTCCATCC	CGGCATTATA	CGTGCCCCTG	GTCGAGGTCT	TTGCTCCTTT	GGGGCCTATC	TCCCCGTGTC	ACTCTCCCAA	TCACCCACCC	GGGTAGGCCA	CGCATGCTGA	TATCACTTGT	GTGACGGGAC	GGTTGGAGTG	CGCGTGCCGG	GCAGAGAGAC	GCCCGCGGGC	GAGAGGCCAG	AATTCCGCTG	ATGACTATGC	TGCCGAGGTA	ATGACCAGAA	GTTCTCGCGC	CAGGAGGTCT	GAGGAGGCAG	CCGCGCACCT	CCGGGGCGGC	TGCGGCCGTG	CGGTACTGAA	CCAGGATGGT	ACCGTCCTAC	GGCCCGCCAC	ATTCAGTGGA	GCGTACCGCG	GTGCGGGTGG	ATAGTCCCGG	TCACGCAAGT	AGCACGGCTA	CGGGTTATGG	GGCCCAACCG	TCCAATGTAA	GCTGATGACG	CGGCGCATTC	TAGCTGACAC	GTGTGTCGCC	GTGGGCGGTG	GTGGCCGGGT	AAGGAGGCCT	AACCCGCTTT
AB0263-Ca_BFcol_gt0_kt2	CACTCCATCC	CGGCATTATA	CGTGCCCCTG	GTCGAGGTCT	TTGCTCCTTT	GGGGCCTATC	TCCCCGTGTC	ACTCTCCCAA	TCACCCACCC	GGGTAGGCCA	CGCATGCTGA	TATCACTTGT	GTGACGGGAC	GGTCGGAGTG	CGCGTGCCGG	GCAGAGAGAC	GCCCGCGGGC	GAGAGGCCAG	AATTCCGCTG	ATGACTATGC	TGCCGACGTA	ATGACCAGCA	GTTCTCGCGC	CAGGAGGTCT	GAGGAGGCAG	CCGCGCACCT	CCGGGGCGGC	TGCGGCCGTG	CGGTACTGAA	CCAGGATGGT	ACCGTCCTAC	GGCCCGCCAC	ACTCAGTGCA	GCGTACCGCG	GTGCGGGTGG	ATAGTCCCGG	TCGCGCAAGT	AGCACGGCTA	CGGGTTATGG	GGCCCAACCG	TCCAATGGAA	GCTGATGACG	CGGCGCGTTC	TAGCTGACGC	GTGTGTCGCC	GTGGGCGGTG	GTGGCCGGGT	AAGGAGGCCT	AACCCGCTTT
AB0263-Cb_BFcol_gt0_kt2	CACTCCATCC	CGGCATTATA	CGTGGCCCTG	GTCGAGGTCT	TTGCTCCTCT	GGGGCCTATC	TCCCCGTGTC	ACTCTCCCAA	TCACCCACCC	GGGTAGGCCA	CGCATGCTCA	TATCACTTGT	GTGACGGGAC	GGTCGGAATG	CGCGTGCCGG	GCAGAGAGAC	GCCCGCGGGC	GAGAGGCCAG	AATTCCGCTG	ATGACTATGC	TGCCGACGTA	ATGACCAGAA	GTTCTCGCGC	CAGGAGGTCT	GAGGAGGCAG	CCGCGCACCT	CCGGGGCGGC	TGCGGCCGTG	CGGTACTGAA	CCAGGATGGT	ACCGTCCTAC	GGCCCGCCAC	ATTCAGTGGA	GCGCACCGCG	GTGCGGGTGG	ATAGTCCCGG	TCACGCAAGT	AGCACGGCTA	CGGGTTATGG	GGCCCAACCG	TCCGATGTAA	TCTGATGACG	CGGCGCATTC	TAGCTGACAC	GTGTGTCGCC	GTGGGCGGTG	GTGGCCGGGT	AAGGAGGCCT	AACCCGCTTT
AB0264-Ca_BFgam_gt1_kt2	CACTCCATCC	CGGCATTATA	CGTGCCCCTG	GTCGAGGTCT	TTGCTCCTTT	GGGGCCTATC	TCCCCGTGTC	ACTCTCCCAA	TCACCCACCC	GGGTAGGCCA	CGCATGCTCA	TATCACTTGT	GTGGCGGGAC	GGTCGGAGTG	CGCGTGCCGG	GCAGAGAGAC	GCCCGCGGGC	GAGAGGCCAG	AATTCCGCTG	ATGACTATGC	TGCCGACGTA	AAGACCAGAA	GTTCTCGCGC	CAGGAGGTCT	GAGGAGGCAG	CCGCGCACCT	CCGGGGCGGC	TGCGGCCGTG	CGGTACTGAA	CCAGGATGGT	ACCGTCCTAC	GGCCCGCCAC	ATTCAGTGGA	GCGTACCGCG	GTGCGGGTGG	ATAGTCCCGG	TCACGCAAGT	AGCACGGCTA	CGGGTTATGG	GACCCAACCG	TCCAATGTAA	GCTGATGACG	CGGCGCATTC	TAGCTGACGC	GTGTGTCGCC	ATGGGCGGTG	GTGGTCGGGT	AAGGAAGCCT	AACCCGCTTT
AB0264-Cb_BFgam_gt0_kt2	CACTCCATCC	CGGCATTATA	CGTGCCCCTG	GTCGAGGTCT	TTGCTCCTTT	GGGGCCTATC	TCCCCGTGTC	ACTCTCCCAA	TCACCCACCC	GGGTAGGCCA	CGCATGCTCA	TATCACTTGT	GTGACGGGAC	GGTCGGAGTG	CGCGTGCCGG	GCAGAGAGAC	GCCCGCGGGC	GAGAGGCCAG	AATCCCGCTG	ATGACTATGC	TGCCGACGTA	ATGACCAGAA	GTTCTCGCGC	CAGGAGGTCT	GAGGAGGCAG	CCGCGCACCT	CCGGGGCGGC	TGCGGCCGTG	CGGTACTGAA	CCAGGATGGT	ACCGTCCTAC	GGCCCGCCAC	ATTCAGTGGA	GCGTACCGCG	GTGCAGGTGG	ATAGTCCCGG	TCACGCAAGT	AGCACGGCTA	CGGGTTATGG	GGCCCAACCG	TCCAATGTAA	GCTGATGACG	CGGCGCATTC	TAGCTGACGC	GTGTGTCGCC	GTGGGCGGTG	GTGGCCGGGT	AAGGAGGCCT	AACCCGCTTT
AB0265-Ca_BFgam_gt1_kt2	CACTCCATCC	CGGCATTATA	CGTGGCCCTG	GTCGAGGTCT	TTGCTCCTTT	GGGGCCTATC	TCCCCGTGTC	ACTCTCCCAA	TCACCCACCC	GGGTAGGCCA	CGCATGCTCA	TATCACTTGT	GTGACGGGAC	GGTCGGAGTG	CGCGTGCCGG	GCAGAGAGAC	GCCCGCGGGC	GAGAGGCCAG	AATTCCGCTG	ATGACTATGC	TGCCGACGTA	ATGACCAGAA	GTTCTCGCGC	CAGGAGGTCT	GAGGAGGCAG	CCGCGCACCT	CCGGGGCGGC	TGCGGCCGTG	CGGTACTGAA	CCAGGATGGT	ACCGTCCTAC	GGCCCGCCAC	ATTCAGTGCA	GCGTACCGCG	GTGCGGGTGG	ATAGTCCCGG	TCACGCAAGT	AGCACGGCTA	CGGGTTATGG	GGCCCAACCG	TCCAATGTAA	GCTGATGACG	CGGCGCATTC	TAGCTGACGC	GTGTGTCGCC	GTGGGCGGTG	GTGGCCCGGT	AAGGAGGCCT	AACCCGCTTT
AB0265-Cb_BFgam_gt0_kt2	CACTCCATCC	CGGCATTATA	CGTGCCCCTG	GTCGAGGTCT	TTGCTCCTTT	GGGGCCTATC	TCCCCGTGTC	ACTCTCCCAA	TCACCCACCC	GGGTAGGCCA	CGCATGCTCA	TATCACTTGT	GTGACGGGAC	GGTCGGAGTG	CGCGTGCCGG	GCAGAGAGAC	GCCCGCGGGC	GAGAGGCCAG	AATTCCGCTG	ATGACTATGC	TGCCGACGTA	ATGACCAGAA	GTTCTCGCGC	CAGGAGGTCT	GAGGAGGCAG	CCGCGCACCT	CCGGGGCGGC	TGCGGCCGTG	CGGTACTGAA	CCAGGATGGT	ACCGTCCTAC	GGCCCGCCAC	ATTCAGGGGA	GCGTACCGCG	GTGCGGGTGG	ATAGTCCCGG	TCACGCAAGT	ACCACGGCTA	CGGGTTATGG	GGCCCAACCG	TCCAATGTAA	GCTGATGACG	CAGCGCATTC	TAGCTGACAC	GTGTGTCGCC	GTGGGCGGTG	GTGGTCGGGT	AAGGAAGCCT	AACCCGCTTT
AB0266-Ca_BFcol_gt0_kt2	CACTCCATCC	CGGCATTATA	CGTGGCCCCG	GTCGAGGTCT	TTGCTCCTTT	GGGGCCTATC	TCCCCGTGTA	ACTCTCCCAA	TCACCCACCC	GGGTAGGCCA	CGCAAGCTCA	TATCACTTGT	GTGGCGGGAC	GGGCGGAGTG	CGCGTGCCGG	GCAGAGAGAC	GCCCGCGGGC	GAGAGGCCAG	AATCCCGCTG	ATGACTATGC	TGCCGACGTA	AAGACCAGAA	GTTCTCGCGC	CAGGAGGTCT	GAGGAGGCAG	CCGCGCACCT	CCGGGGCGGC	TGCGGCCGTG	CGGTACTGAA	CCAGGATGGT	ACCGTCCTAC	GGCCCGCCAC	ATTCAGTGGA	GCATACCGCG	GTGCGGGTGG	ATAGTCCCGG	TCACGCAAGT	AGCACGGCTA	CGGGTTATGG	GGCCCAACCG	TCCAATGTAA	TCTGATGACG	CGGCGCATTC	TAGCTGACAC	GTGTGTCGCC	GTGGGCGGTG	GTGGCCGGGT	AAGGAGGCCT	AACCCGCTTT
AB0266-Cb_BFcol_gt2_kt2	CACTCCATCC	CGGCATTATA	CGTGGCCCCG	GTCGAGGTCT	TTGCTCCTTT	GGGGCCTATC	TCCCCGTGTA	ACTCTCCCAA	TCACCCACCC	GGGTAGGCCA	CGCAAGCTCA	TATCACTTGT	GTGGCGGGAC	GGGCGGAGTG	CGCGTGCCGG	GCAGAGAGAC	GCCCGCGGGC	GAGAGGCCAG	AATCCCGCTG	ATGACTATGC	TGCCGACGTA	AAGACCAGAA	GTTCTCGCGC	CAGGAGGTCT	GAGGAGGCAG	CCGCGCACCT	CCGGGGCGGC	TGCGGCCGTG	CGGTACTGAA	CCAGGATGGT	ACCGTCCTAC	GGCCCGCCAC	ATTCAGTGGA	GCATACCGCG	GTGCGGGTGG	ATAGTCCCGG	TCACGCAAGT	AGCACGGCTA	CGGGTTATGG	GGCCCAACCG	TCCAATGTAA	TCTGATGACG	CGGCGCATTC	TAGCTGACAC	GTGTGTCGCC	GTGGGCGGTG	GTGGCCGGGT	AAGGAGGCCT	AACCCGCTTT
AB0267-Ca_BFcol_gt2_kt2	CACTCCATCC	CGGCATTATA	CGTGGCCCTG	GTCGAGGTCT	TTGCTCCTTT	GGGGCCTATC	TCCCCGTGTA	ACTCTCCCAA	TCACCCACCC	GGGTAGGCCA	CGCAAGCTCA	TATCACTTGT	GTGGCGGGAC	GGGCGGAGTG	CGCGTGCCGG	GCAGAGAGAC	GCCCGCGGGC	GAGAGGCCAG	AATCCCGCTG	ATGACTATGC	TGCCGACGTA	AAGACCAGAA	GTTCTCGCGC	CAGGAGGTCT	GAGGAGGCAG	CCGCGCACCT	CCGGGGCGGC	TGCGGCCGTG	CGGTACTGAA	CCAGGATGGT	ACCGTCCTAC	GGCCCGCCAC	ATTCAGTGGA	GCATACCGCG	GTGCGGGTGG	ATAGTCCCGG	TCACGCAAGT	AGCACGGCTA	CGGGTTATGG	GGCCCAACCG	TCCAATGTAA	TCTGATGACG	CGGCGCATTC	TAGCTGACAC	GTGTGTCGCC	GTGGGCGGTG	GTGGCCGGGT	AAGGAGGCCT	AACCCGCTTT
AB0267-Cb_BFcol_gt2_kt2	CACTCCATCC	CGGCATTATA	CGTGGCCCTG	GTCGAGGTCT	TTGCTCCTTT	GGGGCCTATC	TCCCCGTGTC	ACTCTCCCAA	TCACCCACCC	GGGTAGGCCA	CGCATGCTCA	TATCACTTGT	GTGACGGGAC	GGTCGGAGTG	CGCGTGCCGG	GCAGAGAGAC	GCCCGCGGGC	GAGAGGCCAG	AATTCCGCTA	ATGACTATGC	TGCCGACGTA	ATGACCAGAA	GTTCTCGCGC	CAGGAGGTCT	GAGGAGGCAG	CCGCGCACCT	CCGGGGCGGC	TGCGACCGTG	CGGTACTGAA	CCAGGATGGT	ACCGTCCTAC	GGCCCGCCAC	ATTCAGGGGA	GCGTACCGCG	GTGCGGGTGG	TTAGTCCCGG	TCACGCAAGT	AGCACGGCTA	CGGGTTATGG	GGCCCAACCG	TCCAATGTAA	GCTGATGACG	CGGCGCATTC	TAGCTGACAC	GTGTGTCGCC	GTGGGCGGTG	GTGGCCGGGT	AAGGAGGCCT	AACCCGCTTT
AB0268-Ca_BFgam_gt0_kt2	CACTCCATCC	CGGCATTATA	CGTGGCCCTG	GTCGAGGTCT	TTGCTCCTTT	GGGGCCTATC	TCCCCGTGTC	ACTCTCCCAA	TCACCCACCC	GGGTAGGCCA	CGCAAGCTCA	TATCACTTGT	GTGACGGGAC	GGTCGGAGTG	CGCGTGCCGG	GCAGAGAGAC	GCCCGCGGGC	GAGAGACCAG	AATTCCGCTG	ATGACTATGC	TGCCGACGTA	ATGACCAGAA	GTTCTCGCGC	CAGGAGGTCT	GAGGAGGCAG	CCGCGCACCT	CCGGGGCGGC	TGCGGCCGTG	CGGTACTGAA	CCAGGATGGT	ACCGTTCTAC	GGCCCGCCAC	ATTCAGGGCA	GCGTACCGCG	GTGCGGGTGG	ATAGTCCCGG	TCACGCAAGT	AGCACGGCTA	CGGGTTATGG	GGCCCAACCG	TCCAATGTAA	TCTGATGACG	CGGCGCATTC	TAGCTGACGT	GTGTGTCGCC	GTGGGCGGTG	ATGGCCCGGT	AGGGAGGCCT	AACCCGCTTT
AB0268-Cb_BFgam_gt0_kt2	CACTCCATCC	CGGCATTATA	CGTGGCCCTG	GTCGAGGTCT	TTGCTCCTTT	GGGGCCTATC	TCCCCGTGTC	ACTCTCCCAA	TCACCCACCC	GGGTAGGCCA	CGCATGCTGA	TATCACTTGT	GTGACGGGAC	GGTCGGAGTG	CGCGTGCCGG	GCAGAGAGAC	GCCCGCGGGC	GAGAGGCCAG	AATTCCGCTG	ATGACTATGC	TGCCGACGTA	ATGACCAGAA	GTTCTCGCGC	CAGGAGGTCT	GAGGAGGCAG	CCGCGCACCT	CCGGGGCGGC	TGCGGCCGTG	CGGTACTGAA	CCAGGATGGT	ACCGTCCTAC	GGCCCGCCAC	ATTCAGTGCA	GCGTACCGCG	GTGCGGGTGG	ATAGTCCCGG	TCACGCAAGT	AGCACGGCTA	CGGGTTATGG	GGCCCAACCG	TCCGATGTAA	TCTGATGACG	CGGCGCATTC	TAGCTGACGC	GTGTGTCGCC	GTGGGCGGTG	GTGGCCGGGT	AAGGGGGCCT	AACCCGCTTT
AB0271-Ca_BFgam_gt0_kt2	CACTCCATCC	CGGCATTATA	CGTGGCCCTG	GTCGAGGTCT	TTGCTCCTTT	GGGGCCTATC	TCCCCGTGTC	ACTCTCCCAA	TCACCCACCC	GGGTAGGCCA	CGCATGCTCA	TATCACTTGT	GTGACGGGAC	GGTCGGAGTG	CGCGTGCCGG	GCAGAAAGAC	GCCCGCGGGC	GAGAGGCCAG	AATTCCGCTG	ATGACTATGC	TGCCGACGTA	ATGACCAGAA	GTTCTCGCGC	CAGGAGGTCT	GAGGAGGCAG	CCGCGCACCT	CCGGGGCGGC	TGCGGCCGTG	CGGTACTGAA	CCAGGATGGT	ACCGTCCTAC	GGCCCGCCAC	ATTCAGTGGA	GCGTACCGCG	GTGCGGGTGG	ATAGTCCCGG	TCACGCAAGT	AGCACGGCTA	CGGGTTATGG	GGCCCAACCG	TCCAATGTAA	GCTGATGACG	CGGCGCATTC	TAGCTGACGC	GTGTGTCGCC	GTGGGCGGTG	GTGGCCGGGT	AAGGAGGCCT	AACCCGCTTT
AB0271-Cb_BFgam_gt0_kt2	CACTCCATCC	CGGCATTATA	CGTGGCCCTG	GTCGAGGTCT	TTGCTCCTTT	GGGGCCTATC	TCCCCGTGTC	ACTCTCCCAA	TCACCCACCC	GGGTAGGCCA	CGCATGCTGA	TATCACTTGT	GTGACGGGAC	GGTCGGAGTG	CGCGTGCCGG	GCAGAGAGAC	GCCCGCGGGC	GAGAGGCCAG	AATTCCGCTG	ATGACTATGC	TGCCGACGTA	ATGACCAGAA	GTTCTCGCGC	CAGGAGGTCT	GAGGAGGCAG	CCGCGCACCT	CCGGGGCGGC	TGCGGCCGTG	CGGTACTGAA	CCAGGATGGT	ACCGTCCTAC	GGCCCGCCAC	ATTCAGTGGA	GCGTACCGCG	GTGCGGGTGG	ATAGTCCCGG	TCACGCAAGT	ACCACGGCTA	CGGGTTATGG	GGCCCAACCG	TCCAATGTAA	GCTGATGACG	CGGCGCATTC	TAGCTGACGC	GTGTGTCGCC	GTGGGCGGTG	GTGGCCGGGT	AAGGAGGCCT	AACCCGCTTT
AB0272-Ca_BFgam_gt0_kt2	CACTCCATCC	TGGCATAATA	CGTGGCCCTG	GTCGAGGTCT	TTGCTCCTTT	GGGGCCTATC	TCCCCGTGTC	ACTCTCCCAA	TCACCCACCC	GGGTAGGCCA	CGCATGCTCA	TATCACTTGT	GTGACGGGAC	GGTCGGAGTG	CGCGTGCCGG	GCAGAGAGAC	GCCCGCGGGC	GAGAGGCCAG	AATTCCGCTG	ATGACTATGC	TGCCGACGTA	AAGACCAGAA	GTTCTCGCGC	CAGGAGGTCT	GAGGAGGCAG	CCGTGCACCT	CCGGGGCGGC	TGCGGACGTG	CGGTACTGAA	CCAGGATGGT	ACCGTCCTAC	GGCCCGCCAC	ATTCAGTGGA	GCGTACCGCG	GTGCGGGTGG	ATAGTCCCGG	TCACGCAAGT	AGCACGGCTA	CGGGTTATGG	GGCCCAACCG	TCCAATGTAA	TCTGATGACG	CGGCGCATTC	TAGCTGACGC	GTGTGTCGCC	GTGGGCGGTG	GTGGCCGGGT	TAGGAGGCCT	AACCCACTTT
AB0272-Cb_BFgam_gt1_kt2	CACTCCATCC	CGGGATTATA	CGTGGCCCTG	GTCGAGGTCT	TTGCTCCTTT	GGGGCCTATC	TCCCCGTGTC	ACTCTCCCAA	TCACCCACCC	GGGTAGGCCA	CGCATGCTGA	TATCACTTGT	GTGACGGGAC	GGTCGGAGTG	CGCGTGCCGG	GCAGAGAGAC	GCCCGCGGGC	GAGAGGCCAG	AATTCCGCTG	ATGACTATGC	TGCCGACGTA	ATGACCAGAA	GTTCTCGCGC	CAGGAGGTCT	GAGGAGGCAG	CCGCGCACCT	CCGGGGCGGC	TGCGGCCGTG	CGGTACTGAA	CCAGGATGGT	ACCGTCCTAC	GGCCCGCCAC	ATTCAGGGCA	GCGTACCGCG	GTGCGGGTGG	ATAGTCCCGG	TCACGCAAGT	AGCACGGCTA	CGGGTTATGG	GGCCCAACCG	TCCAATGTAA	GCTGATGACG	CGGCACATTC	TAGCTGACAC	GTGTGTCGCC	GTGGGCGGTG	GTGGCCGGGT	AAGGAGGCCT	AACCCGCTTT
AB0273-Ca_BFgam_gt1_kt2	CACTCCATCC	TGGCATAATA	CGTGGCCCTG	GTCGAGGTCT	TTGCTCCTTT	GGGGCCTATC	TCCCCGTGTC	ACTCTCCCAA	TCACCCACCC	GGGTAGGCCA	CGCATGCTCA	TATCACTTGT	GTGACGGGAC	GGTCGGAGTG	CGCGTGCCGG	GCAGAGAGAC	GCCCGCGGGC	GAGAGGCCAG	AATTCCGCTG	ATGACTATGC	TGCCGACGTA	AAGACCAGAA	GTTCTCGCGC	CAGGAGGTCT	GAGGAGGCAG	CCGTGCACCT	CCGGGGCGGC	TGCGGACGTG	CGGTACTGAA	CCAGGATGGT	ACCGTCCTAC	GGCCCGCCAC	ATTCAGTGGA	GCGTACCGCG	GTGCGGGTGG	ATAGTCCCGG	TCACGCAAGT	AGCACGGCTA	CGGGTTATGG	GGCCCAACCG	TCCAATGTAA	TCTGATGACG	CGGCGCATTC	TAGCTGACGC	GTGTGTCGCC	GTGGGCGGTG	GTGGCCGGGT	TAGGAGGCCT	AACCCACTTT
AB0273-Cb_BFgam_gt1_kt2	CACTCCATCC	CGGCATTATA	CGTGGCCCTG	GTCGAGGTCT	TTGCTCCTTT	GGGGCCTATC	TCCCCGTGTC	ACTCTCCCAA	TCACCCACCC	GGGTAGGCCA	CGCATGCTCA	TATCACTTGT	GTGACGGGAC	GGTCGGAGTG	CGCGTGCCGG	GCAGAGAGAC	GCCCGCGGGC	GAGAGGCCAG	AATTCCGCTG	ATGACTATGC	TGCCGACGTA	ATGACCAGAA	GTTCTCGCGC	CAGGAGGTCT	GAGGAGGCAG	CCGCGCACCT	CCGGGGCGGC	TGCGGCCGTG	CGGTACTGAA	CCAGGATGGT	ACCGTCCTAC	GGCCCGCCAC	ATTCAGTGCA	GCGTACCGCG	GTGCGGGTGG	ATAGTCCCGG	TCACGCAAGT	AGCACGGCTA	CGGGTTATGG	GGCCCAACCG	TCCAATGTAA	GCTGATGACG	CGGCGCATTC	TAGCTGACGC	GTGTGTCGCC	GTGGGCGGTG	GTGGCCCGGT	AAGGAGGCCT	AACCCGCTTT
AB0274-Ca_BFgam_gt1_kt2	CACTCCATCC	CGGCATTATA	CGTGGCCCTG	GTCGAGGTCT	TTGCTCCTTT	GGGGCCTATC	TCCCCGTGTC	ACTCTCCCAA	TCACCCACCC	GGGTAGGCCA	CGCATGCTCA	TATCACTTGT	GTGACGGGAC	GGTCGGAGTG	CGCGTGCCGG	GCAGAGAGAC	GCCCGCGGGC	GAGAGGCCAG	AATTCCGCTG	ATGACTATGC	TGCCGACGTA	ATGACCAGAA	GTTCTCGCGC	CAGGAGGTCT	GAGGAGGCAG	CCGCGCACCT	CCGGGGCGGC	TGCGGCCGTG	CGGTACTGAA	CCAGGATGGT	ACCGTCCTAC	GGCCCGCCAC	ATTCAGTGCA	GCGTACCGCG	GTGCGGGTGG	ATAGTCCCGG	TCACGCAAGT	AGCACGGCTA	CGGGTTATGG	GGCCCAACCG	TCCAATGTAA	GCTGATGACG	CGGCGCATTC	TAGCTGACGC	GTGTGTCGCC	GTGGGCGGTG	GTGGCCCGGT	AAGGAGGCCT	AACCCGCTTT
AB0274-Cb_BFgam_gt1_kt2	CACTCCATCC	CGGCATTATA	CGTGGCCCTG	GTCGAGGTCT	TTGCTCCTTT	GGGGCCTATC	TCCCCGTGTC	ACCCTCCCAA	TCACCCACCC	GGGTAGGCTA	CGCATGCTGA	TATCACTTGT	GTGACGGGAC	GGTCGGAGTG	CGCGTGCCGG	GCAGAGAGAC	GCCCGCGGGC	GAGAGGCCAG	AATTCCGCTG	ATGACTATGC	TGCCGACGTA	ATGACCAGCA	GTTCTCGCGC	CAGGAGGTCT	GAGGAGGCAG	CCGTGCACCT	CCGGGGCGGC	TGCGGCCGTG	CGGTACTGAA	CCAGGATGGT	ACCGTCCTAC	GGCCCGCCAC	ATTCAGTGGA	GCGTACCGCG	GTGCGGGTGG	ATAGTCCCGG	TCACGCAAGT	AGCACGGCTA	CGGGTTATGG	GGCCCAACCG	TCCGATGTAA	TCTGATGACG	CGGCGCATTC	TAACTGACAC	GTGTGTCGCC	GTGGGCGGTG	GTGGCCCGGT	AAGGAGGCCT	AACCCGCTTT
AB0275-Ca_BFgam_gt1_kt2	CACTCCAGCC	CGGCATTATA	CGTGCCCCTG	GTCGAGGTCT	TTGCTCCTTT	GGGGCCTATC	TCCCCGTGTC	ACTCTCCCAA	TCACCCACCC	GGGTAGGCCA	CGCATGCTCA	TATCACTTGT	GTGACGGGAC	GGTCGGAGTG	CGCGTGCCGG	GCAGAGAGAC	GCCCGCGGGC	GAGAGGCCAG	AATTCCGCTG	ATGACTATGC	TGCCGACGTA	ATGACCAGAA	GTTCTCGCGC	CAGGAGGTCT	GAGGAGGCAG	CCGCGCACCT	CCGGGGCGGC	TGCGGCCGTG	CGGTACTGAA	CCAGGATGGT	ACCGTCCTAC	GGCCCGCCAC	ATTCAGTGCA	GCGTACCGCG	GTGCGGGTGG	ATAGTCCCGG	TCACGCAAGT	AGCACGGCTA	CGGGTTATGG	GGCCCAACCG	TCCAATGTAA	GCTGATGACG	CGGCGCATTC	TAGCTGACGC	GTGTGTCGCC	GTGGGCGGTG	GTGGCCCGGT	AAGGAGGCCT	AACCCGCTTT
AB0275-Cb_BFgam_gt0_kt2	CACTCCATCC	CGGGATTATA	CGTGCCCCTG	GTCGAGGTCT	TCGCTCCTTT	GGAGCCTATC	TCCCCGTGTC	ACTCTCCCAA	TCACCCACCC	GGGTAGGCCA	CGCATGCTCA	TATCACTTGT	GTGACGGGAC	GGTCGGAGTG	CGCGTGCCGG	GCAGAGAGAC	GCCCGCGGGC	GAGAGGCCAG	AATTCCGCTG	ATGACTATGC	TGCCGACGTA	ATGACCAGAA	GTTCTCGCGC	CAGGAGGTCT	GAGGAGGCAG	CCGCGCACCT	CCGGGGCGGC	TGCGGCCGTG	CGGTACTGAA	CCAGGATGGT	ACCGTCCTAC	GGCCCGCCAC	ATTCAGTGGA	GCGTACCGCG	GTGCGGGTGG	ATAGTCCCGG	TCACGCTAGT	AGCACGGCTA	CGGGTTATGG	GGCCCAACCG	TCCGATGTAA	TCTGATGACG	CGGCGCATTC	TAGCTGACGC	GTGTGTCGCC	GTGGGCGGTG	GTGGCCGGGT	AAGGAGGCCT	CACCCGCTTT
AB0276-Ca_BFcol_gt0_kt2	CACTCCATCC	CGGCATTATA	CGTGGCCCTG	GTCGAGGTCT	TTGCTCCTTT	GGGGCCTATC	TCCCCGTGTC	ACTCTCCCAA	TCACCCACCC	GGGTAGGCCA	CGCATGCTGA	TATCACTTGT	GTGACGGGAC	GGTCGAAGTG	CGCGTGCCGG	GCAGAGAGAC	GCCCGCGGGC	GAGAGGCCAG	AATTCCGCTG	ATGACTATGC	TGCCGACGTA	ATGACCAGAA	GTTCTCGCGC	CAGGAGGTCT	GAGGAGGCAG	CCGCGCACCT	CCGGGGCGGC	TGCGGCCGTG	CGGTACTGAA	CCAGGATGGT	ACCGTCCTAC	GGCCCGCCAC	ATTCAGTGCA	GCGTACCGCG	GTGCGGGTGG	ATAGTCCCGG	TCACGCAAGT	AGCACGGCTA	CGGGTTATGG	GGCCCAACCG	TCCGATGTAA	TCTGATGACG	CGGCGCATTC	TAGCTGACAC	GTGTGTCGCC	GTGGGCGGTG	GTGGCCGGGT	AAGGAGGCCT	AACCCGCTTT
AB0276-Cb_BFcol_gt2_kt2	CACTCCATCC	CGGCATTATA	CGTGGCCCTG	GTCGAGGTCT	TTGCTCCTTT	GGGGCCTATC	TCCCCGTGTC	ACTCTCCCAA	TCACCCACCC	GGGTAGGCCA	CGCATGCTCA	TATCACTTGT	GTGACGGGAC	GGTCGGAGTG	CGCGTGCCGG	GCAGAGAGAC	GCCCGCGGGC	GAGAGGCCAG	AATTCCGCTA	ATGACTATGC	TGCCGACGTA	ATGACCAGAA	GTTCTCGCGC	CAGGAGGTCT	GAGGAGGCAG	ACGCGCACCT	CCGGGGCGGC	TGCGACCGTG	CGGTACTGAA	CCAGGATGGT	ACCGTCCTAC	GGCCCGCCAC	ATTCAGGGGA	GCGTACCGCG	GTGCGGGTGG	TTAGTCCCGG	TCACGCAAGT	AGCACGGCTA	CGGGTTATGG	GGCCCAACCG	TCCAATGTAA	GCTGATGACG	CGGCGCATTC	TAGCTGACAC	GTGTGTCGCC	GTGGGCGGTG	GTGGCCGGGT	AAGGAGGCCT	AACCCGCTTT
AB0277-Ca_BFgam_gt0_kt2	CACTCCATCC	CGGCATTATA	CGTGGCCCTG	GTCGAGGTCT	TCGCTCCTTT	GGGGCCTATC	TCCCCGTGTC	ACTCTCCCAA	TCTCCCACCC	GGGAAGGCCA	CGCATGCTCA	TATCACTTGT	GTGACGGGAC	GGTCGGAGTG	CGCGTGCCGG	GCAGAGAGAC	GCCCGCGGGC	GAGAGGCCAG	AATTCCGCTG	ATGACTATGC	TGCCGACGTA	ATGACCAGAA	GTTCTCGCGC	CAGGAGGTCT	GAGGAGGCAG	CCGCGCACCT	CCGGGGCGGC	TGCGGCCGTG	CGGTACTGAA	CCAGGATGGT	ACCGTCCTAC	GGCCCGCCAC	ATTCAGGGGA	GCGTACCGCG	GTGCGGGTGG	ATAGTCCCGG	TCACGCAAGT	AGCACGGCTA	CGGGTTATCG	GGCCCAACCG	TCCGATGTAA	TCTGATGACG	CGGCGCATTC	TAGCTGACAC	GTGTGTCGCC	GTGGGCGGTG	GTGGCCGGGT	TAGGAGGCCT	AACCCACTTT
AB0277-Cb_BFgam_gt0_kt2	CACTCCATCC	CGGCATTATA	CGTGCCCCTG	GTCGAGGTCT	TTGCTCCTTT	GGGGCCTATC	TCCCCGTGTC	ACTCTCCCAA	TCACCCACCC	GGGTAGGCCA	CGCATGCTCA	TATCACTTGT	GTGACGGGAC	GGTCGGAGTG	CGCGTGCCGG	GCAGAGAGAC	GCCCGCGGGC	GGGAGGCCAG	AATTCCGCTG	ATGACTATGC	TGCCGACGTA	ATGACCAGAA	GTTCTCGCGC	CAGGAGGTCT	GAGGAGGCAG	CCGCGCACCT	CCGGGGCGGC	TGCGGCCGTG	CGGTACTGAA	CCAGGATGGT	ACCGTCCTAC	GGCCCGCCAC	ATTCAGTGCA	GCGTACCGCG	GTGCGGGTGG	ATAGTCCCGG	ACACGCAAGT	AGCACGGCTA	CGGGTTATGG	GGCCCAACCG	TCCGATGTGA	TCTGATGACG	CGGCGCATTC	TAGCTGACGC	GTGTGTCGCC	GTGGGCGGTG	GTGGCCGGGT	AAGGGGGCCT	AACCCGCTTT
AB0278-Ca_BFgam_gt0_kt2	CACTCCATCC	CGGCATTATA	CGTGGCCCTG	GTCGAGGTCT	TTGCTCCTTT	GGGGCCTATC	TCCCCGTGTC	ACTCTCCCAA	TCACCCACCC	GGGTAGGCCA	CGCATGCTCA	TATCACTTGT	GTGACGGGAC	GGTCGGAGTG	CGCGTGCCGG	GCAGAGAGAC	GCCCGCGGGC	GAGAGGCCAG	AATTCCGCTG	ATGACTATGC	TGCCGACGTA	ATGACCAGAA	GTTCTCGCGC	CAGGAGGTCT	GAGGAGGCAG	CCGCGCACCT	TCGGGGCGGC	TGCGGCCGTG	CGGTACTGAA	CCAGGATGGT	ACCGTCCTAC	GGCCCGCCAC	ATTCAGTGGA	GCGTACCGCA	GTGCGGGTGG	ATAGTCCCGG	TCACGCAAGT	AGCACGGCTA	CGGGTTATGG	GGCCCAACCG	TCCAATGTAA	TCTGATGACG	CGGCGCATTC	TAGCTGACAC	GTGTGTCGCC	GTGGGCGGTG	GTGGCCGGGT	AAGGAGGCCT	AACCCGCTTT
AB0278-Cb_BFgam_gt0_kt2	CACTCCATCC	CGGCATTATA	CGTGGCCCTG	GTCGAGGTCT	TTGCTCCTTT	GGGGCCTATC	TCCCCGTGTC	ACTCTCCCAA	TCACCCACCC	GGGTAGGCCA	CGCATGCTCA	TATCACTTGT	GTGACGGGAC	GGTCGGAGTG	CGCGTGCCGG	GCAGAGAGAC	GCCCGCGGGC	GAGAGGCCAG	AATTCCGCTG	ATGACTATGC	TGCCGACGTA	ATGACCAGAA	GTTCTCGCGC	CAGGAGGTCT	GAGGAGGCAG	CCGCGCACCT	CCGGGGCGGC	TGCGGCCGTG	CGGTACTGAA	CCAGGATGGT	ACCGTCCTAC	GGCCCGCCAC	ATTCAGGGGA	GCGTACCGCG	GTGCGGGTGG	ATAGTCCCGG	TCACGCAAGT	AGCACGGCTA	CGGGTTATCG	GGCCCAACCG	TCCAATGTAA	GCTGATGACG	CGGCGCATTC	TAGCTGACGC	GTGTGTCGCC	GTGGGCGGTG	GTGGCCGGGT	AAGGAGGCCT	AACCCGCTTT
AB0279-Ca_BFcol_gt2_kt2	CACTCCATCC	CGGCATTATA	CGTGGCCCTG	GTCGAGGTCT	TTGCTCCTTT	GGGGCCTATC	TCCCCGTGTC	ACTCTCCCAA	TCACCCACCC	GGGTAGGCCA	CGCATGCTCA	TATCACTTGT	GTGACGGGAC	GGTCGGAGTG	CGCGTGCCGG	GCAGAGAGAC	GCCCGCGGGC	GAGAGGCCAG	AATTCCGCTA	ATGACTATGC	TGCCGACGTA	ATGACCAGAA	GTTCTCGCGC	CAGGAGGTCT	GAGGAGGCAG	CCGCGCACCT	CCGGGGCGGC	TGCGACCGTG	CGGTACTGAA	CCAGGATGGT	ACCGTCCTAC	GGCCCGCCAC	ATTCAGGGGA	GCGTACCGCG	GTGCGGGTGG	TTAGTCCCGG	TCACGCAAGT	AGCACGGCTA	CGGGTTATGG	GGCCCAACCG	TCCAATGTAA	GCTGATGACG	CGGCGCATTC	TAGCTGACAC	GTGTGTCGCC	GTGGGCGGTG	GTGGCCGGGT	AAGGAGGCCT	AACCCGCTTT
AB0279-Cb_BFcol_gt0_kt2	CACTCCATCC	CGGGATTATA	CGTGCCCCTG	GTCGAGGTCT	TCGCTCCTTT	GGGGCCTATC	TCCCCGTGTC	ACTCTCCCAA	TCACCCACCC	GGGTAGGCCA	CGCATGCTGA	TATCACTTGT	GTGACGGGAC	GGTCGGAGTG	CGCGTGCCGG	GCAGAGAGAC	GCCCGCGGGC	GAGAGGCCAG	AATTCCGCTG	ATGACTATGC	TGCCGACGTA	ATGACCAGAA	GTTCTCGCGC	CAGGAGGTCT	GAGGAGGCAG	CCGCGCACCT	CCGGGGCGGC	TGCGGCCGTG	CGGTACTGAA	CCAGGATGGT	ACCGTCCTAC	GGCCCGCCAC	ATTCAGTGGA	GCGTACCGCG	GTGCGGGTGG	ATAGTCCCGG	TCGCGCAAGT	AGCACGGCTA	CGGGTTATGG	GGCCCCACCG	TCCAATGGAA	GCTGATGACG	CGGCGCATTC	TAGTTGACAC	GTGTGTCGCC	ATGGGCGGTG	GTGGCCGGGT	AAGGAGGCCT	AACCCGCTTT
AB0280-Ca_BFgam_gt1_kt2	CACTCCATCC	CGGCATTATA	CGTGGCCCTG	GTCGAGGTCT	TTGCTCCTTT	GGGGCCTATC	TCCCCGTGTC	ACTCTCCCAA	TCACCCACCC	GGGTAGGCCA	CGCATGCTCA	TATCACTTGT	GTGACGGGAC	GGTCGGAGTG	CGCGTGCCGG	GCAGAGAGAC	GCCCGCGGGC	GAGAGGCCAG	AATTCCGCTG	ATGACTATGC	TGCCGACGTA	ATGACCAGAA	GTTCTCGCGC	CAGGAGGTCT	GAGGAGGCAG	CCGCGCACCT	CCGGGGCGGC	TGCGGCCGTG	CGGTACTGAA	CCAGGATGGT	ACCGTCCTAC	GGCCCGCCAC	ATTCAGTGCA	GCGTACCGCG	GTGCGGGTGG	ATAGTCCCGG	TCACGCAAGT	AGCACGGCTA	CGGGTTATGG	GGCCCAACCG	TCCAATGTAA	GCTGATGACG	CGGCGCATTC	TAGCTGACGC	GTGTGTCGCC	GTGGGCGGTG	GTGGCCCGGT	AAGGAGGCCT	AACCCGCTTT
AB0280-Cb_BFgam_gt1_kt2	CACTCCATCC	CGGCATTATA	CGTGGCCCTG	GTCGAGGTCT	TTGCTCCTTT	GGGGCCTATC	TCCCCGTGTC	ACTCCCCCAA	TCACCCACCC	GGGTAGGCCA	CGCATGCTCA	TATCACTTGT	GTGACGAGAC	GGTCGGAGTG	CGCGTGCCGG	GCAGAGAGAC	GCCCGCGGGC	GAGAGGCCAG	AATTCCGCTG	ATGACTATGC	TGCCGACGTA	ATGACCAGAA	GTTCTCGCGC	CAGGAAGTCT	GAGGAGGCAG	CCGCGCACCT	CCGGGGCGGC	TGCGGCCGTG	CGGTACTGAA	CCAGGATGGT	ACCGTCCTGC	GGCCCGCCAC	ATTCAGTGGA	GCGTACCGCG	GTGCGGGTGG	ATAGTCCCGG	TCACGCAAGT	AGCACGGCTA	CGGATTGTGG	GGCCCAACCG	TCCAATGGAA	TCTGATGACG	CGGCGCATTC	TAGCTGACGC	GTGTGTCGCC	GTGGGCGGTG	GTGGCCGGGT	AAGGAGGCCT	AACCCGCTTT
AB0281-Ca_BFgam_gt0_kt2	CACTCCATCC	CGGCATTATA	CGTGCCCCTG	GTCGAGGTCT	TTGCTCCTTT	GGGGCCTATC	TCCCCGTGTC	ACTCTCCCAA	TCACCCACCC	GGGTAGGCCA	CGCATGCTCA	TATCACTTGT	GTGACGGGAC	GGTCGGAGTG	CGCGTGCCGG	GCAGAGAGAC	GCCCGCGGGC	GAGAGGCCAG	AATTCCGCTG	ATGACTATGC	TGCCGACGTA	ATGACCAGAA	GTTCTCGCGC	CAGGAGGTCT	GAGGAGGCAG	CCGCGCACCT	TCGGGGCGGC	TGCGGCCGTG	CGGTACTGAA	CCAGGATGGT	ACCGTCCTAC	GGCCCGCCAC	ATTCAGTGGA	GCGTACCGCG	GTGCGGGTGG	ATAGTCCCGG	TCACGCAAGT	AGCACGGCTA	CGGGTTATGG	GGCCCAACCG	TCCAATGTAA	TCTGATGACG	CGGCGCATTC	TAGCTGACAC	GTGTGTCGCC	GTGGGCGGTG	GTGGCCGGGT	AAGGAGGCCT	AACCCACTTT
AB0281-Cb_BFgam_gt1_kt2	CACTCCATCC	CGGCATTATA	CGTGCCCCTG	GTCGAGGTCT	TTGCTCCTTT	GGGGCCTATC	TCCCCGTGTC	ACTCTCCCAA	TCACCCACCC	GGGTAGGCCA	CGCATGCTCA	TATCACTTGT	GTGACGGGAC	GGTCGGAGTG	CGCGTGCCGG	GCAGAGAGAC	GCCCGCGGGC	GAGAGGCCAG	AATTCCGCTG	ATGACTATGC	TGCCGACGTA	ATGACCAGAA	GTTCTCGCGC	CAGGAGGTCT	GAGGAGGCAG	CCGTGCACCT	CCGGGGCGGC	TGCGGCCGTG	CGGTACTGAA	CCAGGATGGT	ACCGTCCTAC	GGCCCGCCAC	ATTCAGTGGA	GCGTACCGCG	GTGCGGGTGG	ATAGTCCCGG	TCACGCAAGT	AGCACGGCTA	CGGGTTATGG	GGCCCAACCG	TCCAATGTAA	GCTGATGACG	CGGCGCATTC	TAGCTGACGC	GTGTGTCGCC	GTGGGCGGTG	GTGGCCCGGT	AAGGAGGCCT	AACCCGCTTT
AB0282-Ca_BFcol_gt2_kt2	CACTCCATCC	CGGCATTATA	CGTGGCCCTG	GTCGAGGTCT	TTGCTCCTTT	GGGGCCTATC	TCCCCGTGTA	ACTCTCCCAA	TCACCCACCC	GGGTAGGCCA	CGCAAGCTCA	TATCACTTGT	GTGGCGGGAC	GGGCGGAGTG	CGCGTGCCGG	GCAGAGAGAC	GCCCGCGGGC	GAGAGGCCAG	AATCCCGCTG	ATGACTATGC	TGCCGACGTA	AAGACCAGAA	GTTCTCGCGC	CAGGAGGTCT	GAGGAGGCAG	CCGCGCACCT	CCGGGGCGGC	TGCGGCCGTG	CGGTACTGAA	CCAGGATGGT	ACCGTCCTAC	GGCCCGCCAC	ATTCAGTGGA	GCATACCGCG	GTGCGGGTGG	ATAGTCCCGG	TCACGCAAGT	AGCACGGCTA	CGGGTTATGG	GGCCCAACCG	TCCAATGTAA	TCTGATGACG	CGGCGCATTC	TAGCTGACAC	GTGTGTCGCC	GTGGGCGGTG	GTGGCCGGGT	AAGGAGGCCT	AACCCGCTTT
AB0282-Cb_BFcol_gt2_kt2	CACTCCATTC	CGGCATTATA	CGAGGCCCTG	GTCGAGGTCT	TTGCTCCTTT	GGGGCCTATC	TCCCCGTGTC	ACTCTCCCAA	TCACCCACCC	GGGTAGGCTA	CGCATGCTGA	TATCACTTGT	GTGACGGGAC	GGTCGGAGTG	CGCGTGCCGG	GCAGAGAGAC	GCCCGCGGGC	GAGAGGCCAG	AATTCCGCTG	ATGACTATGC	TGCCGACGTA	ATGACCAGAA	GTTCTCGCGC	CAGGAGGTCT	GAGGTGGCAG	CCGTGCACCT	CCGGGGCGGC	TGCGGCCGTG	CGGTACTGAA	CCAGGATGGT	ACCGTCCTAC	GGCCCGCCAC	ATTCAGTGGA	GCGTACCGCG	GTGCGGGTGG	ATAGTCCCGG	TCACGCAAGT	AGCACGGCTA	CGGGTTGTGG	GGCCCAACCG	TCCAATGTAA	GCTGATGACG	CGGCGCATTC	TAGCTGACGC	GTGTGTCGCC	GTGGGCGGTG	GTGGCCGGGT	AAGGAGGCCT	AACCCGCTTT
AB0283-Ca_BFgam_gt1_kt2	CACTCCATCC	CGGCATTATA	CGTGGCCCTG	GTCGAGGTCT	TTGCTCCTTT	GGGGCCTATC	TCCCCGTGTC	ACTCTCCCAA	TCACCCACCC	GGGTAGGCCA	CGCATGCTGA	TATCACTTGT	GTGACGGGAC	GGTCGGAGTG	CGCGTGCCGG	GCAGAGAGAC	GCCCGCGGGC	GAGAGGCCAG	AATTCCGCTG	ATGACTATGC	TGCCGACGTA	AAGACCAGAA	GTTCTCGCGC	CAGGAGGTCT	GAGGAGGCAG	CCGCGCACCT	CCGGGGCGGC	TGCGGCCGTG	CGATACTGAA	CCAGGATGGT	ACCGTCCTAC	GGCCCGCCAC	ATTCAGGGGA	GCGTACCGCG	GTGCGGGTGG	ATAGTCCCGG	TCACGCAAGT	AGCACGGCTA	CGGGTTATGG	GGCCCAACCG	TCCAATGTAA	GCTGATGACG	CGGCGCATTC	TAGCTGACGC	GTGAGTCGCC	GTGGGCGGTG	GTGGCCGGGT	AAGGAGGCCT	AACCCGCTTT
AB0283-Cb_BFgam_gt0_kt2	CACTCCATCC	TGGCATAATA	CGTGGCCCTG	GTCGAGGTCT	TTGCTCCTTT	GGGGCCTATC	TCCCCGTGTC	ACTCTCCCAA	TCACCCACCC	GGGTAGGCCA	CGCATGCTCA	TATCACTTGT	GTGACGGGAC	GGTCGGAGTG	CGCGTGCCGG	GCAGAGAGAC	GCCCGCGGGC	GAGAGGCCAG	AATTCCGCTG	ATGACTATGC	TGCCGACGTA	AAGACCAGAA	GTTCTCGCGC	CAGGAGGTCT	GAGGAGGCAG	CCGTGCACCT	CCGGGGCGGC	TGCGGACGTG	CGGTACTGAA	CCAGGATGGT	ACCGTCCTAC	GGCCCGCCAC	ATTCAGTGGA	GCGTACCGCG	GTGCGGGTGG	ATAGTCCCGG	TCACGCAAGT	AGCACGGCTA	CGGGTTATGG	GGCCCAACCG	TCCAATGTAA	TCTGATGACG	CGGCGCATTC	TAGCTGACGC	GTGTGTCGCC	GTGGGCGGTG	GTGGCCGGGT	TAGGAGGCCT	AACCCACTTT
AB0284-Ca_BFgam_gt0_kt2	CACTCCATCC	CGGCATTATA	CGTGGCCCTG	GTCGAGGTCT	TTGCTCCTTT	GGGGCCTATC	TCCCCGTGTC	ACTCTCCCAA	TCACCCACCC	GGGTAGGCCA	CGCATGCTGA	TATCACTTGT	GTGACGGGAC	GGTCGGAGTG	CGCGTGCCGG	GCAGAGAGAC	GCCCGCGGGC	GAGAGGCCAG	AATTCCGCTG	ATGACTATGC	TGCCGACGTA	ATGACCAGAA	GTTCTCGCGC	CAGGAGGTCT	GAGGAAGCAG	CCGCGCACCT	CCGGGGCGGC	TGCGGCCGTG	CGGTACTGAA	CCAGGATGGT	ACCGTCCTAC	GGCCCGCCAC	ATTCAGGGGA	GCGTACCGCG	GTGCGGGTGG	ATAGTCCCGG	TCACGCAAGT	AGCACGGCTA	CGGGTTATGG	GGCCCAACCG	TCCGATGTAA	TCTGATGACG	CGGCGCATTC	TAGCTGACGC	GTGTGTCGCC	GTGGGCGGTG	GTGGCCCGGT	AAGGAGGCCT	AACCCGCTTT
AB0284-Cb_BFgam_gt0_kt2	CACTCCATCC	CGGCATTATA	CGTGGCCCTG	GTCGAGGTCT	TTGCTCCTTT	GGGGCCTATC	TCCCCGTGTC	ACTCTCCCAA	TCACCCACCC	GGGTAGGCCA	CGCATGCTCA	TATCACTTGT	GTGACGGGAC	GGTCGGAGTG	CGCGTGCCGG	GCAGAGAGAC	GCCCGCGGGC	GAGAGGCCAG	AATTCCGCTG	ATGACTATGC	TGCCGACGTA	ATGACCAGAA	GTTCTCGCGC	CAGGAGGTCT	GAGGAGGCAG	CCGCGCACCT	CCGGGGCGGC	TGCGGCCGTG	CGGTACTGAA	CCAGGATGGT	ACCGTCCTAC	GGCCCGCCAC	ATTCAGTGGA	GCGTACCGCG	GTGCGGGTGG	ATAGTCCCGG	TCACGCAAGT	AGCACGGCTA	CGGGTTATGG	GGCCCAACCG	TCCGATGTAA	TCTGATGACG	CGGCGCATTC	TAGCTGACGC	GTGTGTCGCC	GTGGGCGGTG	GTGGCCGGGT	AAGGAGGCCT	AACCCGCTTT
AC0092-Ca_UGgam_gt0_kt2	CACTCCATCC	CGGCATTATA	CGTGCCCCTG	GTCGAGGTCT	TTGCTCCTTT	GGGGCCTATC	TCCCCGTGTC	ACTCTCCCAA	TCACCCACCC	GGGTAGGCCA	CGCATGCTCA	TATCACTTGT	GTGACGGGAC	GGTCGGAGTG	CGCGTGCCGG	GCAGAGAGAC	GCCCGCGGGC	GAGAGGCCAG	AATTCCGCTG	ATGACTATGC	TGCCGACGTA	ATGACCAGAA	GTTCTCGCGC	CAGGAGGTCT	GAGGAGGCAG	CCGCGCACCT	CCGGGGCGGC	TGCGGCCGTG	CGGTACTGAA	CCAGGATGGT	ACCGTCCTAC	GGCCCGCCAC	ATTCAGGGGA	GCGTACCGCG	GTGCGGGTGG	ATAGTCCCGG	TCACGCAAGT	AGCACGGCTA	CGGGTTATGG	GGCCCAACCG	TCCAATGTAA	GCTGATGACG	CGGCGCATTC	TGGCTGACGC	GTGTGTCGCC	GTGGGCGGTG	GTGGCCGGGT	AAGGAGGCCT	AACCCGCTTT
AC0092-Cb_UGgam_gt0_kt2	CACTCCATCC	CGGCATTATA	CGTGGCCCTG	GTCGAGGTCT	TTGCTCCTTT	GGGGCCTATC	TCCCCGTGTC	ACTCTCCCAA	TCACCCACCC	GGGTAGGCCA	CGCATGCTCA	TATCACTTGT	GTGACGGGAC	GGTCGGAGTG	CGCGTGCCGG	GCAGAGAGAC	GCCCGCGGGC	GAGAGGCCAG	AATTCCGCTG	ATGACTATGC	TGCCGACGTA	ATGACCAGAA	GTTCTCGCGC	CAGGAGGTCT	GAGGAGGCAG	CCGCGCACCT	CCGGGGCGGC	TGCGGCCGTG	CGATACTGAA	CCAGGATGGT	ACCGTCCTAC	GGCCCGCCAC	ATTCAGTGGA	GCGTACCGCG	GTGCGGGTGG	ATAGTCCCGG	TCACGCAAAT	AGCACGGCTA	CGGGTTATGG	GGCCCAACCG	TCCAATGTAA	TCTGATGACG	CGGCGCATTC	TAGCTGACGC	GTGTGTCGCC	GTGGGCGGTG	GTGGCCGGGT	AAGGAGGCCT	AACCCGCTTT
AC0095-Ca_UGgam_gt0_kt2	CACTCCATCC	CGGCATTATA	CGTGGCCCTG	GTCGAGGTCT	TTGCTCCTTT	GGGGCCTATC	TCCCCGTGCC	ACTCTCCCAA	TCACCCACCC	GGGTAGGCCA	CGCATGCTCA	TATCACTTGT	GTGACGGGAC	GGTCGGAGTG	CGCGTGCCGG	GCAGAGAGAC	GCCCGCGGGC	GAGAGGCCAG	AATTCCGCTG	ATGACTATGC	TGCCGACGTA	ATGACCAGAA	GTTCTCGCGC	CAGGAGGTCT	GAGGAGGCAG	CCGCGCACCT	CCGGGGCGGC	TGCGGCCGTG	CGGTACTGAA	CCAGGATGGT	ACCGTCCTAC	GGCCCGCCAC	ATTCAGTGGA	GCGTACCGCG	GTGCGGGTGG	ATAGTCTCGG	TCACGCAAGT	ACCACGGCTA	CGGGTTATGG	GGCCCAACCG	TCCAATGTAA	GCTGATGACG	CGGCGCATTC	TAGCTGACGC	GTGTGTCGCC	GTGGGCGGTG	GTGGCCGGGT	AAGGAGGCCT	AACCCGCTTT
AC0095-Cb_UGgam_gt0_kt2	CACTCCATCC	CGGCATTATA	CGTGGCCCTA	GTCGAGGTCT	TTGCTCCTTT	AGGGCCTATC	TCCCCGTGTC	ACTCTCCCAA	TCACCCACCC	GGGTAGGCCA	CGCATGCTCA	TATCACTTGT	GTGACGGGAC	GGTCGGAGTG	CGCGTGCCGG	GCAGAGAGAC	GCCCGCGGGC	GAGAGGCCAG	AATTCCGCTG	ATGACTATGC	TGCCGACGTA	ATGACCAGAA	GTTCTCGCGC	CAGGAGGTCT	GAGGAGGCAG	CCGCGCACCT	CCGGGGCGGC	TGCGGCCGTG	CGATACTGAA	CCAGGATGGT	ACCGTCCTAC	GGCCCGCCAC	ATTCAGTGGA	GCGTACCGCG	GTGCGGGTGG	ATAGTCCCGG	TCACGCAAAT	AGCACGGCTA	CGGGTTATGG	GGCCCAACCG	TCCAATGTAA	TCTGATGACG	CGGCGCATTC	TAGCTGACAC	GTGTGTCGCC	GTGGGCGGTG	GTGGCCGGGT	TAGGAGGCCT	AACCCACTTT
AC0097-Ca_UGgam_gt0_kt2	CACTCCATCC	CGGCATTATA	CGTGGCCCTG	GTCGAGGTCT	TTGCTCCTTT	GGGGCCTATC	TCCCCGTGTC	ACTCTCCCAA	TCACCCACCC	GGGTAGGCCA	CGCATGCTCA	TATCACTTGT	GTGACGGGAC	GGTCGGAGTG	CGCGTGCCGG	GCAGAGAGAC	GCCCGCGGGC	GAGAGGCCAG	AATCCCGCTG	ATGACTATGC	TGCCGACGTA	AAGACCAGAA	GTTCTCGCGC	CAGGAGGTCT	GAGGAGGCAG	CCGCGCACCT	TCGGGGCGGC	TGCGGCCGTG	CGGTACTGAA	CCAGGATGGT	ACCGTCCTAC	GGCCCGCCAC	ATTCAGTGGA	GCGTACCGCG	GTGCGGGTGG	ATAGTCCCGG	TCACGCAAGT	AGCACGGCTA	CGGGTTATGG	GACCCAACCG	TCCAATGTAA	GCTGATGACG	CGGCGCATTC	TAGCTGACGC	GTGTGTCGCC	GTGGGCGGTG	ATGGCCGGGT	AAGGAGGCCT	AACCCGCTTT
AC0097-Cb_UGgam_gt0_kt2	CACTCCATCC	CGGGATTATA	CGTGCCCCTG	GTCGAGGTCT	TCGCTCCTTT	GGGGCCTATC	TCCCCGTGTC	ACTCTCCCAA	TCACCCACCC	GGGTAGGCCA	CGCATGCTCA	TATCACTTGT	GTGACGGGAC	GGTCGGAGTG	CGCGTGCCGG	GCAGAGAGAC	GCCCGCGGGC	GAGAGGCCAG	AATTCCGCTG	ATGACTATGC	TGCCGACGTA	ATGACCAGAA	GTTCTCGCGC	CAGGAGGTCT	GAGGAGGCAG	CCGCGCACCT	CCGGGGCGGC	TGCGGCCGTG	CGGTACTGAA	CCAGGATGGT	ACCGTCCTAC	GGCCCGCCAC	ATTCAGTGCA	GCGTACCGCG	GTGCGGGTGG	ATAGTCCCGG	TCACGCAAGT	AGCACGGCTA	CGGGTTATGG	GGCCCAACCG	TCCAATGTAA	GCTGATGACG	CGGCGCATTC	TAGCTGACGC	GTGTGTCGCC	GTGGGCGGTG	GTGGCCGGGT	AAGGAGGCCT	AACCCGCTTT
AC0098-Ca_UGgam_gt0_kt2	CACTCCATCC	CGGCATTATA	CGTGGCCCTG	GTCGAGGTCT	TTGCTCTTTT	GGGGCCTATC	TCCCCGTGTC	ACTCCCCCAA	TCACCCACCC	GGGTAGGCCA	CGCATGCTCA	TATCACTTGT	GTGACGGGAC	GGTCGGAGTG	CGCGTGCCGG	GCAGAGAGAC	GCCCGCGGGC	GAGAGGCCAG	AATTCCGCTG	ATGACTATGC	TGCCGACGTA	AAGACCAGAA	GTTCTCGCGC	CAGGAGGTCT	GAGGAGGCAG	CCGCGCACCT	TCGGGGCGGC	TGCGGCCGTG	CGGTACTGAA	CCAGGATGGT	ACCGTCCTAC	GGCCCGCCAC	ATTCAGTGGA	GCGTACCGCG	GTGCGGGTGG	ATAGTTCCGG	TCACGCAAGT	AGCACGGCTA	CGGGTTATGG	GGCCCAACCG	TCCAATGTAA	GCTGATGACG	CGGCGCATTC	TAGCTGACAC	GTGTGTCGCC	GTGGGCGGTG	GTGGCCGGGT	AAGGAGGCCT	AACCCGCTTT
AC0098-Cb_UGgam_gt0_kt2	CACTCCATCC	CGGCATTATA	CGTGGCCCTG	GTCGAGGTCT	TTGCTCCTTT	GGGGCCTATC	TCCCCGTGTC	ACTCTCCCAA	TCACCCACCC	GGGTAGGCCA	CGCATGCTCA	TATCACTTGT	GTGACGGGAC	GGTCGGAGTG	CGCGTGCCGG	GCAGAGAGAC	GCCCGCGGGC	GAGAGGCCAG	AATTCCGCTG	ATGACTATGC	TGCCGACGTA	ATGACCAGAA	GTTCTCGCGC	CAGGAGGTCT	GAGGAGGCAG	CCGCGCACCT	CCGGGGCGGC	TGCGGCCGTG	CGGTACTGAA	CCAGGATGGT	ACCGTCCTAC	GGCCCGCCAC	ATTCAGTGGA	GCGTACCGCG	GTGCGGGTGG	ATAGTCCCGG	TCACGCAAGT	AGCACGGCTA	CGGGTTATGG	GGCCCAACCG	TCCAATGTAA	GCTGATGACG	CGGCGCATTC	TAGCTGACGC	GTGTGTCGCC	GTGGGCGGTG	GTGGCCGGGT	AAGGAGGCCT	CACCCGCTTT
AC0099-Ca_UGgam_gt0_kt0	CACTCCATCC	CGGCATTATA	CGTGGCCCTG	GTCGAGGTCT	TTGCTCCTTT	GGGGCCTATC	TCCCCGTGTC	ACTCCCCCAA	TCACCCACCC	GGGTAGGCCA	CACATGCTCA	TATCACTTGT	GTGACGGGAC	TGTCGGAGTG	CGCGCGCCGG	GCAGAGAGAC	GCCCGCGGGC	GAGAGGCCAG	AATTCCGCTG	ATGTCTATGC	TGCCGACGTA	ATGACCAGAA	GTTCTCGCGC	CAGGAAGTCT	GAGGAGGCAG	CCGCGCACCT	CCGGGGCGGC	TGCGGCCGTG	CGGTACTGAA	CCAGGATGGT	ACCGTCCTGC	GGCCCACCAC	ATTCAGTGGA	GCGTACCGCG	GTGCGGGTGG	ATAGTCCCGG	TCACGCAAGT	AGCACAGCTA	CGGATTATGG	GGCCCAACCG	TCCAATGTAA	TCTGATGACG	CGGCGCATTC	TAGCTGACGC	GTGTGTCGCC	GTGGGCGGTG	GTGGCCGGGT	AAGGAGGCCT	AACCCGCTTT
AC0099-Cb_UGgam_gt0_kt0	CACTCCATCC	CGGCATTATA	CGTGGCCCTG	GTCGAGGTCT	TTGCTCCTTT	GGGGCCTATC	TCCCCGTGTC	ACTCCCCCAA	TCACCCACCC	GAGTAGGCCA	CGCATGCTCA	TATCACTTGT	GTGACAGGAC	GGTCGGAGTG	CTCGTGCCGG	GCAGAGAGAC	GCCCGCGGGC	GAGAGGCCAG	AATTCCGCTG	ATGACTATGC	TGCCGACGTA	ATGACCAGAA	GTTCTCGCGC	CAGGAGGTCT	GAGGAGGCAG	CCGCGCACCT	CCGGGGCGGC	TGCGGCCGTG	CGGTACTGAA	CCAGGATGGT	ACCGCCCTAC	GGCCCGCTAC	ATTCAGTGGA	GCGTACCGCG	GTGCGGGTGG	ATAGTCCCGG	TCACGCAAGT	AGCACGGCTA	CGGATTATGG	GGCCCAACCG	TCCAATGTAA	TCTGATGACG	CGGCGCATTC	TAGCTGACGC	GTGTGTCGCC	GTGGGCGGTG	GTGGCCGGGT	AAGGAGGCCT	AACCCGCTTT
AC0102-Ca_UGgam_gt0_kt0	CACTCCATCC	CGGCATTATA	CGTGGCCCTG	GTCGAGGTCT	TTGCTCCTTT	GGGGCCTATC	TCCCCGTGTC	ACTCCCCCAA	TCACCCACCC	GAGTAGGCCA	CGCATGCTCA	TATCACTTGT	GTGACAGGAC	GGTCGGAGTG	CTCGTGCCGG	GCAGAGAGAC	GCCCGCGGGT	GAGAGGCCAG	AATTCCGCTG	ATGACTATGC	TGCCGACGTA	ATGACCAGAA	GTTCTCGCGC	CAGGAGGTCT	GAGGAGGCAG	CCGCGCACCT	CCGGGGCGGC	TGCGGCCGTG	CGGTACTGAA	CCAGGATGGT	ACCGTCCTGC	GGCCCACCAC	ATTCAGTGGA	GCGTACCGCG	GTGCGGGTGG	ATAGTCCCGG	TCACGCAAGT	AGCACGGCTA	CGGATTATGG	GGCCCAACCG	TCCAATGGGA	TCTGATGACG	CGGCGCATTC	TAGCTGACGC	GTGTGTCGCC	GTGGGCGGTG	GTGGCCGGGT	AAGGAGGCCT	AACCCGCTTT
AC0102-Cb_UGgam_gt0_kt0	CACTCCATCC	CGGCATTTTA	CGTGGCCCTG	GTCGAGGTCT	TTGCTCCTTT	GGGGCCTATC	TCCCCGTGTC	ACTCCCCCAA	TCACCCACCC	GGGTAGGCCA	CGCATGCTCA	TATCACTTGT	GTGACGGGAC	TGTCGGAGTG	CGCGCGCCGG	GCAGAGAGAC	GCCCGCGGGC	GAGAGGCCAG	AATTCCGCTG	ATGACTATGC	TGCCGACGTA	ATGACCAGAA	GTTCTCGCGC	CAGGAAGTCT	GAGGAGGCAG	CCGCGCACCT	CCGGGGCGGC	TGCGGCCGTG	CGGTACTGAA	CCAGGATGGT	ACCGTCCTGC	GGCCCGCCAC	ATTCAGTGGA	GCGTACCGCG	GTGCGGGTGG	ATAGTCCCGG	TCACGCAAGT	AGCACGGCTA	CGGATTATGG	GGCCCAACCG	TCCAATGGGA	TCTGATGACG	CGGCGCATTC	AAGCTGACGC	GTGTGTCGCC	GTGGGCGGTG	GTGGCCGGGT	AAGGAGTCCT	AACCCGCTTT
AC0103-Ca_UGgam_gt0_kt2	CACTCCATCC	CGGCATTATA	CGTGCCCCTG	GTCGAGGTCT	TTGCTCCTCT	GGGGCCTATC	TCCCCGTGTC	ACTCTCCCAA	TCACCCACCC	GGGTAGGCCA	CGCATGCTCA	TATCACTTGT	GTGACGGGAC	GGTCGGAGTG	CGCGTGCCGG	GCAGAGAGAC	GCCCGCGGGC	GAGAGGCCAG	AATTCCGCTG	ATGACTATGC	TGCCGACGTA	AAGACCAGAA	GTTCTCGCGC	CAGGAGGTCT	GAGGAGGCAG	CCGCGCACCT	CCGGGGCGGC	TGCGGCCGTG	CGGTACTGAA	CCAGGATGGT	ACCGTCCTAC	AGCCCGCCAC	ATTCAGTGGA	GCGTACCGCG	GTGCGGGTGG	ATAGTCCCGG	TCACGCAAGT	AGCACGGCTA	CGGGTTATGG	GGCCCAACCG	TCCAATGTAA	GCTGATGACG	CGGCGCATTC	TAGCTGACAC	GTGTGTCGCC	GTGGGCGGTG	GTGGCCGGGT	AAGGAGGCCT	AACCCGCTTT
AC0103-Cb_UGgam_gt0_kt2	CACTCCATCC	CGGCATTATA	CGTGGCCCCG	GTCGAGGTCT	TTGCTCCTTT	GGGGCCTATC	TCCCCGTGTC	ACTCTCCCAA	TCACCCACCC	GGGTAGGCCA	CGCATGCTCA	TTTCACTTGT	GTGACGGGAC	GGGCGGAGTG	CGCGTGCCGG	GCAGAGAGAC	GCCCGCGGGC	GAGAGGCCAG	AATTCCGCTG	ATGACTATGC	TGCCGACGTA	ATGACCAGAA	GTTCTCGCGC	CAGGAGGTCT	GAGGAGGCAG	CCGCGCACCT	CCGGGGCGGC	TGCGGCCGTG	CGGTACTGAA	CCAGGATGGT	ACCGTCCTAC	GGCCCGCCAC	ATTCAGTGGA	GCGTACCGCG	GTGCGGGTGG	ATAGTCCCGG	TCACGCAAGT	AGCACGGCTA	CGGGTTATGG	GGCCCAACCG	TCCAATGTAA	GCTGATGACG	CGGCGCATTC	TAGCTGACGC	GTGTGTCGCC	GTGGGCGGTG	GTGGTCGGGT	AAGGAGGCCT	AACCCGCTTT
AC0104-Ca_UGgam_gt0_kt0	CACTCCATCC	CGGCATTATA	CGTGGCCCTG	GTCGAGGTCT	TTGCTCCTTT	GGGGCCTATC	TCCCCGTGTC	ACTCCCCCAA	TCACCCACCC	GGGTAGGCCA	CGCATGCTCA	TATCACTTGT	GTGATGGGGC	GGTCGGAGTG	CGCGTGCCGG	GCAGGGAGAC	GCCCGCGGGC	GAGAGGCCAG	AATTCCGCTG	ATGACTATGC	TGCCGACGTA	ATGACCAGAA	GTTCTCGCGC	CAGGAGGTCT	GAGGAGGCAG	CCGCGTACCT	CCGGGGCGGC	TGCGGCCGTG	CGGTACTGAA	CCAGGATGGT	ACCGTCCTAC	GGCCCGCCAC	ATTCAGTGGA	GCGTACCGCG	GTGCGGGTGG	ATAGTCCCGG	TCACGCAAGT	AGCACGGCTA	CGGATTATGG	GGCCCAACCG	TCCAATAGAA	TCTGATGACG	CGGCGCATTC	TAGCTGACGC	GTGTGTCGCC	GTGGGCGGTG	GTGGCCGGGT	AAGGAGGCCT	AACCCGCTTT
AC0104-Cb_UGgam_gt0_kt0	CACTCCATCC	CGGCATTATA	CGTGGCCCTG	GTCGAGGTCT	TTGCTCCTTT	GGGGCCTATC	TCCCCGTGTC	ACTCCCCCAA	TCACCCACCC	GGGTCGGCCA	AGCATGCTCA	TATCACTTGT	GTGACGGGAC	TGTCGGAGTG	CGCGCGCCGG	GCAGAGAGAC	GCCCGCGGGC	GAGAGGCCAG	AATTCCGCTG	ATGACTATGC	TGCCGACGTA	ATGACCAGAA	GTTCTCGCGC	CAGGAAGTCT	GAGGAGGCAG	CCGCGCACCT	CCGGGGCGGC	TGCGGCCGTG	CGGTACTGAA	CCAGGATGGT	ACCGTCCTGC	GGCCCGCCAC	ATTCAGTGGA	GCGTACCGCG	GTGCGGGTGG	ATAGTCCCGG	TCACGCAAGT	AGCACGGCTA	CGGATTATGG	GGCCCAACCG	TCCAATGTAA	TCTGATGACG	CGGCGCATTC	TAGCTGACGC	GTGTGTCGCC	GTGGGCGGTG	GTGGCCGGGT	AAGGAGGCCT	AACCCGCTTT
AC0105-Ca_UGgam_gt0_kt0	CACTCCATCC	CGGCATTTTA	CGTGGCCCTG	GTCGAGGTCT	TTGCTCCTTT	GGGGCCTATT	TCCCCGTGTC	ACTCCCCCAA	TCACCCACCC	GGGTAGGCTA	CGCATGTTCA	TATCACTTGT	GTGACGGGAC	TGTCGGAGTG	CGCGCGCCGG	GCAGAGAGAC	GCCCGCGGGC	GAGAGGCCAG	AATTCCGCTG	ATGACTATGC	TGCCGACGTA	ATGACCAGAA	GTTCTCGCGC	CAGGAGGTCT	GAGGAGGCAG	CCGCGCACCT	CCGGGGCGGC	TGCGGCCGTG	CGGTACTGAA	CCAGGATGGT	ACCGTCCTAT	GGCCCGCCAC	ACTCAGTGGA	GCGTACCGCG	GTGCGGGTGG	ATAGTCCCGG	TCACGCAAGT	AGCACGGCTA	CGGATTAAGG	GGCCCAACCG	TCCAATGTAA	TCTGATGACG	CGGCGCAGTC	TAACTGACGC	GTGTGTCGCC	GTGGGCGGTG	GTGGCCGGGT	AAGGAGGCCT	AACCCGCTTT
AC0105-Cb_UGgam_gt0_kt0	CACTCCATCC	CGGCATTATA	CGTGGCCCTG	GTCGAGGTCT	TTGCTCCTTT	GGGGCCTATC	TCCCCGTGTC	ACTCCCCCAA	TCACCCACCC	GGGTAGGCTA	CGCATGCTCA	TATCACTTGT	GTGACGGGAC	TGTCGGAGTG	CGCGCGCCGG	GCAGAGAGAC	GCCCGCGGGC	GAGAGGCCAG	AATTCCGCTG	ATGACTATGC	TGCCGACGTA	ATGACCAGAA	GTTCTCGCGC	CAGGAGGTCT	GAGGAGGCAG	CCGCGCACCT	CCGGGGCGGC	TGCGGCCGTG	CGGTACTGAA	CCAGGATGGT	ACCGTCCTGC	GGCCCACCAC	ATTCAGTAGA	GCGTACCGCG	GTGCGGGTGG	ATAGTCCCGG	TCACGCAAGT	AGCACGGCTA	CGGATTATGG	GGCCCAACCG	TCCAATGTAA	TCTGATGACG	CGGCGCATTC	TAGCTGACGC	GTGTGTCGCC	GTGGGCGGTG	GTGGCCGGGT	AAGGAGGCCT	AACCCGCTTT
AC0106-Ca_UGgam_gt0_kt2	CACTCCATCC	CGGCATTATA	CGTGGCCGTG	GTCGAGGTCT	TTGCTCCTTT	GGGGCCTATC	TCCCCGTGTC	ACTCTCCCAA	TCACCCACCC	GGGTAGGCCA	CGCATGCTCA	TATCACTTGT	GTGACGGGAC	GGTCGGAGTG	CGCGTGCCGG	GCAGAGAGAC	GCCCGCGGGC	GAGAGGCCAG	AATTCCGCTG	ATGACTATGC	TGCCGACGTA	ATGACCAGAA	GTTCTCGCGC	CAGGAGGTCT	GAGGAGGCAG	CCGCGCACCT	CCGGGGCGGC	TGCGGCCGTG	CGGTACTGAA	CCAGGATGGT	ACCGTCCTAC	GGCCCGCCAC	ATTCAGTGGA	GCGTACCGCG	GTGCGGGTGG	ATAGTCCCGG	TCACGCAAGT	ACCACGGCTA	CGGGTTATGG	GGCCCAACCG	TCCGCTGTAA	TCTGATGACG	CGGCGCATTC	TAGCTGACAC	GTGTGTCGCC	GTGGGCGGTG	GTGGCCGGGT	AAGGAGGCCT	AACCCGCTTT
AC0106-Cb_UGgam_gt0_kt2	CACTCCATCC	CGGCATTATA	CGTGGCCCTG	GTCGAGGTCT	TTGCTCCTTT	GGGGCCTATC	TCCCCGTGTC	ACTCTCCCAA	TCACCCACCC	GGGTAGGCCA	CGCATGCTCA	TATCACTTGT	GTGACGGGAC	GGGCGGAGTG	CGCGTGCCGG	GCAGAGAGAC	GCCCGCGGGC	GAGAGGCCAG	AATTCCGCTG	ATGACTATGC	TGCCGACGTA	AAGACCAGAA	GTTCTCGCGC	CAGGAGGTCT	GAGGAGGCAG	CCGCGCACCT	CCGGGGCGGC	TGCGGCCGTG	CGGTACTGAA	CCAGGATGGT	ACCGTCCTAC	GGCCCGCCAC	ATTCAGTGGA	GCGTACCGCG	GTGCGGGTGG	ATAGTCCCGG	TCACGCAAGT	AGCACGGCTA	CGGGTTATGG	GGCCCAACCG	TCCGATATAA	TCTGATGACG	CGGCGCATTC	TAGCTGACGC	GTGTGTCGCC	GTGGGCGGTG	GTGGCCGGGT	AAGGAGGCCT	AACCCGCTTT
AC0107-Ca_UGgam_gt0_kt0	CACTCCATCC	CGGCATTATA	CGTGGCCCTG	GCCGAGGTCT	TTGCTCCTTT	GGGGCCTATT	TCCCCGTGTC	ACTCCCCCAA	TCACCCACCC	GGGTAGGCCA	CGCATGCTCA	TATCACTTGG	GTGACGGGAC	GGTCGGAGTG	CGCGTGCCGG	GCAGAGAGAC	GCCCGCGGGC	GAGAGGCCAG	AATTCCGCTG	ATGACTATGC	TGCCGACGTA	ATGACCAGAA	GTTCTCGCGC	CAGGAGGTCT	GAGGAGGCAG	CCGCGCACCA	CCGGGGCGGC	TGCGGCCGTG	CGGTACCGGA	CCAGGATGGT	ACCGTCCTGC	GGCCCACCAC	ATTCAGTGGA	GCGTACCGCG	GTGCGGGTGG	ATAGTCCCGG	TCACGCAAGT	AGCACGGCTA	CGGATTAAGG	GGCCCAACCG	TCCAATGTAA	TCTGATGACG	CGGCGCATTC	TAGCTGACGC	GTGTGTCGCC	GTGGGCGGTG	GTGGCCGGGT	AAGGAGGCCT	AACCCGCTTT
AC0107-Cb_UGgam_gt0_kt0	CACTCCATCC	CGGCATTATA	CGTGGCCCTG	GCCGAGGTCT	TTGCTCCTTT	GGGGCCTATC	TCCCCGTGTC	ACTCCCCCAA	TCACCCACCC	GGGTCGGCCA	AGCATGCTCA	TATCACTTGT	GTGACGGGAC	TGTCGGAGTG	CGCGCGCCGG	GCAGAGAGAC	GCCCGCGGGC	GAGAGGCCAG	AATTCCGCTG	ATGACTATGC	TGCCGACGTA	ATGACCAGAA	GTTCTCGCGC	CAGGAAGTCT	GAGGAGGCAG	CCGCGCACCT	CCGGGGCGGC	TGCGGCCGTG	CGGTACTGAA	CCAGGATGGT	ACCGTCCTGC	GGCCCGCCAC	ATTCAGTGGA	GCGTACCGCG	GTGCGGGTGG	ATAGTCCCGG	TCACGCAAGT	AGCACGGCTA	CGGATTATGG	GGCCAAACCG	TCCAATGTAA	TCTGATGACG	CGGCGCATTC	TAGCTGACGC	GTGTGTCGCC	GTGGGCGGTG	GTGGCCGGGT	AAGGAGGCCT	AACCCGCTTT
AC0108-Ca_UGgam_gt0_kt2	CACTCCATCC	CGGCATTATA	CGTGGCCCTG	GTCGAGGTCT	TTGCTCCTTT	GGGGCCTATC	TCCCCGTGTC	ACTCTCCCAA	TCACCCACCC	GGGTAGGCCA	CGCATGCTCA	TATCACTTGT	GTGACGGGAC	GGTCGGAGTG	CGCGTGCCGG	GCAGAGAGAC	GCCCGCGGGT	GAGAGGCCAG	AATTCCGCTG	ATGACTATGC	TGCCAACGTA	ATGACCAGAA	GTTCTCGCGC	CAGGAGGTCT	GAGGAGGCAG	CCGCGCACCT	CCGGGGCGGC	TGCGGCCGTG	CGGTACTGAA	CCAGGATGGT	ACCGTCCTAC	GGCCCGCCAC	ATTCAGGGGA	GCGTACCGCG	GTGCGGGTGG	ATAGTCCCGG	TCACGCAAGT	AGCACGGCTA	CGGGTTATGG	GGCCCAACCG	TCCGCTGTAA	TCTGATGACG	CAGCGCATTC	TAGCTGACGC	GTGTGTCGCC	GTGGGCGGTG	GTGGCCGGGT	TAGGAGGCCT	AACCCACTTT
AC0108-Cb_UGgam_gt0_kt2	CACTCCATCC	CGGCATTATA	CGTGGCCCTG	GTCGAGGTCT	TTGCTCCTTT	GAGGCCTATC	TCCCCGTGTC	ACTCTCCCAA	TCACCCACCC	GGGTAGGCCA	CGCATGCTCA	TATCACTTGT	GTGACGGGAC	GGTCGGAGTG	CGCGTGCCGG	GCAGAGAGAC	GCCCGCGGGC	GAGAGGCCAG	AATTCCGCTG	ATGACTATGC	TGCCGACGTA	AAGACCAGAA	GTTCTCGCGC	CAGGAGGTCT	GAGGAGGCAG	CCGCGCACCT	TCGGGGCGGC	TGCGGCCGTG	CGGTACTGAA	CCAGGATGGT	ACCGTCCTAC	GGCCCGCCAC	ATTCAGGGGA	GCGTACCGCG	GTGCGGGTGG	ATAGTCCCGG	TCACGCAAGT	AGCACGGCTA	CGGGTTATGG	GGCCCAACCG	TCCGATATAA	TCTGATGACG	CGGCGCATTC	TAGCTGACGC	GTGTGTCGCC	GTGGGCGGTG	GTGGCCGGGT	AAGGAGGCCT	AACCCGCTTT
AC0109-Ca_UGgam_gt0_kt2	CACTCCATCC	CGGCATTATA	CGTGGCCCCG	GTCGAGGTCT	TTGCTCCTTT	GGGGCCTATC	TCCCCGTGTC	ACTCTCCCAA	TCACCCACCC	GGGTAGGCTA	CGCATGCTGA	TATCACTTGT	GTGACGGGAC	GGTCGGAGTG	CGCGTGCCGG	GCAGAGAGAC	GCCCGCGGGC	GAGAGGCCAG	AATTCCGCTG	ATGACTATGC	TGCCGACGTA	ATGACCAGAA	GTTCTCGCGC	CAGGAGGTCT	GAGGAGGCAG	CCGCGCACCT	CCAAGGCGGC	TGCGGCCGTG	CGGTACTGAA	CCAGGATGGT	ACCGTCCTAC	GGCCCGCCAC	ATTCAGTGGA	GCGTACCGCG	GTGCGGGTGG	ATAGTCCCGG	TCACGCAAGT	AGCACGGCTA	CGGGTTATGG	GGCCCAACCG	TCCAATGGAA	TCTGATGACG	CGGCGCATTC	TAGCTGACAC	GTGTGTCGCC	GTGGGCGGTG	GTGGCCGGGT	AAGGAGGCCT	AACCCGCTTT
AC0109-Cb_UGgam_gt0_kt2	CACTCCATCC	CGGCATTATA	CGTGGCCCTG	GTCGAGGTCT	TTGCTCCTTT	GGGGCCTATC	TCCCCGTGTC	ACTCTCCCAA	TCACCCACCC	GGGTAGGCCA	CGCATGCTCA	TATCACTTGT	GTGACGGGAC	GGGCGGAGTG	CGCGTGCCGG	GCAGAGAGAC	GCCCGCGGGC	GAGAGGCCAG	AATCCCGCTG	ATGACTATGC	TGCCGACGTA	AAGACCAGAA	GTTCTCGCGC	CAGGAGGTCT	GAGGAGGCAG	CCGCGCACCT	CCGGGGCGGC	TGCGGCCGTG	CGGTACTGAA	CCAGGATGGT	ACCGTCCTAC	GGCCCGCCAC	ATTCAGTGGA	GCGTACCGCG	GTGCGGGTGG	ATAGTCCCGG	TCACGCAAGT	AGCACGGCTA	CGGGTTATGG	GGCCCAACCG	TCCAATGTAA	GCTGATGACG	CGGCGCATTC	TAGCTGACAC	GTGTGTCGCC	GTGGGCGGTG	GTGGCCGGGT	AAGGAGGCCT	AACCCGCTTT
AC0111-Ca_UGgam_gt0_kt2	CACTCCATCC	CGGCATTATA	CGTGGCCCTG	GTCGAGGTCT	TTGCTCCTTT	GGGGCCTATC	TCCCCGTGTC	ACTCTCCCAA	TCACCCACCC	GGGTAGGCCA	CGCATGCTCA	TATCACTTGT	GTGACGGGAC	GGTCGGAGTG	CGCGTGCCGG	GCAGAGAGAC	GCCCGCGGGC	GAGAGGCCAG	AATTCCGCTG	ATGACTATGC	TGCCGACGTA	ATGACCAGAA	GTTCTCGCGC	CAGGAGGTCT	GAGGAGGCAG	CCGCGCACCT	CCGGGGCGGC	TGCGGCCGTG	CGATACTGAA	CCAGGATGGT	ACCGTCCTAC	GGCCCGCCAC	ATTCAGTGGA	GCGTACCGCG	GTGCGGGTGG	ATAGTCCCGG	TCACGCAAGT	ACCACGGCTA	CGGGTTGTGG	CGCCCAACCG	TCCAATGTAA	GCTGATGACG	CGGCGCATTC	TAGCTGACGC	GTGTGTCGCC	GTGGGCGGTG	GTGGCCGGGT	AAGGAGGCCT	AACCCGCTTT
AC0111-Cb_UGgam_gt0_kt2	CACTCCATCC	CGGCATTATA	CGTGCCCCTG	GTCGAGGTCT	TTGCTCCTTT	GGGGCCTATC	TCCCCGTGTC	ACTCTCCCAA	TCACCCACCC	GGGTAGGCCA	CGCATGCTCA	TATCACTTGT	GTGGCGGGAC	GGTCGGAGTG	CGCGTGCCGG	GCAGAGAGAC	GCCCGCGGGC	GAGAGGCCAG	AATTCCGCTG	ATGACTATGC	TGCCGACGTA	AAGACCAGAA	GTTCTCGCGC	CAGGAGGTCT	GAGGAGGCAG	CCGCGCACCT	CCGGGGCGGC	TGCGGCCGTG	CGGTACTGAA	CCAGGATGGT	ACCGTCCTAC	GGCCCGCCAC	ATTCAGTGCA	GCGTACCGCG	GTGCGGGTGG	ATAGTCCCGG	TCACGCAAGT	AGCACGGCTA	CGGGTTATGG	GGCCCAACCG	TTCAATGTAA	GCTGATGACG	CGGCGCATTC	TAGCTGACAC	GTGTGTCGCC	GTGGGCGGTG	GTGGCCGGGT	AAGGAGGCCT	AACCCGCTTT
AC0115-Ca_UGgam_gt0_kt2	CACTCCATCC	CGGCATTATA	CGTGGCCCTG	GTCGAGGTCT	TTGCTCCTTT	GGGGCCTATC	TCCCCGTGTC	ACTCTCCCAA	TCACCCACCC	GGGTAGGCCA	CGCATGCTGA	TATCACTTGT	GTGACGGGAC	GGTCGGAGTG	CGCGTGCCGG	GCAGAGAGAC	GCCCGCGGGC	GAGAGGCCAG	AATTCCGCTG	ATGACTATGC	TGCCGACGTA	ATGACCAGAA	GTTCTCGCGC	CAGGAGGTCT	GAGGAGGCAG	CCGCGCACCT	CCGGGGCGGC	TGCGGCCATG	CGGTACTGAA	CCAGGATGGT	ACCGTCCTAC	GGCCCGCCAC	ATTCAGTGGA	GCGTACCGCG	GTGCGGGTGG	ATAGTCCCGG	TCACGCAAGT	AGCACGGCTA	CGGGTTATGG	GGCCCCACCG	TCCAATGGAA	GCTGATGACG	CGGCGCGTTC	TAGCTGACGC	GTGTGTCGCC	GTGGGCGGTG	GTGGCCGGGT	AAGGGGGCCT	AACCCGCTTT
AC0115-Cb_UGgam_gt0_kt2	CACTCCATCC	CGGCATTATA	CGTGCCCCTG	GTCGAGGTCT	TTGCTCCTTT	GGGGCCTATC	TCCCCGTGTC	ACTCTCCCAA	TCACCCACCC	GGGTAGGCCA	CGCATGCTGA	TATCACTTGT	GTGACGGGAC	GGTCGGAGTG	CGCGTGCCGG	GCAGAGAGAC	GCCCGCGGGC	GAGAGGCCAG	AATTCCGCTG	ATGACTATGC	TGCCGACGTA	AAGACCAGAA	GTTCTCGCGC	CAGGAGGTCT	GAGGAGGCAG	CCGCGCACCT	CCGGGGCGGC	TGCGGCCATG	CGGTACTGAA	CCAGGATGGT	ACCGTCCTAC	GGCCCGCCAC	ATTCAGTGGA	GCGTACCGCG	GTGCGGGTGG	ATAGTCCCGG	TCACGCAAGT	AGCACGGCTA	CGGGTTATGG	GGCCCAACCG	TCCAATGTAA	GCTGATGACG	CGGCGCATTC	TGGCTGACGC	GTGTGTCGCC	GTGGGCAGTG	GTGGCCGGGT	AAGGAGGCCT	AACCCGCTTT
AC0116-Ca_UGgam_gt0_kt2	CACTCCATCC	CGGCATTATA	CGTGGCCCTG	GTCGAGGTCT	TTGCTCCTTT	GAGGCCTATC	TCCCCGTGTC	ACTCTCCCAA	TCACCCACCC	GGGTAGGCCA	CGCATGCTCA	TATCACTTGT	GTGACGGGAC	GGTCGGAGTG	CGCGTGCCGG	GCAGAGAGAC	GCCCGCGGGC	GAGAGGCCAG	AATCCCGCTG	ATGACTATGC	TGCCGACGTA	AAGACCAGAA	GTTCTCGCGC	CAGGAGGTCT	GAGGAGGCAG	CCGCGCACCT	CCGGGGCGGC	TGCGGCCGTG	CGGTACTGAA	TCAGGATGGT	ACCGTCCTAC	GGCCCGCCAC	ATTCAGTGGA	GCGTACCGCG	GTGCGGGTGG	ATAGTCCCGG	TCACGCAAGT	AGCACGGCTA	CGGGTTATGG	GACCCAACCG	TCCAATGTAA	GCTGATGACG	CGGCGCATTC	TGGCTGACGC	GTGTGTCGCC	GTGGGCGGTG	GTGGCCGAGT	AAGGAGGCCT	AACCCGCTTT
AC0116-Cb_UGgam_gt0_kt2	CACTCCATCC	CGGGATTATA	CGTGCCCCTG	GTCGAGGTCT	TTGCTCCTTT	GGGGCCTATC	TCCCCGTGTC	ACTCTCCCAA	TCACCCACCC	GGGAAGGCCA	CGCATGCTCA	TATCACTTGT	GTGACGGGAC	GGGCGGAGTG	CGCGTGCCGG	GCAGAGAGAC	GCCCGCGGGC	GAGAGGCCAG	AATTCCGCTG	ATGACTATGC	TGCCGAGGTA	ATGACCAGAA	GTTCTCGCGC	CAGGAGGTCT	GAGGAGGCAG	CCGCGCACCT	CCGGGGCAGC	TGCGGCCGTG	CGGTACTGAA	CCAGGATGGT	ACCGTCCTAC	GGCCCGCCAC	ATTCAGTGCA	GCGTACCGCG	GTGCGGGTGG	ATAGTCCCGG	TCACGCAAGT	AGCACGGCTA	CGGGTTATGG	GGCCCAACCG	TCCAATGTAA	GCTGATGACG	CGGCGCATTC	TAGCTGACAC	GTGTGTCGCC	GTGGGCGGTG	GTGGCCGGGT	TAGGAGGCCT	AACCCGCTTA
AC0119-Ca_UGgam_gt0_kt0	CACTCCATCC	CGGCATTTTA	CGTGGCCCTG	GTCGAGGTCT	TTGCTCCTTT	GGGGCCTATT	TCCCCGTGTC	ACTCCCCCAA	TTACCCACCC	GGGTAGGCCA	CACATGCTCA	TATCACTTGT	GTGACGGGAC	GGTCGGAGTG	CGCGTGCCGG	GCAGAGAGAC	GCCCGCGGGC	GAGAGGCCAG	AATTCCGCTG	ATGACTATGC	TGCCGACGTA	ATGACCAGAA	GTTCTCGCGC	CAGGAAGTCT	GAGGAGGCAG	CCGCGCACCT	CCGGGGCGAC	TGCGGCCGTG	CGGTACTGAA	CCCGGATGGT	ACCGTCCTGC	GGCCCACCAC	ATTCAGTAGA	GCGTACCGCG	GTGCGGGTGG	ATAGTCCCGG	TCACGCAAGT	AGCACGGCTA	CGGATTATGG	GGCCCAACCG	TCCAATGGGA	TCTGATGACG	CGGCGCATTC	TAGCTGACGC	GTGTGTCGCC	GTGGGCGGTG	GTGGCCGGGT	AAGGAGGCCT	AACCCGCTTT
AC0119-Cb_UGgam_gt0_kt0	CACTCCATCC	CGGCATTATA	CGTGGCCCTG	GTCGAGGTCT	TTGCTCCTTT	GGGGCCTATC	TCCCCGTGTC	ACTCCCCCAA	TCACCCACCC	GAGTAGGCCA	CGCATGCTCA	TATCACTTGT	GTGACAGGAC	GGTCGGAGTG	CTCGTGCCGG	GCAGAGAGAC	GCCCGCGGGC	GAGAGGCCAG	AATTCCGCTG	ATGACTATGC	TGCCGACGTA	ATGACCAGAA	GTTCTCGCGC	CAGGAAGTCT	GAGGAGGCAG	CCGCGCACCT	CCGGGGCGGC	TGCGGCCGTG	CGGTACTGAA	CCAGGATGGT	ACCGTCCTGC	GGCCCGCCAC	ATTCAGTGGA	GCGTACCGCG	GTGCGGGTGG	ATAGTCCCGG	TCACGCAAGT	AGCACGGCTA	CGGATTATGG	GGCCCAACCG	TCCAATGGGA	TCTGATGACG	CGGCGCATTC	TAGCTGACGC	GTGTGTCGCC	GTGGGCGGTG	GTGGCCGGGT	AAGGAGTCCT	AACCCGCTTT
AC0120-Ca_UGgam_gt0_kt0	CACTCCATCC	CGGCATTTTA	CGTGGCCCTG	GTCGAGGTCT	TTGCTCCTTT	GGGGCCTATT	TCCCCGTGTC	ACTCCCCCAA	TCACCCACCC	GGGTAGGCCA	CGCATGCTCA	TATCACTTGG	GTGACGGGAC	TGTCGGAGTG	CGCGCGCCGG	GCAGAGAGAC	GCCCGCGGGC	GAGAGGCCAG	AATTCCGCTG	ATGACTATGC	TGCCGACGTA	ATGACCAGAA	GTTCTCGCGC	CAGGAGGTCT	GAGGAGGCAG	CCGCGCACCT	CCGGGGCGGC	TGCGGCCGTG	CGGTACTGAA	CCAGGATGGT	ACCGTCCTGC	GGCCCACCAC	ATTCAGTGGA	GCGTACCGCG	GTGCGGGTGG	ATAGTCCCGG	TCACGCAGGT	AGCACGGCTA	CGGATTATGG	GGCCCAACCG	TCCAATGGAA	TCTGATGACG	CGGCGCATTC	TAGCTGACGC	GTGTGTCGCC	GTGGGCGGTG	GTGGCCGGGT	AAGGAGGCCT	ACCCCGCTTT
AC0120-Cb_UGgam_gt0_kt0	CACTCCATCC	CGGCATTATA	CGTGGCCCTG	GTCGAGGTCT	TTGCTTCTTT	GGGGCCTATC	TCCCCGTGTC	ACTCCCCCAA	TCACCCACCC	GGGTAGGCTA	CGCATGCTCA	TATCACTTGT	GTGACGGGAC	GGTCGGAGTG	CGCGTGCCGG	GCAGAGAGTC	GCCCGCGGGC	GAGAGGCCAG	AATTCCGCTG	ATGACTACGC	TGCCGACGTA	ATGACCAGAA	GTTCTCGCGC	CAGGAAGTCT	GAGGAGGCAG	CCGCGCACCT	CCGGGGCGGC	TGCGGCCGTG	CGGTACTGAA	CCAGGATGGT	ACCGTCCTAT	GGCCCGCCAC	ACTCAGTGGA	GCGTACCGCG	GTGCGGGTGG	ATAGTCCCGG	TCACGCAAGT	AGCACGGCTA	CGGATTAAGG	GGCCCAACCG	TCCAATGTAA	TCTGATGACG	CGGCGCAGTC	TAACTGACGC	GTGTGTCGCC	GTGGGCGGTG	GTGGCCGGGT	AAGGAGGCCT	AACCCGCTTT
AC0121-Ca_UGgam_gt0_kt2	CACTTCATCC	CGGCATTATA	CGTGGCCCTG	GTCGAGGTCT	TTGCTCCTTT	GGGGCCTATC	TCCCCGTGTC	ACTCTCCCAA	TCACCCACCC	GGGTAGGCCA	CGCATGCTCA	TATCACTTGT	GTGACGGGAC	GGTCGGAGTG	CGCGTGCCGG	GCAGAAAGAC	GCCCGCGGGC	GAGAGGCCAG	AATTCCGCTG	ATGACTATGC	TGCCGACGTA	ATGACCAGAA	GTTCTCGCGC	CAGGAGGTCT	GAGGAGGCAG	CCGCGCACCT	CCGGGGCGGC	TGCGGCCGTG	CGGTACTGAA	CCAGGATGGT	ACCGTCCTAC	GGCCCGCCAC	ATTCAGTGGA	GCGTACCGCG	GTGCGGGTGG	ATAGTCCCGG	TCACGCAAGT	AGCACGGCTA	CGGGTTATGG	GGCCCAACCG	TCCAATGGAA	GCTGATGACG	CGGCGCATTC	TGGCTGACGC	GTGTGTCGCC	GTGGGCGGTG	GTGGCCGGGT	AAGGAGGCCT	AACCCGCTTT
AC0121-Cb_UGgam_gt0_kt2	CACTCCATCC	CGGGATTATA	CGTGGCCCTG	GTCGAGGTCT	TTGCTCCTTT	GGGGCCTATC	TCCCCGTGTC	ACTCTCCCAA	TCACCCACCC	GGGTAGGCCA	CGCATGCTGA	TATCACTTGT	GTGACGGGAC	GGTCGGAGTG	CGCGTGCCGG	GCAGAGAGAC	GCCCGCGGGC	GAGAGGCCAG	AATTCCGCTG	ATGACTATGC	TGCCGACGTA	ATGACCAGAA	GTTCTCGCGC	CAGGAGGTCT	GAGGAGGCAG	CCGCGCACCT	CCGGGGCGGC	TGCGGCCGTG	CGGTACTGAA	CCAGGATGGT	ACCGTCCTAC	GGCCCGCCAC	ATTCAGTGGA	GCGTACCGCG	GTGCGGGTGG	ATAGTCCCGG	TCACGCAAGT	AGCACGGCTA	CGGGTTATGG	GGCCCAACCG	TCCGATATAA	TCTGATGACG	CGGCGCATTC	TAGCTGACGC	GTGTGTCGCC	GTGGGCGGTG	ATGGCCCGGT	AAGGAGGCCT	AACCCGCTTT
AC0124-Ca_UGgam_gt0_kt2	CACTCCATCC	CGGCATTATA	CGTGGCCCTG	GTCGAGGTCT	TTGCTCCTTT	GGGGCCTATC	TCCCCGTGTC	ACTCTCCCAA	TCACCCACCC	GGGTAGGCCA	CGCATGCTCA	TATCACTTGT	GTGACGGGAC	GGTCGGAGTG	CGCGTGCCGG	GCAGAGAGAC	GCCCGCGGGC	GAGAGGCCAG	AATCCAGCTG	ATGACTATGC	TGCCGACGTA	AAGACCAGAA	GTTCTCGCGC	CAGGAGGTCT	GAGGAGGCAG	CCGCGCACCT	CCGGGGCGGC	TGCGGCCGTG	CGGTACTGAA	CCAGGATGGT	ACCGTCCTAC	GGCCCGCCAC	ATTCAGTGGA	GCGTACCGCG	GTGCGGGTGG	ATAGTCCCGG	TCACGCAAGT	AGCACGGCTA	CGGGTTATGG	GACCCAACCG	TCCAATGTAA	GCTGATGACG	CGGCGCATTC	TGGCTGACGC	GTGTGTCGCC	GTGGGCGGTG	GTGGCCGGGT	AAGGAGGCCT	AACCCGCTTT
AC0124-Cb_UGgam_gt0_kt2	CACTCCATCC	CGGCATTATA	CGTGGCCCTG	GTCGAGGTCT	TTGCTCCTTT	GAGGCCTATC	TCCCCGTGTC	ACTCTCCCAA	TCACCCACCC	GGGTAGGCCA	CGCATGCTCA	TATCACTTGT	GTGACGGGAC	GGTCGGAGTG	CGCGTGCCGG	GCAGAGAGAC	GCCCGCGGGC	GAGAGGCCAG	AATCCCGCTG	ATGACTATGC	TGCCGACGTA	AAGACCAGAA	GTTCTCGCGC	CAGGAGGTCT	GAGGAGGCAG	CCGCGCACCT	CCGGGGCGGC	TGCGGCCGTG	CGGTACTGAA	CCAGGATGGT	ACCGTCCTAC	GGCCCGCCAC	ATTCAGTGGA	GCGTACCGCG	GTGCGGGTGG	ATAGTCCCGG	TCACGCAAGT	AGCACGGCTA	CGGGTTATGG	GGCCCAATCG	TCCAATGTAA	GCTGATGACG	CGGCGCATTC	TAGCTGACGC	GTGTGTCGCC	GTGGGCGGTG	ATGGCCGGGT	AAGGAGGCCT	AACCCGCTTT
AC0126-Ca_UGgam_gt0_kt0	CACTCCATCC	CGGCATTATA	CGTGGCCCTG	GTCGAGGTCT	TTGCTCCTTT	GGGGCCTATC	TCCCCGTGTC	ACTCCCCCAA	TCACCCACCC	GGGTAGGCCA	CGCATGCTCA	TATCACTTGT	GTGACAGAAC	GGTCGGAGTG	CGCGTGCCGG	GCAGAGAGAC	GCCCGCGGGC	GAGAGGCCAG	AATTCCGCTG	ATGACTATGC	TGCCGACGTA	ATGACCAGAA	GTTCTCGCGC	CAGGAGGTCT	GAGGAGGCAG	CCGCGCACCT	CCGGGGCGGC	TGCGGCCGTG	CGGTACTGAA	CCAGGATGGT	ACCGTCCTGC	GGCCCGCCAC	ATTCAGTGGA	GCGTACCGCG	GTGCGGGTGG	ATAGTCCCGG	TCATGCAAGT	AGCACGGCTA	CGGATTATGG	GGCCCAACCG	TCCAATGGGA	TCTGATGACG	CGGCGCATTC	TAGCTGACGC	GTGTGTCGCC	GTGGGCGGTG	GTGGCCGGGT	AAGGAGGCCT	AACCCGCTTT
AC0126-Cb_UGgam_gt0_kt0	CACTCCATCC	CGGCATTATA	CGTGGCCCTG	GCCGAGGTCT	TTGCTCCTTT	GGGGCCTATT	TCCCCGTGTC	ACTCCCCCAA	TCACCCACCC	GGGTAGGCCA	CGCATGCTCA	TATCACTTGG	GTGACGGGAC	GGTCGGAGTG	CGCGTGCCGG	GCAGAGAGAC	GCCCGCGGGC	GAGAGGCCAG	AATTCCGCTG	ATGAATATGC	TGCCGACGTA	ATGACCAGAA	GTTCTCGCGC	CAGGAGGTCT	GAGGAGGCAG	CCGCGCACCA	CCGGGGCGGC	TGCGGCCGTG	CGGTACCGGA	CCAGGATGGT	ACCGTCCTGC	GGCCCACCAC	ATTCAGTGGA	GCGTACCGCG	GTGCGGGTGG	ATAGTCCCGG	TCACGCAAGT	AGCACGGCTA	CGGATTAAGG	GGCCCAACCG	TCCAATGTAA	TCTGATGACG	CGGCGCATTC	TAGCTGACGC	GTGTGTCGCC	GTGGGCGGTG	GTGGCCGGGT	AAGGAGGCCT	AACCCGCTTT
AC0127-Ca_UGgam_gt0_kt2	CACTCCATCC	CGGCATTATA	CGTGGCCCTG	GTCGAGGTCT	TTGCTCCTTT	GGGGCCTATC	TCCCCGTGTC	ACTCTCCCAA	TCACCCATCC	GGGTAGGCCA	CGCATGCTCA	TATCACTTGT	GTGACGGGAC	GGGCGGAGTG	CGCGTGCCGG	GCAGAGAGAC	GCCCGCGGGC	GAGAGGCCAG	AATCCCGCTG	ATGACTATGC	TGCCGACGTA	ATGACCAGAA	GTTCTCGCGC	CAGGAGGTCT	GAGGAGGCAG	CCGCGCACCT	CCGGGGCGGC	TGCGGCCGTG	CGGTACTGAA	CCAGGATGGT	ACCGTCCTAC	GGCCCGCCAC	ATTCAGGGGA	GCGTACCGCG	GTGCGGGTGG	ATAGTCCCGG	TCACGTAAGT	AGCACGGCTA	CGGGTTATGG	GGCCCAACCG	TCCAATGTAA	GCTGATGACG	CGGCGCATTC	TAGCTGACGC	GTGTGTCGCC	GTGGGCGGTG	GTGGCCGGGT	TAGGAGGCCT	AACCCGCTTT
AC0127-Cb_UGgam_gt0_kt2	CACTCCATCC	CGGCATTATA	CGTGGCCCTG	GTCGAGGTCT	TTGCTCCTTT	GGGGCCTATC	TCCCCGTGTC	ACTCTCCCAA	TCACCCACCC	GGGTAGGCCA	CGCATGCTGA	TATCACTTGT	GTGACGGGAC	GGTCGGAGTG	CGCGTGCCGG	GCAGAGAGAC	GCCCGCGGGC	GAGAGGCCAG	AATTCCGCTA	ATGACTATGC	TGCCGACGTA	ATGACCAGAA	GTTCTCGCGC	CAGGAGGTCT	GAGGAGGCAG	CCGCGCACCT	CCGGGGCGGC	TGCGGCCGTG	CGGTACTGAA	CCAGGATGGT	ACCGTCCTAC	GGCCCGCCAC	ATTCAGTGGA	GCGTACCGCG	GTGCGGGTGG	ATAGTCCCGG	TCACGCAAGT	AGCACGGCTA	CGGGTTATCG	GGCCCAACCG	TCCGAGGTAA	TCTGATGACG	CGGCGCATTC	TAGCTGACAC	GTGTGTCGCC	GTGGGCGGTG	GTGGCCGGGT	TAGGAGGCCT	AACCCGCTTT
AC0129-Ca_UGgam_gt0_kt2	CACTCCATCC	CGGCATTATA	CGTGGCCCTG	GTCGAGGTCT	TTGCTCCTTT	GGGGCCTATC	TCCCCGTGTC	ACTCTCCCAA	TCACCCACCC	GGGTAGGCCA	CGCATGCTCA	TATCACTTGT	GTGACGGGAC	GGTCGGAGTG	CGCGTGCCGG	GCAGAGAGAC	GCCCGCGGGC	GAGAGGCCAG	AATTCCGCTG	ATGACTATGC	TGCCGACGTA	AAGACCAGAA	GTTCTCGTGC	CAGGAGGTCT	GAGGAGGCAG	CCGCGCACCT	CCGGGGCGGC	TGCGGCCGTG	CGGTACTGAA	CCAGGATGGT	ACCGTCCTAC	GGCCCGCCAC	ATTCAGTGGA	GCGTACCGCG	GTGCGGGTGG	ATAGTCCCGG	TCACGCAAGT	AGCACGGCTA	CGGGTTATGG	GGCCCAACCG	TCCGATGTAA	TCTGATGAAG	CGGCGCGTTC	TAGCTGACAC	GTGTGTCGCC	GTGGGCGGTG	GTGGCCGGGT	AAGGAGGCCT	AACCCACTTT
AC0129-Cb_UGgam_gt0_kt2	CACTCCATCC	CGGCATTATA	CGTGGCCCTG	GTCGAGGTCT	TTGCTCCTTT	GGGGCCTATC	TCCCCGTGTC	ACTCTCCCAA	TCACCCACCC	GGGTAGGCCA	CGCATGCTCA	TATCACTTGT	GTGACGGGAC	GGTCGGAGTG	CGCGTGCCGG	GCAGAAAGAC	GCCCGCGGGC	GAGAGGCCAG	AATTCCGCTG	ATGACTATGC	TGCCGACGTA	ATGACCAGAA	GTTCTCGCGC	CAGGAGGTCT	GAGGAGGCAG	CCGCGCACCT	CCGGGGCGGC	TGCGGCCGTG	CGGTACTGAA	CCAGGATGGT	ACCGTCCTAC	GGCCCGCCAC	ATTCAGTGGA	GCGTACCGCG	GTGCGGGTGG	ATAGTCCCGG	TCACGCAAGG	AGCACGGCTA	CGGGTTATGG	GGCCCAACCG	TCCGATATAA	TCTGATGACG	CGGCGCATTC	TAGCTGACGC	GTGTGTCGCC	GTGGGCGGTG	GTGGCCGGGT	AAGGAGGCCT	AACCCGCTTT
AC0130-Ca_UGgam_gt0_kt2	CACTCCATCC	CGGCATTATA	CGTGGCCCTA	GTCGAGGTCT	TTGCTCCTTT	GGGGCCTATC	TCCCCGTGTC	ACTCTCCCAA	TCACCCACCC	GGGTAGGCCA	CGCATGCTCA	TATCACTTGT	GTGACGGGAC	GGTCGGAGTA	CGCGTGCCGG	GCAGAGAGAC	GCCCGCGGGC	GAGAGGCCAG	AATTCCGCTG	ATGACTATGC	TGCCGACGTA	AAGACCAGAA	GTTCTCGCGT	CGGGAGGTCT	GAGGAGGCAG	CCGCGCACCT	CCGGGGCGGC	TGCGGCCGTG	CGGTACTGAA	CCAGGATGGT	ACCGTCCTAC	GGCCCGCCAC	ATTCAGTGGA	GCGTACCGCG	GTGCGGGTGG	ATAGTCCCGG	TCACGCAAGT	AGCACGGCTA	CGGGTTATGG	GGCCCAACCG	TCCGATATAA	TCTGATGACG	CGGCGCATTC	TAGCTGACGC	GTGTGTCGCC	GTGGGCGGTG	GTGGCCGGGT	AAGGAGGCCT	AACCCGCTTT
AC0130-Cb_UGgam_gt0_kt2	CACTCCATCC	CGGCATTATA	CGTGGCCCTG	GTCGAGGTCT	TTGCTCCTTT	GGGGCCTATC	TCCCCGTGTC	ACTCTCCCAA	TCACCCACCC	GGGTAGGCCA	CGCATGCTCA	TATCACTTGT	GTGACGGGAC	GGTCGGAGTG	CGCGTGCCGG	GCAGAGAGAC	GCCCGCGGGC	GAGAGGCCAG	AATTCCGCTG	ATGACTATGC	TGCCGACGTA	ATGACCAGAA	GTTCTCGCGC	CAGGAGGTCT	GAGGAGGCAG	CCGCGCACCT	CCGGGGCGGC	TGCGGCCGTG	CGGTACTGAA	CCAGGATGGT	ACCGTCCTAC	GGCCCGCCAC	ATTCAGGGGA	GCGTACCGCG	GTGCGGGTGG	ATAGTCCCGG	TCACGCAAGT	AGCACGGCTA	CGGGTTATGG	GGCCCAACCG	TCCAATGTAA	GCTGATGACG	CGGCGCATTC	TAGCTGACGC	GTGTGTCGCC	GTGGGCGGTG	GTGGTCGGGT	AAGGAAGCCT	AACCCGCTTT
AC0132-Ca_UGgam_gt0_kt2	CACTCCATCC	CGGCATTATA	CGTGGCCCTA	GTCGAGGTCT	TTGCTCCTTT	AGGGCCTATC	TCCCCGTGTC	ACTCTCCCAA	TCACCCACCC	GGGAAGGCCA	CGCATGCTCA	TATCACTTGT	GTGACGGGAC	GGTCGGAGTG	CGCGTGCCGG	GCAGAGAGAC	GCCCGCGGGC	GAGAGGCCAG	AATTCCGCTG	ATGACTATGC	TGCCGACGTA	ATGACCAGAA	GTTCTCGCGC	CAGGAGGTCT	GAGGAGGCAG	CCGCGCACCT	CCGGGGCGGC	TGCGGCCGTG	CGGTACTGAA	CCAGGATGGT	ACCGTCCTAC	GGCCCGCCAC	ATTCAGTGGA	GCGTACCGCG	GTGCGGGTGG	ATAGTCCCGG	TCACGCAAGT	AGCACGGCTA	CGGGTTATGG	GGCCCCACCG	TCCGATGTAA	TCTGATGACG	CGGCGCATTC	TAGCTGACAC	GTGTGTCGCC	GTGGGCGGTG	GTGGCCGGGT	AAGGAGGCCT	AACCCGCTTT
AC0132-Cb_UGgam_gt0_kt2	CACTCCATCC	CGACATTATA	CGTGGCCCTG	GTCGAGGTCT	TTGCTCCTTT	GGGGCCTATC	TCCCCGTGTC	ACTCTCCCAA	TCACCCACCC	GGGTAGGCCA	CGCATGCTGA	TATCACTTGT	GTGACGGGAC	GGTCGGAGTG	CGCGTGCCGG	GCAGAGAGAC	GCCCGCGGGC	GAGAGGCCAG	AATTCCGCTA	ATGACTATGC	TGCCGACGTA	ATGACCAGAA	GTTCTCGCGC	CAGGAGGTCT	GAGGAGGCAG	CCGCGCACCT	CCGGGGCGGC	TGCGGCCGTG	CGGTACTGAA	CCAGGATGGT	ACCGTCCTAC	GGCCCGCCAC	ATTCAGGGGA	GCGTACCGCG	GTGCAGGTGG	ATAGTCCCGG	TCACGCAAGT	AGCACGGCTA	CGGGTTATGG	GGCCCAACCG	TCCAATGTAA	GCTGATGACG	CGGCGCATTC	TAGCTGACAC	GTGTGTCGCC	GTGGGCGGTG	GTGGCCGGGT	AAGGAGGTCT	AACCCGCTTT
AC0137-Ca_UGgam_gt0_kt2	CACTCCATCC	CGGCATTATA	CGTGGCCCTG	GTCGAGGTCT	TTGCTCCTTT	GGGGCCTATC	TCCCCGTGTC	ACTCTCCCAA	TCACCCACCC	GGGTAGGCCA	CGCATGCTCA	TATCACTTGT	GTGACGGGAC	GGTCGGAGTG	CGCGTGCCGG	GCAGAGAGAC	GCCCGCGGGC	GAGAGGCCAG	AATCCCGCTG	ATGACTATGC	TGCCGACGTA	AAGACCAGAA	GTTCTCGCGC	CAGGAGGTCT	GAGGAGGCAG	CCGCGCACCT	CCGGGGCGGC	TGCGGCCGTG	CGGTACTGAA	CCAGGATGGT	ACCGTCCTAC	GGCCCGCCAC	ATTCAGGGGA	GCGTACCGCG	GTGCGGGTGG	ATAGTCCCGG	TCACGCAAGT	AGCACGGCTA	CGGGTTATGG	GGCCCAACCG	TCCAATGTAA	GCTGATGACG	CGGCGCATTC	TAGCTGACAC	GTGTGTCGCC	ATGGGCGGTG	GTGGCCCGGT	AAGGAGGTCT	AACCCGCTTT
AC0137-Cb_UGgam_gt0_kt2	CACTCCATCC	CGGCATTATA	CGTGGCCCTG	GTCGAGGTCT	TTGCTCCTTT	GGGGCCTATC	TCCCCGTGTC	ACTCTCCCAA	TCACCCATCC	GGGTAGGCCA	CGCATGCTCA	TATCACTTGT	GTGACGGGAC	GGTCGGAGTG	CGCGTGCCGG	GCAGAGAGAC	GCCCGCGGGC	GAGAGGCCAG	AATCCCGCTG	ATGACTATGC	TGCCGACGTA	AAGACCAGAA	GTTCTCGCGC	CAGGAGGTCT	GAGGAGGCAG	CCGCGCACCT	TCGGGGCGGC	TGCGGCCGTG	CGGTACTGAA	CCAGGATGGT	ACCGTCCTAC	GGCCCGCCAC	ATTCAGTGGA	GCGTACCGCG	GTGCGGGTGG	ATAGTCCCGG	TCACGCAAGT	AGCACGGCTA	CGGGTTATGG	GGCCCAACTG	TCCAATGTAA	TCTGATGACG	CGGCGCATTC	TAGCTGACAC	GTGTGTCGCC	GTGGGCGGTG	GTGGCCGGGT	AAGGAGGCCT	AACCCGCTTT
AC0138-Ca_UGgam_gt0_kt0	CACTCCATCC	CGGCATTATA	CGTGGCCCTG	GTCGAGGTCT	TTGCTCCTTT	GAGGCCTATC	TCCCCGTGTC	ACTCCCCCAA	TCACCCACCC	GGGTAGGCCA	CGCATGCTCA	TATCACTTGT	GTGACGGGAC	GGTCGGAGTG	CGCGTGCCGG	GCAGAGAGAC	GCCCGCGGGC	GAGAGGCCAG	AATTCCGCTG	ATGACTATGC	TGCCGACGTA	ATGACCAGAA	GTTCTCGCGC	CAGGAGGTCT	GAGGAGGCAG	CCGCGCACCT	CCGGGGCGGC	TGCGGCCGTG	CGGTACTGAA	CCAGGATGGT	ACCGTCCTAC	GGCCCGCCAC	ATTCAGTGGA	GCGTACCGCG	GTGCGGGTGG	ATAGTCCCGG	TCACGCAAGT	AGCACGGCTA	CGGATTATGG	GGCCCAACCG	TCCAATGTGA	TCTGATGACG	CGGCGCATTC	TAGCTGACGC	GTGTGTCGCC	GTGGGCGGTG	GTGGCCGGGT	AAGGAGTCCT	AACCCGCTTT
AC0138-Cb_UGgam_gt0_kt0	CACTCCATCC	CGGCATTATA	CGTGGCCCTG	GTCGAGGTTT	TTGCTCCTTT	GGGGCCTATT	TCCCCGTGTC	ACTCCCCCAG	TCACCCACCC	GGGTAGGCCA	CGCATGCTCA	TATCACTTGT	GTGATGGGGC	GGTCGGAGTG	CGCGTGCCGG	GCAGGGAGAC	GCCCGCGGGC	GAGAGGCCAG	AATTCCGCTG	ATGACTATGC	TGCCGACGTA	ATGACCAGAA	GTTCTCGCGC	CAGGAGGTCT	GAGGAGGCAG	CCGCGCACCT	CCGGGGCGGC	TGCGGCCGTG	CGGTACTGAA	CCAGGATGGT	ACCGTCCTGC	GGCCCGCCAC	ATTCAGTGGA	GCGTACCGCG	GTGCGGGTGG	ATAGTCCCGG	TCACGCAAGT	AGCACGGCTA	CGGATTATGG	GGCCCAACCG	TCCAATGGAA	TCTGATGACG	CGGCGCAGTC	TAGCTGACGC	GTGTGTCGCC	GTGGGCGGTG	GTGGCCGGGT	AAGGAGGCCT	AACCCGCTTT
AC0139-Ca_UGgam_gt0_kt0	CACTCCATCC	CGGCATTATA	CGTGGCCCTG	GTCGAGGTCT	TTGCTCCTTT	GGGGCCTATC	TCCCCGTGTC	ACTCCCCCAA	TCACCCACCC	GGGTAGGCCA	CGCATGCTCA	TATCACTTGT	GTGACGGGAC	GGTCGGAGTG	CGCGTGCCGG	GCAGAGAGAC	GCCCGCGGGC	GAGAGGCCAG	AATTCCGCTG	ATGACTATGC	TGCCGACGTA	ATGACCAGAA	GTTCTCGCGC	CAGGAAGTCT	GAGGAGGCAG	CCGCGCACCT	CCGGGGCGGC	TGCGGCCGTG	CGGTACTGAA	CCCGGATGGT	ACCGTCCTGC	GGCCCGCCAC	ATTCAGTGGA	GCGTACCGCG	GTGCGGGTGG	ATAGTCCCGG	TCACGCAAGT	AGCACGGCTA	CGGATTATGG	GGCCCAACCG	TCCAATGTAA	TCTGATGACG	CGGCGCATTC	TAGCTGACGC	GTGTGTCGCC	GTGGGCGGTG	GTGGCCGGGT	AAGGAGGCCT	AACCCGCTTT
AC0139-Cb_UGgam_gt0_kt0	CACTCCATCC	CGGCATTATA	CGTGGCCCTG	GTCGAGGTCT	TTGCTCCTTT	GGGGCCTATC	TCCCCGTGTC	ACTCCCCCAA	TCACCCACCC	GGGTAGGCCA	CACATGCTCA	TATCACTTGT	GTAACGGGAC	GATCGGAGTG	CGCGTGCCGG	GCAGAGAGAC	GCCCGCGGGC	GAGAGGCCAG	AATTCCGCCG	ATGACTATGC	TGCCGACGTA	ATGACCAGAA	GTTCTCGCGC	CAGGAAGTTT	GAGGAGGCAG	CCGCGCACCT	CCGGGGCGGC	TGCGGCCGTG	CGGTACTGAA	CCCGGATGGT	ACCGTCCTGC	GGCCCGCCAC	ATTCAGTGGA	GCGTACCGCG	GTGCGGGTGG	ATAGTCCCGG	TCACGCAAGT	AGCACGGCTA	CGGATTATGG	GGCCCAACCG	TCCAATGGGA	TCTGATGACG	CGGCGCATTC	AAGCTGACGC	GTGTGTCGCC	GTGGGCGGTG	GTGGCCGGGT	AAGGAGTCCT	AACCCGCTTT
AC0140-Ca_UGgam_gt0_kt2	CACTCCATCC	CGGCATTATA	CGTGCCCCTG	GTCGAGGTCT	TTGCTCCTTT	GGGGCCTATC	TCCCCGTGTC	ACTCTCCCAA	TCACCCACCC	GGGTAGGCTA	CGCATGCTCA	TATCACTTGT	GTGACGGGAC	GGTCGGAGTG	CGCGTGCCGG	GCAGAGAGAC	GCCTGCGCGC	GAGAGGCCAG	AATTCCGCTG	ATGACTATGC	TGCCGACGTA	ATGACCAGAA	GTTCTCGCGC	CAGGAGGTCT	GAGGAGGCAG	CCGCGCACCT	CCGGGGCGGC	TGCGGCCGTG	CGGTACTGAA	CCAGGATGGT	ACCGTCCTAC	GGCCCGCCAC	ATTCAGGGCA	GCGTACCGCG	GTGCGGGTGG	ATAGTCCCGG	TCACGCAAGT	AGCACGGCTA	CGGGTTATGG	GGCCCAACCG	TCCAATGTAA	TCTGATGACG	CGGCGCATTC	TAGCTAACAC	GTGTGTCGCC	GTGGGCGGTG	GTGGCCGGGT	AAGGAGGCCT	AACCCGCTTT
AC0140-Cb_UGgam_gt0_kt2	CACTCCATCC	CGGCATTATA	CGTGGCCCTG	GTCGAGGTCT	TTGCTCCTTT	GGGGCCTATC	TCCCCGTGTC	ACTCTCCCAA	TCACCCACCC	GGGTAGGCCA	CGCATGCTCA	TATCACTTGT	GTGACGGGAC	GGTCGGAGTG	CGCGTGCCGG	GCAGAAAGAC	GCCCGCGGGC	GAGAGGCCAG	AATTCCGCTG	ATGACTATGC	TGCCAACGTA	ATGACCAGAA	GTTCTCGCGC	CAGGAGGTCT	GAGGAGGCAG	CCGCGCACCT	CCGGGGCGGC	TGCGGCCGTG	CGGTACTGAA	CCAGGATGGT	ACCGTCCTAC	GGCCCGCCAC	ATTCAGTGCA	GCGTACCGCG	GTGCGGGTGG	ATAGTCCCGG	TCACGCAAGT	AGCACGGCTA	CGGGTTATGG	GGCCCAACCG	TCCGAGGTAA	TCTGATGACG	CGGCGCATTC	TAGCTGACGC	GTGTGTCGCC	GTGGGCGGTG	GTGGCCGGGT	AAGGGGGCCT	AACCCGCTTT
AC0141-Ca_UGgam_gt0_kt0	CACTCCATCC	CGGCATTATA	CGTGGCCCTG	GTCGAGGTCT	TTGCTCCTTT	GGGGCCTATC	TCCCCGTGTC	ACTCCCCCAA	TCACCCACCC	GGGTAGGCCA	CACATGCTCA	TATCACTTGT	GTAACGGGAC	GATCGGAGTG	CGCGTGCCGG	GCAGAGAGAC	GCCCGCGGGC	GAGAGGCCAG	AATTCCGCTG	ATGACTATGC	TGCCGACGTA	ATGACCAGAA	GTTCTCGCGC	CAGGAAGTCT	GAGGAGGCAG	CCGCGCACCT	CCGGGGCGGC	TGCGGCCGTG	CGGTACTGAA	CCCGGATGGT	ACCGTCCTGC	GGCCCGCCAC	ATTCAGTGGA	GCGTACCGCG	GTGCGGGTGG	ATAGTCCCGG	TCACGCAAGT	AGCACGGCTA	CGGATTATGG	GGCCCAACCG	TCCAATGGGA	TCTGATGACG	CGGCGCATTC	AAGCTGACGC	GTGTGTCGCC	GTGGGCGGTG	GTGGCCGGGT	AAGGAGTCCT	AACCCGCTTT
AC0141-Cb_UGgam_gt0_kt0	CACTCCATCC	CGGCATTATA	CGTGGCCCTG	GTCGAGGTCT	TTGCTCCTTT	GGGGCCTATC	TCCCCGTGTC	ACTCCCCCAA	TCACCCACCC	GGGTCGGCCA	AGCATGCTCA	TATCACTTGT	GTGACGGGAC	TGTCGGAGTG	CGCGCGCCGG	GCAGAGAGAC	GCCCGCGGGC	GAGAGGCCAG	AATTCCGCTG	ATGACTATGC	TGCCGACGTA	ATGACCAGAA	GTTCTCGCGC	CAGGAAGTCT	GAGGAGGCAG	CCGCGCACCT	CCGGGGCGGC	TGCGGCCGTG	CGGTACTGAA	CCAGGATGGT	ACCGTCCTGC	GGCCCGCCAC	ATTCAGTGGA	GCGTACCGCG	GTGCGGGTGG	ATAGTCCCGG	TCACGCAAGT	AGCACGGCTA	CGGATTATGG	GGCCCAACCG	TCCAATGTAA	TCTGATGACG	CGGCGCATTC	TAGCTGACGC	GTGTGTCGCC	GTGGGCGGTG	GTGGCCGGGT	AAGGAGGCCT	AACCCGCTTT
AC0143-Ca_UGgam_gt0_kt2	CACTCCATCC	CGGCATTATA	CGTGCCCCTG	GTCGAGGTCT	TTGCTCCTTT	GGGGCCTATC	TCCCCGTGTC	ACTCTCCCAA	TCACCCACCC	GGGTAGGCCA	CGCATGCTCA	TATCACTTGT	GTGACGGGAC	GGTCGGAGTG	CGCGTGCCGG	GCAGAGAGAC	GCCCGCGGGC	GAGAGGCCAG	AATTCCGCTG	ATGACTATGC	TGCCGACGTA	ATGACCAGAA	GTTCTCGCGC	CAGGAGGTCT	GAGGAGGCAG	CCGCGCACCT	CCGGGGCGGC	TGCGGCCGTG	CGGTACTGAA	CCAGGATGGT	ACCGTCCTAC	GGCCCGCCAC	ATTCAGGGGA	GCGTACCGCG	GTGCGGGTGG	ATAGTCCCGG	TCACGCAAGT	AGCACGGCTA	CGGGTTATGG	GGCCCAACCG	TCCAATGTAA	GCTGATGACG	CGGCGCATTC	TAGCTGACGC	GTGTGTCGCC	GTGGGCGGTG	GTGGCCGGGT	AAGGAGGCCT	AACCCGCTTT
AC0143-Cb_UGgam_gt0_kt2	CACTCCATCC	CGGCATTATA	CGTGCCCCTG	GTCGAGGTCT	TTGCTCCTTT	GGAGCCTATC	TCCCCGTGTC	ACTCTCCCAA	TCACCCACCC	GGGTAGGCCA	CGCATGCTCA	TATCACTTGT	GTGACGGGAC	GGGCGGAGTG	CGCGTGCCGG	GCAGAGAGAC	GCCCGCGGGC	GAGAGGCCAG	ATTTCCGCTG	ATGACTATGC	TGCCGACGTA	AAGACCAGAA	GTTCTCGCGC	CAGGAGGTCT	GAGGAGGCAG	CCGCGCACCT	TCGGGGCGGC	TGCGGCCGTA	CGGTACTGAA	CCAGAATGGT	ACCGTCCTAC	GGCTCGCCAC	ATTCAGTGGA	GCGTACCGCG	GTGCGGGTGG	ATAGTCCCGG	TCACGCAAGT	AGCACGGCTA	CGGGTTATGG	GGTCCAACCG	TCCGAGGTAA	TCTGATGACG	CGGCGCATTC	TAGCTGACGC	GTGTGTCGCC	GTGGGCGGTG	GTGGCCGGGT	AAGGGGGCCT	AACCCGCTTT
AC0144-Ca_UGgam_gt0_kt2	CACTCCATCC	CGGCATTATA	CGTGGCCCTG	GTCGAGGTCT	TTGCTCCTTT	GGGGCCTATC	TCCCCGTGTC	ACTCTCCCAA	TCACCCACCC	GGGTAGGCCA	CGCATGCTGA	TATCACTTGT	GTGACGGGAC	GGTCGGAGTG	CGCGTGCCGG	GCAGAGAGAC	GCCCGCGGGC	GAGAGGCCAG	AATTCCGCTA	ATGACTATGC	TGCCGACGTA	ATGACCAGAA	GTTCTCGCGC	CAGGAGGTCT	GAGGAGGCAG	CCGCGCACCT	CCGGGGCGGC	TGCGGCCGTG	CGGTACTGAA	CCAGGATGGT	ACCGTCCTAC	GGCCCGCCAC	ATTCAGTGGA	GCGTACCGCA	GTGCGGGTGG	ATAGTCCCGG	TCACGCAAGT	AGCACGGCTA	CGGGTTATGG	GGCCCAACCG	TCCAATGTAA	GCTGATGACG	CGGCGCATTC	TAGCTGACAC	GTGTGTCGCC	GTGGGCGGTG	GTGGCCGGGT	AAGGAGGCCT	AACCCGCTTT
AC0144-Cb_UGgam_gt0_kt2	CACTCCATCC	CGGCATTATA	CGTGGCCCTG	GTCGAGGTCT	TTGCTCCTTT	GGGGCCTATC	TCCCCGTGTC	ACTCTCCCAA	TCACCCACCC	GGGTAGGCCA	CGCATGCTCA	TATCACTTGT	GTGACGGGAC	GGTCGGAGTG	CGCGTGCCGG	GCAGAGAGAC	GCCCGCGGGC	GAGAGGCCAG	AATTCCGCTG	ATGACTATGC	TGCCGACGTA	ATGACCAGAA	GTTCTCGCGC	CAGGAGGTCT	GAGGAGGCAG	CCGCGCACCT	CCGGGGCGGC	TGCGGCCGTG	CGGTACTGAA	CCAGGATGGT	ACCGTCCTAC	GGCCCGCCAC	ATTCAGTGGA	GCGTACCGCG	GTGCGGGTGG	ATAGTCCCGG	TCACGCAAGT	AGCACGGCTA	CGGATTGTGG	GGCCCAACCG	TCCAATGTAA	GCTGATGACG	CGGCGCATTC	TAGCTGACAC	GTGTGTCGCC	GTGGGCGGTG	GTGGCCGGGT	AAGGAGGCCT	AACCCGCTTT
AC0146-Ca_UGgam_gt0_kt0	CACTCCATCC	CGGCATTATA	CGTGGCCCTG	GTCGAGGTCT	TTGCTCCTTT	GGGGCCTATC	TCCCCGTGTC	ACTCCCCCAA	TCACCCACCC	GGGTAGGCCA	CGCATGCTCA	TATCACTTGG	GTGACGGGAC	GGTCGGAGTG	CGCGTGCCGG	GCAGAGAGTC	GCCCGCGGGC	GAGAGGCCAG	AATTCCGCTG	ATGACTACGC	TGCCGACGTA	ATGACCAGAA	GTTCTCGCGC	CAGGAAGTCT	GAGGAGGCAG	CCGCGCACCT	CCGGGGCGGC	TGCGGCCGTG	CGGTACTGAA	CCAGGATGGT	ACCGTCCTGC	GGCCCACCAC	ATTCAGTGGA	GCGTACCGCG	GTGCGGGTGG	ATAGTCCCGG	TCACGCAGGT	AGCACGGCTA	CGGATTATGG	GGCCCAACCG	TCCAATGGAA	TCTGATGACG	CGGCGCATTC	TAGCTGACGC	GTGTGTCGCC	GTGGGCGGTG	GTGGCCGGGT	AAGGAGGCCT	ACCCCGCTTT
AC0146-Cb_UGgam_gt0_kt0	CACTCCATCC	CGGCATTATA	CGTGGCCCTG	GTCGAGGTCT	TTGCTCCTTT	GGGGCCTATC	TCCCCGTGTC	ACTCCCCCAA	TCACCCACCC	GGGTAGGACA	AGCATGCTCA	TATCACTTGT	GTGACGGGAC	GGTCGGAGTG	CGCGTGCCGG	GCAGAGAGAC	GCCCGCGGGC	GAGAGGCCAG	AATTCCGCTG	ATGACTATGC	TGCCGACGTA	ATGACCAGAA	GTTCTCGCGC	CAGGAAGTCT	GAGGAGGCAG	CCACGCACCT	CCGGGGCGGC	TGCGGCCGTG	CGGTACTGAA	CCAGGATGGT	ACCGTCCTGC	GGCCCACCAC	ATTCAGTGGA	GCGTACCGCG	GTGCGGGTGG	ATAGTCCCGG	TCACGCAAGT	AGCACGGCTA	CGGATTATGG	GGCCCAACCG	TCCAATGTAA	TCTGATGACG	CGGCGCATTC	TAGCTGACGC	GTGTGTCGCC	GTGGGCGGTG	GTGGCCGGGT	AAGGAGGCCT	AACCCGCTTT
AC0147-Ca_UGgam_gt0_kt2	CACTCCATCC	CGGCATTATA	CGTGGCCCCG	GTCGAGGTCT	TTGCTCCTTT	GGGGCCTATC	TCCCCGTGTC	ACTCTCCCAA	TCACCCACCC	GGGTAGGCCA	CGCATGCTCA	TATCACTTGT	GTGGCGGGAC	GGTCGGAGTG	CGCGTGCCGG	GCAGAGAGAC	GCCCGCGGGC	GAGAGGCCAG	AATTCCGCTG	ATGACTATGC	TGCCGACGTA	AAGACCAGAA	GTTCTCGCGC	CAGGAGGTCT	GAGGAGGCAG	CCGCGCACCT	CCGGGGCGGC	TGCGGCCGTG	CGGTACTGAA	CCAGGATGGT	ACCGTCCTAC	GGCCCGCCAC	ATTCAGGGGA	GCGTACCGCG	GTGCGGGTGG	ATAGTCCCGG	TCACGCAAGT	AGCACGGCTA	CGGGTTATGG	GGCCCAACCG	TCCAATGTAA	GCTGATGACG	CGGCGCATTC	TAGCTGACGC	GTGTGTCGCC	GTGGGCGGTG	GTGGCCGGGT	AAGGAGGCCT	AACCCGCTTT
AC0147-Cb_UGgam_gt0_kt2	CACTCCATCC	CGGCATTATA	CGTGGCCCTG	GTCGAGGTCT	TTGCTCCTTT	GGGGCCTATC	TCCCCGTGTC	ACTCTCCCAA	TCACCCACCC	GGGTAGGCCA	CGCATGCTCA	TATCACTTGT	GTGACGGGAC	GGTCGGAGTG	CGCGTGCCGG	GCAGAGAGAC	GCCCGCGGGC	GAGAGGCCAG	AATTCCGCTG	ATGACTATGC	TGCCGACGTA	ATGACCAGAA	GTTCTCGCGC	CAGGAGGTCT	GAGGAGGCAG	CCGCGCACCT	CCGGGGCGGC	TGCGGCCGTG	CGATACTGAA	CCAGGATGGT	ACCGTCCTAC	GGCCCGCCAC	ATTCAGTGGA	GCGTACCGCG	GTGCGGGTGG	ATAGTCCCGG	TCACGCAAGT	AGCACGGCTA	CGGGTTATGG	GGCCCAACCG	TCCGATGTAA	TCTGATGACG	CGGCGCATTC	TAGCTGACAC	GTGTGTCGCC	GTGGGCGGTG	GTGGCCGGGT	AAGGAGGCCT	AACCCGCTTT
AC0148-Ca_UGgam_gt0_kt2	CACTCCATCC	CGGCATTATA	CGTGGCCCTG	GTCGAGGTCT	TTGCTCCTTT	GGGGCCTATC	TCCCCGTGTC	ACTCTCCCAA	TCACCCACCC	GGGTAGGCCA	CGCATGCTCA	TATCACTTGT	GTGACGGGAC	GGTCGGAGTG	CGCGTGCCGG	GCAGAAAGAC	GCCCGCGGGC	GAGAGGCCAG	AATTCCGCTG	ATGACTATGC	TGCCGACGTA	ATGACCAGAA	GTTCTCGCGC	CAGGAGGTCT	GAGGAGGCAG	CCGCGCACCT	CCGGGGCGGC	TGCGGCCGTG	CGGTACTGAA	CCAGGATGGT	ACCGTCCTAC	GGCCCGCCAC	ATTCAGTGGA	GCGTACCGCG	GTGCGGGTGG	ATAGTCCCGG	TCACGCAAGT	AGCACGGCTA	CGGGTTATGG	GGCCCAACCG	TCCGATATAA	TCTGATGACG	CGGCGCATTC	TAGCTGACGC	GTGTGTCGCC	GTGGGCGGTG	GTGGCCGGGT	AAGGAGGCCT	AACCCGCTTT
AC0148-Cb_UGgam_gt0_kt2	CACTCCATCC	CGGCATTATA	CGTGGCCCTG	GTCGAGGTCT	TTGCTCCTTT	GGGGCCTATC	TCCCCGTGTC	ACTCTCCCAA	TCACCCACCC	GGGTAGGCCA	CGCATGCTCA	TATCACTTGT	GTGACGGGAC	GGTCGGAGTG	CGCGTGCCGG	GCAGAAAGAC	GCCCGCGGGC	GAGAGGCCAG	AATTCCGCTG	ATGACTATGC	TGCCAACGTA	ATGACCAGAA	GTTCTCGCGC	CAGGAGGTCT	GAGGAGGCAG	CCGCGCACCT	CCGGGGCGGC	TGCGGCCGTG	CGGTACTGAA	CCAGGATGGT	ACCGTCCTAC	GGCCCGCCAC	ATTCAGTGCA	GCGTACCGCG	GTGCGGGTGG	ATAGTCCCGG	TCACGCAAGT	AGCACGGCTA	CGGGTTATGG	GGCCCAACCG	TCCGAGGTAA	TCTGATGACG	CGGCGCATTC	TAGTTGACGC	GTGTGTCGCC	GTGGGCGGTG	GTGGCCGGGT	AAGGGGGCCT	AACCCGCTTT
AC0150-Ca_UGgam_gt0_kt0	CATTCCATCC	CGGCATTATA	CGTGGCCCTG	GCCGAGGTCT	TTGCTCCTTT	GGGGCCTATC	TCCCCGTGTC	ACTCCCCCAA	TCACCCACCC	GGGTCGGCCA	AGCATGCTCA	TATCACTTGT	GTGACGGGAC	TGTCGGAGTG	CGCGCGCCGG	GCAGAGAGAC	GCCCGCGGGC	GAGAGGCCAG	AATTCCGCTG	ATGACTATGC	TGCCGACGTA	ATGACCAGAA	GTTCTCGCGC	CAGGAAGTCT	GAGGAGGCAG	CCGCGCACCT	CCGGGGCGGC	TGCGGCCGTG	CGGTACTGAA	CCAGGATGGT	ACCGTCCTGC	GGCCCGCCAC	ATTCAGTGGA	GCGTACCGCG	GTGCGGGTGG	ATAGTCCCGG	TCATGCAAGT	AGCACGGCTA	CGGATTATGG	GGCCCAACCG	TCCAATGGGA	TCTGATGACG	CGGCGCATTC	TAGCTGACGC	GTGTGTCGCC	GTGGGCGGTG	GTGGCCGGGT	AAGGAGGCCT	ACCCCGCTTT
AC0150-Cb_UGgam_gt0_kt0	CACTCCATCC	CGGCATTTTA	CGTGGCCCTG	GTCGAGGTCT	TTGCTCCTTT	GGGGCCTATT	TCCCCGTGTC	ACTCCCCCAA	TCACCCACCC	GAGTAGGCCA	CACATGCTCA	TATCACTTGT	GTAACGGGAC	GGTCGGAGTG	CGCGTGCCGG	GCAGAGAGAC	GCCCGCGGGC	GAGAGGCCAG	AATTCCGCTG	ATGACTATGC	TGCCGACGTA	ATGACCAGAA	GTTCTCGCGC	CAGGAGGTCT	GAGGAGGCAG	CCGCGCACCT	CCGGGGCGGC	TGCGGCCGTG	CGGTACTGAA	CCAGGATGGT	ACCGTCCTGC	GGCCCACCAC	ATTCAGTGGA	GCGTACCGCG	GTGCGGGTGG	ATAGTCCCGG	TCACGCAAGT	AGCACGGCTA	CGGATTATGG	GGCCCAACCG	TCCAATGTAA	TCTGATGACG	CGGCGCATTC	TAGCTGACGC	GTGTGTCGCC	GTGGGCGGTG	GTGGCCGGGT	AAGGAGGCCT	AACCCGCTAT
AC0153-Ca_UGgam_gt0_kt0	CACTCCATCC	CGGCATTATA	CGTGGCCCTG	GCCGAGGTCT	TTGCTCCTTT	GGGGCCTATT	TCCCCGTGTC	ACTCCCCCAA	TCACCCACCC	GGGTAGGCCA	CGCATGCTCA	TATCACTTGG	GTGACGGGAC	GGTCGGAGTG	CGCGTGCCGG	GCAGAGAGAC	GCCCGCGGGC	GAGAGGCCAG	AATTCCGCTG	ATGAATATGC	TGCCGACGTA	ATGACCAGAA	GTTCTCGCGC	CAGGAGGTCT	GAGGAGGCAG	CCGCGCACCA	CCGGGGCGGC	TGCGGCCGTG	CGGTACCGGA	CCAGGATGGT	ACCGTCCTGC	GGCCCACCAC	ATTCAGTGGA	GCGTACCGCG	GTGCGGGTGG	ATAGTCCCGG	TCACGCAAGT	AGCACGGCTA	CGGATTAAGG	GGCCCAACCG	TCCAATGTAA	TCTGATGACG	CGGCGCATTC	TAGCTGACGC	GTGTGTCGCC	GTGGGCGGTG	GTGGCCGGGT	AAGGAGGCCT	AACCCGCTTT
AC0153-Cb_UGgam_gt0_kt0	CACTCCATCC	CGGCATTTTA	CGTGGCCCTG	GTCGAGGTCT	TTGCTCCTTT	GGGGCCTATC	TCCCCGTGTC	ACTCCCCCAA	TCACCCACCC	GAGTAGGCCA	CGCATGCTCA	TATCACTTGT	GTGACGGGAC	GGTCGGAGTG	CGCGTGCCGG	GCAGAGAGAC	GCCCGCGGGC	GAGAGGCCAG	AATTCCGCTG	ATGACTACGC	TGCCGACGTA	ATGACCAGAA	GTTCTCGCGC	TAGGAGGTCT	GAGGAGGCAG	CCGCGTACCT	CCGGGGCGGC	TGCGGCCGTG	CGGTACTGAA	CCAGGATGGT	ACCGTCCTGC	GGCCCACCAC	ATTCAGTGGA	GCGTACCGCG	GTGCGGGTGG	ATAGTCCCGG	TCACGCAAGT	AGCACGGCTA	CGGATTAAGG	GGCCCAACCG	TCCAATGTAA	TCTGATGACG	CGGCGCATTC	TAGCTGACGC	GTGTGTCGCC	GTGGGCGGTG	GTGGCCGGGT	AAGGAGGCCT	ACCCCGCTTT
AC0157-Ca_UGgam_gt0_kt2	CACTCCATCC	CGGCATTATA	CGTGCCCCTG	GTCGAGGTCT	TTGCTCCTTT	GGGGCCTATC	TCCCCGTGTC	ACTCTCCCAA	TCACCCACCC	GGGTAGGCCA	CGCATGCTCA	TATCACTTGT	GTGACGGGAC	GGTCGGAGTG	CGCGTGCCGG	GCAGAGAGAC	GCCCACGGGC	GAGAGGCCAG	AATTCCGCTG	ATGACTATGC	TGCCGACGTA	ATGACCAGAA	GTTCTCGCGC	CAGGAGGTCT	GAGGAGGCAG	CCGCGCACCT	CCGGGGCGGC	TGCGGCCGTG	CGGTACTGAA	CCAGGATGGT	ACCGTCCTAC	GGCCCGCCAC	ATTCAGGGGA	GCGTACCGCG	GTGCGGGTGG	ATAGTCCCGG	TCACGCAAGT	AGCACGGCTA	CGGGTTATGG	GGCCCAACCG	TCCAATGTAA	GCTGATGACG	CGGCGCGTTC	TAGCTGACGC	GTGTGTCGCC	GTGGGCGGTG	GTGGCCGGGT	AAGGGGGCCT	AACCCGCTTT
AC0157-Cb_UGgam_gt0_kt2	CACTCCATCC	CGGCATTATA	CGTGCCCCTG	GTCGAGGTCT	TTGCTCCTTT	GGGGCCTATC	TCCCCGTGTC	ACTCTCCCAA	TCACCCACCC	GGGTAGGCCA	CGCATGCTCA	TATCACTTGT	GTGACGGGAC	GGTCGGAGTG	CGCGTGCCGG	GCAGAGAGAC	GCCCGCGGGC	GAGAGGCCAG	AATTCCGCTG	ATGACTATGC	TGCCGACGTA	ATGACCAGAA	GTTCTCGCGC	CAGGAGGTCT	GAGGAGGCAG	CCGCGCACCT	CCGGGGCGGC	TGCGGCCGTG	CGGTACTGAA	CCAGGATGGT	ACCGTCCTAC	GGCCCGCCAC	ATTCAGTGGA	GCGTACCGCG	GTGCGGGTGG	ATAGTCCCGG	TCACGCTAGT	AGCCCGGCTA	CGGGTTATGG	GGCCCAACCG	TCCAATGTAA	GCTGATGACG	CGGCGCATTC	TAGCTGACAC	GTGTGTCGCC	GTGGGCGGTG	GTGGCCGGGT	AAGGAGGCCT	AACCCGCTTT
AC0159-Ca_UGgam_gt0_kt0	CACTCCATCC	CGGCATTATA	CGTGGCCCTG	GTCGAGGTCT	TTGCTCCTTT	GGGGCCTATC	TCCCCGTGTC	ACTCCCCCAA	TCACCCACCC	GGGTAGGCCA	CACATGCTCA	TATCACTTGT	GTAACGGGAC	GATCGGAGTG	CGCGTGCCGG	GCAGAGAGAC	GCCCGCGGGC	GAGAGGCCAG	AATTCCGCTG	ATGACTATGC	TGCCGACGTA	ATGACCAGAA	GTTCTCGCGC	CAGGAAGTCT	GAGGAGGCAG	CCGCGCACCT	CCGGGGCGGC	TGCGGCCGTG	CGGTACTGAA	CCCGGATGGT	ACCGTCCTGC	GGCCCGCCAC	ATTCAGTGGA	GCGTACCGCG	GTGCGGGTGG	ATAGTCCCGG	TCACGCAAGT	AGCACGGCTA	CGGATTATGG	GGCCCAACCG	TCCAATGTAA	TCTGATGACG	CGGCGCATTC	AAGCTGACGC	GTGTGTCGCC	GTGGGCGGTG	GTGGCCGGGT	AAGGAGTCCT	AACCCGCTTT
AC0159-Cb_UGgam_gt0_kt0	CACTCCATCC	CGGCATTATA	CGTGGCCCTG	GTCGAGGTCT	TTGCTCCTTT	GGGGCCTATC	TCCCCGTGTC	ACTCCCCCAA	TCACCCACCC	GGGTAGGCCA	CGCATGCTCA	TATCACTTGT	GTGACGAGAC	GGTCGGAGTG	CGCGTGCCGG	GCAGAGAGAC	GCCCGCGGGC	GAGAGGCCAG	AATTCCGCTG	ATGACTATGC	TGCCGACGTA	ATGACCAGAA	GTTCTCGCGC	CAGGAAGTCT	GAGGAGGCAG	CCGCGCACCT	CCGGGGCGGC	TGCGGCCGTG	CGGTACTGAA	CCAGGATGGT	ACCGTCCTGC	GGCCCGCCAC	ATTCAGTGGA	GCGTACCGCG	GTGCGGGTGG	ATAGTCCCGG	TCACGCAAGT	AGCACGGCTA	CGGATTATGG	GGCCCAACCG	TCCAATGGGA	TCTGATGACG	CGGCGCATTC	TAGCTGACGC	GTGTGTCGCC	GTGGGCGGTG	GTGGCCGGGT	AAGGAGGCCT	AACCCGCTTT
AC0161-Ca_UGgam_gt0_kt2	CACTCCATCC	CGGCATTATA	CGTGCCCCTG	GTCGAGGTCT	TTGCTCCTTT	GGGGCCTATC	TCCCCGTGTC	ACTCTCCCAA	TCACCCACCC	GGGTAGGCCA	CGCATGCTCA	TATCACTTGT	GTGACGGGAC	GGTCGGAGTG	CGCGTGCCGG	GCAGAAAGAC	GCCCGCGGGC	GAGAGGCCAG	AATTCCGCTG	ATGACTATGC	TGCCGACGTA	ATGACCAGAA	GTTCTCGCGC	CAGGAGGTCT	GAGGAGGCAG	CCGCGCACCT	CCGGGGCGGC	TGCGGCCGTG	CGGTACTGAA	CCAGGATGGT	ACCGTCCTAC	GGCCCGCCAC	ATTCAGTGGA	GCGTACCGCG	GTGCGGGTGG	ATAGTCCCGG	TCACGCAAGT	AGCACGGCTA	CGGGTTATGG	GGCCCAACCG	TCCGCTGTAA	TCTGATGACG	CAGCGCATTC	TAGCTGACGC	GTGTGTCGCC	GTGGGCGGTG	GTGGCCGGGT	TAGGAGGCCT	AACCCACTTT
AC0161-Cb_UGgam_gt0_kt2	CACTCCATCC	CGGCATTATA	CGTGGCCCTG	GTCGAGGTCT	TTGCTCCTTT	GGGGCCTATC	TCCCCGTGCC	ACTCTCCCAA	TCACCCACCC	GGGTAGGCCA	CGCATGCTCA	TATCACTTGT	GTGACGGGAC	GGTCGGAGTG	CGCGTGCCGG	GCAGAGAGAC	GCCCGCGGGC	GAGAGGCCAG	AATTCCGCTG	ATGACTATGC	TGCCGACGTA	ATGACCAGAA	GTTCTCGTGC	CAGGAGGTCT	GAGGAGGCAG	CCGCGCACCT	CCGGGGCGGC	TGCGGCCGTG	CGGTACTGAA	CCAGGATGGT	ACCGTCCTAC	GGCCCGCCAC	ATTCAGTGGA	GCGTACCGCG	GTGCGGGTGG	ATAGTCTCGG	TCACGCAAGT	ACCACGGCTA	CGGGTTATGG	GGCCCAACCG	TCCAATGTAA	GCTGATGACG	CGGCGCATTC	TAGCTGACGC	GTGTGTCGCC	GTGGGCGGTG	GTGGCCGGGT	AAGGAGGCCT	AACCCGCTTT
AC0169-Ca_UGgam_gt0_kt2	CACTCCATCC	CGGCATTATA	CGTGGCCCTG	GTCGAGGTCT	TTGCTCCTTT	GGGGCCTATC	TCCCCGTGTC	ACTCTCCCAA	TCACCCACCC	GGGTAGGCCA	CGCATGCTCA	TATCACTTGT	GTGACGGGAC	GGTCGGAGTG	CGCGTGCCGG	GCAGAAAGAC	GCCCGCGGGC	GAGAGGCCAG	AATTCCGCTG	ATGACTATGC	TGCCGACGTA	ATGACCAGAA	GTTCTCGCGC	CAGGAGGTCT	GAGGAGGCAG	CCGCGCACCT	CCGGGGCGGC	TGCGGCCGTG	CGGTACTGAA	CCAGGATGGT	ACCGTCCTAC	GGCCCGCCAC	ATTCAGTGGA	GCGTACCGCG	GTGCGGGTGG	ATAGTCCCGG	TCACGCAAGG	AGCACGGCTA	CGGGTTATGG	GGCCCAACCG	TCCGATATAA	TCTGATGACG	CGGCGCATTC	TAGCTGACGC	GTGTGTCGCC	GTGGGCGGTG	GTGGCCGGGT	AAGGAGGCCT	AACCCGCTTT
AC0169-Cb_UGgam_gt0_kt2	CACTCCATCC	CGGCATTATA	CGTGGCCCTG	GTCGAGGTCT	TTGCTCCTTT	GGGGCCTATC	TCCCCGTGTC	ACTCTCCCAA	TCACCCACCC	GGGTAGGCCA	CGCATGCTGA	TATCACTTGT	GTGACGGGAC	GGTCGGAGTG	CGCGTGCCGG	GCAGAGAGAC	GCCCGCGGGC	GAGAGGCCAG	AATTCCGCTG	ATGACTATGC	TGCCGACGTA	ATGACCAGAA	GTTCTCGCGC	CAGGAGGTCT	GAGGAGGCAG	CCGCGCACCT	CCGGGGCGGC	TGCGGCCATG	CGGTACTGAA	CCAGGATGGT	ACCGTCCTAC	GGCCCGCCAC	ATTCAGTGGA	GCGTACCGCG	GTGCGGGTGG	ATAGTCCCGG	TCACGCAAGT	AGCACGGCTA	CGGGTTATGG	GGCCCAACCG	TCCGATATAA	TCTGATGACG	CGGCGCATTC	TAGCTGACGC	GTGTGTCGCC	GTGGGCGGTG	GTGGCCGGGT	AAGGAGGCCT	AACCCGCTTT
AC0171-Ca_UGgam_gt0_kt2	CACTCCATCC	CGGCATTATA	CGTGGCCCTG	GTCGAGGTCT	TTGCTCCTTT	GGGGCCTATC	TCCCCGTGTC	ACTCTCCCAA	TCACCCACCC	GGGTAGGCCA	CGCATGCTCA	TATCACTTGT	GTGACGGGAC	GGTCGGAGTG	CGCGTGCCGG	GCAGAGAGAC	GCCCGCGGGC	GAGAGGCCAG	AATCCCGCTG	ATGACTATGC	TGCCGACGTA	AAGACCAGAA	GTTCTCGCGC	CAGGAGGTCT	GAGGAGGCAG	CCGCGCACCT	CCGGGGCGGC	TGCGGCCGTG	CGGTACTGAA	CCAGGATGGT	ACCGTCCTAC	GGCCCGCCAC	ATTCAGTGGA	GCGTACCGCG	GTGCGGGTGG	ATAGTCCCGG	TCACGCAAGT	AGCACGGCTA	CGGGTTATGG	GGCCCAATCG	TCCAATGTAA	GCTGATGACG	CGGCGCATTC	TAGCTGACGC	GTGTGTCGCC	GTGGGCGGTG	ATGGCCGGGT	AAGGAGGCCT	AACCCGCTTT
AC0171-Cb_UGgam_gt0_kt2	CACTCCATCC	CGGCATTATA	CGTGGCCCTG	GTCGAGGTCT	TTGCTCCTTT	GGGGCCTATC	TCCCCGTGCC	ACTCTCCCAA	TCACCCACCC	GGGTAGGCCA	CGCATGCTCA	TATCACTTGT	GTGACGGGAC	GGTCGGAGTG	CGCGTGCCGG	GCAGAGAGAC	GCCCGCGGGC	GAGAGGCCAG	AATTCCGCTG	ATGACTATGC	TGCCGACGTA	ATGACCAGAA	GTTCTCGTGC	CAGGAGGTCT	GAGGAGGCAG	CCGCGCACCT	CCGGGGCGGC	TGCGGCCGTG	CGGTACTGAA	CCAGGATGGT	ACCGTCCTAC	GGCCCGCCAC	ATTCAGTGGA	GCGTACCGCG	GTGCGGGTGG	ATAGTCCCGG	TCACGCAAGT	AGCACGGCTA	CGGGTTATGG	GGCCCAACCG	TCCGATATAA	TCTGATGACG	CGGCGCGTTC	TAGCTGACGC	GTGTGTCGCC	GTGGGCGGTG	GTGGCCGGGT	AAGGAGGCCT	AACCCGCTTT
AC0172-Ca_UGgam_gt0_kt2	CACTCCATCC	CGGCATTATA	CGTGGCCCTG	GTCGAGGTCT	TTGCTCCTTT	GGGGCCTATC	TCCCCGTGCC	ACTCTCCCAA	TCACCCACCC	GGGTAGGCCA	CGCATGCTCA	TATCACTTGT	GTGACGGGAC	GGTCGGAGTG	CGCGTGCCGG	GCAGAGAGAC	GCCCGCGGGC	GAGAGGCCAG	AATTCCGCTG	ATGACTATGC	TGCCGACGTA	ATGACCAGAA	GTTCTCGTGC	CAGGAGGTCT	GAGGAGGCAG	CCGCGCACCT	CCGGGGCGGC	TGCGGCCGTG	CGGTACTGAA	CCAGGATGGT	ACCGTCCTAC	GGCCCGCCAC	ATTCAGTGGA	GCGTACCGCG	GTGCGGGTGG	ATAGTCTCGG	TCACGCAAGT	ACCACGGCTA	CGGGTTATGG	GGCCCAACCG	TCCAATGTAA	GCTGATGACG	CGGCGCATTC	TAGCTGACGC	GTGTGTCGCC	GTGGGCGGTG	GTGGCCGGGT	AAGGAGGCCT	AACCCGCTTT
AC0172-Cb_UGgam_gt0_kt2	CACTCCATCC	CGGCATTATA	CGTGGCCCTA	GTCGAGGTCT	TTGCTCCTTT	GGGGCCTATC	TCCCCGTGTC	ACTCTCCCAA	TCACCCACCC	GGGTAGGCCA	CGCATGCTCA	TATCACTTGT	GTGACGGGAC	GGTCGGAGTG	CGCGTGCCGG	GCAGAGAGAC	GCCCGCGGGC	GAGAGGCCAG	AATTCCGCTG	ATGACTATGC	TGCCGACGTA	ATGACCAGAA	GTTCTCGCGC	CAGGAGGTCT	GAGGAGGCAG	CCGCGCACCT	CCGGGGCGGC	TGCGGCCGTG	CGGTACTGAA	CCAGGATGGT	ACCGTCCTAC	GGCCCGCCAC	ATTCAGTGGA	GCGTACCGCG	GTGCGGGTGG	ATAGTCCCGG	TCACGCAAGT	AGCACGGCTA	CGGGTTATGG	GGCCCAACCG	TCCAATGTAA	GCTGATGACG	CGGCGCATTC	TAGCTGACAC	GTGTGTCGCC	GTGGGCGGTG	GTGGCCGGGT	AAGGAGGCCT	AACCCGCTTT
AC0176-Ca_UGgam_gt0_kt0	CACTCCATCC	CGGCATTATA	CGTGGCCCTG	GTCGAGGTCT	TTGCTCCTTT	GGGGCCTATC	TCCCCGTGTC	ACTCCCCCAA	TCACCCACCC	GGGTAGACCA	CGCATGCTCA	TATCACTTGT	GTGACGGGAC	GGTCGGAGTG	CGCGTGCCGG	GCAGAGAGAC	GCCCGCGGGC	GAGAGGCCAG	AATTCCGCTG	ATGACTATGC	TGCCGACGTA	ATGACCAGAA	GTTCTCGCGC	CAGGAGGTCT	GAGGAGGCAG	CCGCGCACCT	CCGGGGCGGC	TGCGGCCGTG	CGGTACTGAA	CCAGGATGGT	ACCGTCCTGC	GGCCCGCCAC	ATTCAGTGGA	GCGTACCGCG	GTGCGGGTGG	ATAGTCCCGG	TCACGCAAGT	AGCACGGCTA	CGGATTATGG	GGCCCAACCG	TCCAATGTAA	TCTGATGACG	CGGCGCATTC	TAGCTGACGC	GTGTGTCGCC	GTGGGCGGTG	GTGGCCGGGT	AAGGAGGCCT	AACCCGCTTT
AC0176-Cb_UGgam_gt0_kt0	CACTCCATCC	CGGCATTATA	CGTGGCCCTG	GTCGAGGTCT	TTGCTCCTTT	GGGGCCTATC	TCCCCGTGTC	ACTCCCCCAA	TCACCCACCC	GGGTAGGCTA	CGCATGCTCA	TATCACTTGT	GTGACGGGAC	GGTCGGAGTG	CGCGTGCCGG	GCAGAGAGAC	GCCCGCGGGC	GAGAGGCCAG	AATTCCGCTG	ATGACTATGC	TGCCGACGTA	ATGACCAGAA	GTTCTCGCGC	CAGGAAGTCT	GAGGAGGCAG	CCGCGCACCT	CCGGGGCGGC	TGCGGCCGTG	CGGTACTGAA	CCAGGATGGT	ACCGTCCTGC	GGCCCGCCAC	ATTCAGTGGA	GCGTACCGCG	GTGCGGGTGG	ATAGTCCCGG	TCACGCAAGT	AGCACGGCTA	CGGGTTATGG	GGCCCATCCG	TCCAATGTGA	TCTGATGACG	CGGCACATTC	TAGCTGACGC	GTGTGTCGCC	GTGGGCGGTG	GTGGCCGGGT	AAGGAGGCCT	AACCCGCTTT
AC0179-Ca_UGgam_gt0_kt2	CCCTCCATCC	CGGCATTATA	CGTGGCCCTG	GTCGAGGTCT	TTGCTCCTTT	GGGGCCTATC	TCCCCGTGTC	ACTCTCCCAA	TCACCCACCC	GGGTAGGCCA	CGCATGCTCA	TATCACTTGT	GTGGCGGGAC	GGTCGGAGTG	CGCGTGCCGG	GCAGAGAGAC	GCCCGCGGGC	GAGAGGCCAG	AATTCCGCTG	ATGACTATGC	TGCCGACGTA	ATGACCAGAA	GTTCTCGCGC	CAGGAGGTCT	GAGGAGGCAG	CCGCGCACCT	CCGGGGCGGC	TGCGGCCGTG	CGGTACTGAA	CCAGGATGGT	ACCGTCCTAC	GGCCCGCCAC	ATTCAGGGGA	GCGTACCGCG	GTGCGGGTGG	ATAGTCCCGG	TCACGCAAGT	AGCACGGCTA	CGGGTTATGG	GGCCCAACCG	TCCAATGTAA	GCTGATGACG	CGGCGCATTC	TAGCTGACAC	GTGTGTCGCC	GTGGGCGGTG	GTGGCCGGGT	AAGGAGGCCT	AACCCGTTTT
AC0179-Cb_UGgam_gt0_kt2	CACTCCATCC	CGGCATTATA	CGTGGCCCTG	GTCGAGGTCT	TTGCTCCTTT	GGGGCCTATC	TCCCCGTGTC	ACTCTCCCAA	TCACCCACCC	GGGTAGGCCA	CGCATGCTCA	TATCACTTGT	GTGGCGGGAC	GGTCGGAGTG	CGCGTGCCGG	GCAGAGAGAC	GCCCGCGGGC	GAGAGGCCAG	AATTCCGCTA	ATGACTATGC	TGCCGACGTA	ATGACCAGAA	GTTCTCGCGC	CAGGAGGTCT	GAGGAGGCAG	CCGCGCACCT	CCGGGGCGGC	TGCGGCCGTG	CGGTACTGAA	CCAGGATGGT	ACCGTCCTAC	GGCCCGCCAC	ATTCAGTGGA	GCGTACCGCG	GTGCGGGTGG	ATAGTCCCGG	TCACGCAAGT	AGCACGGCTA	CGGGTTATGG	GGCCCAACCG	TCCAATGTAA	GCTGATGACG	CGGCGCATTC	TAGCTGACGC	GTGTGTCGCC	GTGGGCGGTG	GTGGCCGGGT	AAGGAGGCCT	AACCCGCTTT
AC0180-Ca_UGgam_gt0_kt2	CACTCCATCC	CGGCATTATA	CGTGCCCCTG	GTCGAGGTCT	TTGCTCCTTT	GGGGCCTATC	TCCCCGTGTC	ACTCTCCCAA	TCACCCACCC	GGGTAGGCCA	CGCATGCTCA	TATCACTTGT	GTGACGGGAC	GGTCGGAGTG	CGCGTGCCGG	GCAGAGAGAC	GCCCGCGGGC	GAGAGGCCAG	AATTCCGCTG	ATGACTATGC	TGCCGACGTA	ATGACCAGAA	GTTCTCGCGC	CAGGAGGTCT	GAGGAGGCAG	CCGCGCACCT	CCGGGGCGGC	TGCGGCCGTG	CGGTACTGAA	CCAGGATGGT	ACCGTCCTAC	GGCCCGCCAC	ATTCAGTGGA	GTGTACCGCG	GTGCGGGTGG	ATAGTCCCGG	TCACGCAAGT	AGCACGGCTA	CGGGTTATGG	GGCCCAATCG	TCCAATGGAA	GCTGATGACG	CGGCGCATTC	TAGCTGACAC	GTGTGTCGCC	GTGGGCGGTG	GTGGCCGGGT	AAGGAGGCCT	AACCCGCTTT
AC0180-Cb_UGgam_gt0_kt2	CACTCCATCC	CGGCATTATA	CGTGCCCCTG	GTCGAGGTCT	TTGCTCCTTT	GGGGCCTATC	TCCCCGTGTC	ACTCTCCCAA	TCACCCACCC	GGGTAGGCCA	CGCATGCTCA	TATCACTTGT	GTGACGGGAC	GGGCGGAGTG	CGCGTGCCGG	GCAGAGAGAC	GCCCGCGGGC	GAGAGGCCAG	AATTCCGCTG	ATGACTATGC	TGCCGACGTA	AAGACCAGAA	GTTCTCGCGC	CAGGAGGTCT	GAGGAGGCAG	CCGCGCACCT	TCGGGGCGGC	TGCGGCCGTG	CGGTACTGAA	CCAGGATGGT	ACCGTCCTAC	GGCCCGCCAC	ATTCAGGGCA	GCGTACCGCG	GTGCGGGTGT	ATAGTCCCGG	TCACGCAAGT	AGCATGGCTA	CGGGTTATGG	GGCCCAACCG	TCCAATGTAA	GCTGATGACG	CGGCGCATTC	TGGCTGACGC	GTGTGTCGCC	GTGGGCGGTG	GTGGCTGAGT	AAGGAGGCCT	AACCCGCTTT
AC0181-Ca_UGgam_gt0_kt0	CACTCCATCC	CGGCATTATA	CGTGGCCCTG	GTCGAGGTCT	TTGCTCCTTT	GGGGCCTATC	TCCCCGTGTC	ACTCCCCCAA	TCACCCACCC	GGGTAGGCCA	CGCATGCTCA	TATCACTTGT	GTGATGGGGC	GGTCGGAGTG	CGCGTGCCGG	GCAGGGAGAC	GCCCGCGGGC	GAGAGGCCAG	AATTCCGCTG	ATGACTATGC	TGCCGACGTA	ATGACCAGAA	GTTCTCGTGC	CAGGAGGTCT	GAGGAGGCAG	CCGCGTACCT	CCGGGGCGGC	TGCGGCCGTG	CGGTACTGAA	CCAGGATGGT	ACCGTCCTGC	GGCCCGCCAC	ATTCAGTGGA	GCGTACCGCG	GTGCGGGTGG	ATAGTCCCGG	TCACGCAAGT	AGCACGGCTA	CGGATTAAGG	GGCCCAACCG	TCCAATGTAA	TCTGATGACG	CGGCGCATTC	TAGCTGACGC	GTGTGTCGCC	GTGGGCGGTG	GTGGCCGGGT	AAGGAGGCCT	AACCCGCTTT
AC0181-Cb_UGgam_gt0_kt0	CACTCCATCC	CGGCATTATA	CGTGGCCCTG	GTCGAGGTCT	TTGCTCCTTT	GGGGCCTATC	TCCCCGTGTC	ACTCCCCCAA	TCACCCACCC	GGGTAGGCCA	CACATGCTCA	TATCACTTGT	GTGACGGGAC	TGTCGGAGTG	CGCGCGCCGG	GCAGAGAGAC	GCCCGCGGGC	GAGAGGCCAG	AATTCCGCTG	ATGTCTATGC	TGCCGACGTA	ATGACCAGAA	GTTCTCGCGC	CAGGAAGTCT	GAGGAGGCAG	CCGCGCACCT	CCGGGGCGGC	TGCGGCCGTG	CGGTACTGAA	CCAGGATGGT	ACCGTCCTGC	GGCCCACCAC	ATTCAGTGGA	GCGTACCGCG	GTGCGGGTGG	ATAGTCCCGG	TCACGCAAGT	AGCACAGCTA	CGGATTATGG	GGCCCAACCG	TCCAATGTAA	TCTGATGACA	CGGCGCATTC	TAGCTGACGC	GTGTGTCGCC	GTGGGCGGTG	GTGGCCGGGT	AAGGAGGCCT	AACCCGCTTT
AC0182-Ca_UGgam_gt0_kt2	CACTCCATCC	CGGCATTATA	CGTGGCCCTG	GTCGAGGTCT	TTGCTCCTTT	GGGGCCTATC	TCCCCGTGTC	ACTCTCCCAA	TCACCCACCC	GGGTAGGCCA	CGCATGCTGA	TATCACTTGT	GTGACGGGAC	GGGCGGAGTG	CGCGTGCCGG	GCAGAGAGAC	GCCCGCGGGC	GAGAGGCCAG	ATTTCCGCTG	ATGACTATGC	TGCCGACGTA	ATGACCAGAA	GTTCTCGCGC	CAGGAGGTCT	GAGGAGGCAG	CCGCGCACCT	TCGGGGCGGC	TGCGGCCGTG	CGGTACTGAA	CCAGGATGGT	ACCGTCCTAC	GGCCCGCCAC	ACTCAGTGGA	GCGTACCGCG	GTGCGGGTGG	ATAGTCCCGG	TCACGCAAGT	AGCACGGCTA	CGGGTTATGG	GGCCCAACCG	TCCAATGGAA	GCTGATGACG	CGGCGCATTC	TAGCTGACAC	GTGTGTCGCC	ATGGGCGGTG	GTGGTCGGGT	AAGGAAGCCT	AACCCGCTTT
AC0182-Cb_UGgam_gt0_kt2	CACTCCATCC	CGGCATTATA	CGTGGCCCTG	GTCGAGGTCT	TTGCTCCTTT	GGGGCCTATC	TCCCCGTGTC	ACTCTCCCAA	TCACCCACCC	GGGTAGGCCA	CGCATGCTCA	TATCACTTGT	GTGACGGGAC	GGTCGGAGTG	CGCGTGCCGG	GCAGAGAGAC	GCCCGCGGGC	GAGAGGCCAG	AATCCCGCTG	ATGACTATGC	TGCCGACGTA	AAGACCAGAA	GTTCTCGCGC	CAGGAGGTCT	GAGGAGGCAG	CCGCGCACCT	CCGGGGCGGC	TGCGGCCGTG	CGGTACTAAA	CCAGGATGGT	ACCGTCCTAC	GGCCCGCCAC	ATTCAGTGGA	GCGTACCGCG	GTGCGGGTGG	ATAGTCCCGG	TCACGCAAAT	AGCACGGCTA	CGGGTTAAGG	GGCCCAACCG	TCCAATGTAA	TCTGATGACG	CGGCGCATTC	TAGCTGACGC	GTGTGTCGCC	GTGGGCGGTG	GTGGCCGGGT	AAGGAGGCCT	AACCCGCTTT
AC0184-Ca_UGgam_gt0_kt2	CACTCCATCC	CGGCATTATA	CGTGCCCCTG	GTCGAGGTCT	TTGCTCCTTT	GGGGCCTATC	TCCCCGTGTC	ACTCTCCCAA	TCACCCACCC	GGGTAGGCTA	CGCATGCTGA	TATCACTTGT	GTGACGGGAC	GGTCGGAGTG	CGCGTGCCGG	GCAGAGAGAC	GCCCGCGGGC	GAGAGGCCAG	AATTCCGCTG	ATGACTATGC	TGCCGACGTA	AAGACCAGCA	GTTCTCGCGC	CAGGAGGTCT	GAGGAGGCAG	CCGCGCACCT	TCGGGGCGGC	TGCGGCCGTG	CGGTACTGAA	CCAGGATGGT	ACCGTCCTAC	GGCCCGCCAC	ATTCAGTGGA	GCGTACCGCG	GTGCGGGTGG	ATAGTCCCGG	TCACGCAAGT	AGCACGGCTA	CGGGTTATGG	GGCCCAACCG	TCCGAGGTAA	TCTGATGACG	CGGCGCATTC	TAGCTGACGC	GTGTGTCGCC	GTGGGCGGTG	GTGGCCGGGT	AAGGGGGCCT	AACCCACTTT
AC0184-Cb_UGgam_gt0_kt2	CACTCCATCC	CGGCATTATA	CGTGGCCCTG	GTCGAGGTCT	TTGCTCCTTT	GGGGCCTATC	TCCCCGTGTC	ACTCTCCCAA	TCACCCATCC	GGGTAGGCCA	CGCATGCTCA	TATCACTTGT	GTGACGGGAC	GGTCGGAGTG	CGCGTGCCGG	GCAGAGAGAC	GCCCGCGGGC	GAGAGGCCAG	AATCCCGCTG	ATGACTATGC	TGCCGACGTA	AAGACCAGAA	GTTCTCGCGC	CAGGAGGTCT	GAGGAGGCAG	CCGCGCACCT	TCGGGGCGGC	TGCGGCCGTG	CGGTACTGAA	CCAGGATGGT	ACCGTCCTAC	GGCCCGCCAC	ATTCAGTGGA	GCGTACCGCG	GTGCGGGTGG	ATAGTCCCGG	TCACGCAAGT	AGCACGGCTA	CGGGTTATGG	GGCCCAACTG	TCCAATGTAA	TCTGATGACG	CGGCGCATTC	TAGCTGACAC	GTGTGTCGCC	GTGGGCGGTG	GTGGCCGGGT	AAGGAGGCCT	AACCCGCTTT
AC0186-Ca_UGgam_gt0_kt0	CACTCCATCC	CGGCATTATA	CGTGGCCCTG	GTCGAGGTCT	TTGCTCCTTT	GGGGCCTATC	TTCCCGTGTC	ACTCCCCCAA	TCACCCACCC	GAGTAGGCCA	CGCATGCTCA	TATCACTTGT	GTGACGGGAC	GGTCGGAGTG	CGCGTGCCGG	GCAGAGAGAC	GCCCGCGGGC	GAGAGGCCAG	AATTCCGCTG	ATGACTATGC	TGCCGACGTA	ATGACCAGAA	GTTCTCGCGC	CAGGAAGTCT	GAGGAGGCAG	CCGCGCACCT	CCGGGGCGGC	TGCGGCCGTG	CGGTACTGAA	CCAGGATGGT	ACCGTCCTGC	GGCCCACCAC	ACTCAGTGGA	GCGTACCGCG	GTGCGGGTGG	ATAGTCCCGG	TCACGCAGGT	AGCACGGCTA	CGGATTATGG	GGCCCAACCG	TCCAATGGAA	TCTGATGACG	CAGCGCATTC	TAGCTGACGC	GTGTGTCGCC	GTGGGCGGTG	GTAACCGGGT	AAGGAGGCCC	AACCCGCTTT
AC0186-Cb_UGgam_gt0_kt0	CATTCCATCC	CGGCATTATA	CGTGGCCCTG	GCCGAGGTCT	TTGCTCCTTT	GGGGCCTATC	TCCCCGTGTC	ACTCCCCCAA	TCACCCACCC	GAGTAGGCCA	CGCATGCTCA	TATCACTTGT	GTGACAGGAC	GGTCGGAGTG	CTCGTGCCGG	GCAGAGAGAC	GCCCGCGGGC	GAGAGGCCAG	AATTCCGCTG	ATGACTATGC	TGCCGACGTA	ATGACCAGAA	GTTCTCGCGC	CAGGAGGTCT	GAGGAGGCAG	CCGCGCACCT	CCGGGGCGGC	TGCGGCCGTG	CGGTACTGAA	CCAGGATGGT	ACCGTCCTAT	GGCCCGCCAC	ACTCAGTGGA	GCGTACCGCG	GTGCGGGTGG	ATAGTCCCGG	TCACGCAAGT	AGCACGGCTA	CGGATTAAGG	GGCCCAACCG	TCCAATGTAA	TCTGATGACG	CGGCGCATTC	TAGCTGACGC	GTGTGTCGCC	GTGGGCGGTG	GTGGCCGGGT	AAGGAGGCCT	AACCCGCTTT
AC0189-Ca_UGgam_gt0_kt2	CACTCCATCC	CGGCATTATA	CGTGGCCCTG	GTCGAGGTCT	TTGCTCCTTT	GGGGCCTATC	TCCCCGTGTC	ACTCTCCCAA	TCACCCACCC	GGGTAGGCCA	CGCATGCTCA	TATCACTTGT	GTGACGGGAC	GGTCGGAGTG	CGCGTGCCGG	GCAGAAAGAC	GCCCGCGGGC	GAGAGGCCAG	AATTCCGCTG	ATGACTATGC	TGCCGACGTA	ATGACCAGAA	GTTCTCGCGC	CAGGAGGTCT	GAGGAGGCAG	CCGCGCACCT	CCGGGGCGGC	TGCGGCCGTG	CGGTACTGAA	CCAGGATGGT	ACCGTCCTAC	GGCCCGCCAC	ATTCAGTGGA	GCGTACCGCG	GTGCGGGTGG	ATAGTCCCGG	TCACGCAAGG	AGCACGGCTA	CGGGTTATGG	GGCCCAACCG	TCCGATATAA	TCTGATGACG	CGGCGCATTC	TAGCTGACGC	GTGTGTCGCC	GTGGGCGGTG	GTGGCCGGGT	AAGGAGGCCT	AACCCGCTTT
AC0189-Cb_UGgam_gt0_kt2	CACTCCATCC	CGGCATTATA	CGTGGCCCTG	GTCGAGGTCT	TTGCTCCTTT	GGGGCCTATC	TCCCCGTGTC	ACTCTCCCAA	TCACCCACCC	GGGTAGGCCA	CGCATGCTCA	TATCACTTGT	GTGACGGGAC	GGTCGGAGTG	CGCGTGCCGG	GCAGAGAGAC	GCCCGCGGGC	GAGAGGCCAG	AATTCCGCTG	ATGACTATGC	TGCCGACGTA	ATGTCCAGAA	GTTCTCGCGC	CAGGAGGTCT	GAGGAGGCAG	CCGCGCACCT	CCGGGGCGGC	TGCGGCCGTG	CGGTACTGAA	CCAGGATGGT	ACCGTCCTAC	GGCCCGCCAC	ATTCAGTGGA	GCGTACCGCG	GTGCGGGTGG	ATAGTCCCGG	TCACGCAAGT	AGCACGGCTA	CGGGTTATGG	GGCCCAACCG	TCCAATGTAA	TCTGATGACG	CGGCGCATTC	TAGCTGACGC	GTGTGTCGCC	GTGGGCGGTG	GTGGCCGGGT	AAGGAGGCCT	AACCCGCTTT
AC0190-Ca_UGgam_gt0_kt2	CACTCCATCC	CGGCATTATA	CGTGGCCCTG	GTCGAGGTCT	TTGCTCCTTT	GGGGCCTATC	TCCCCGTGTC	ACTCTCCCAA	TCACCCACCC	GGGTAGGCCA	CGCATGCTCA	TATCACTTGT	GTGACGGGAC	GGTCGGAGTG	CGCGTGCCGG	GCAGAGAGAC	GCCCGCAGGC	GAGAGGCCAG	AATTCCGCTG	ATGACTATGC	TGCCGACGTA	AAGACCAGAA	GTTCTCGCGC	CAGGAGGTCT	GAGGAGGCAG	CCGCGCACCT	CCGGGGCGGC	TGCGGCCGTG	CGGTACTGAA	CCAGGATGGT	ACCGTCCTAC	GGCCCGCCAC	ATTCAGTGGA	GCGTATCGCG	GTGCGGGTGG	ATAGTCCCGG	ACACGCAAGT	AGCACGGCTA	CGGGTTATGG	GGCCCAACCG	TCCAATGTAA	GCTGATGACG	CGGCGCATTC	TAGCTGACGC	GTGTGTCGCC	GTGGGCGGTG	GTGGCCGGGT	AAGGAGGCCT	AACCCGCTTT
AC0190-Cb_UGgam_gt0_kt2	CACTCCATCC	CGGGATTATA	CGTGGCCCTG	GTCGAGGTCT	TCGCTCCTTT	GGGGCCTATC	TCCCCGTGTC	ACTCTCCCAA	TCACCCACCC	GGGTAGGCCA	CGCATGCTGA	TATCACTTGT	GTGACGGGAC	GGTCGGAGTG	CGCGTGCCGG	GCAGAGAGAC	GCCCGCGGGC	GAGAGGCCAG	AATTCCGCTG	ATGACTATGC	TGCCGACGTA	ATGACCAGAA	GTTCTCGCGC	CAGGAGGTCT	GAGGAGGCAG	CCGCGCACCT	CCGGGGCGGC	TGCGGCCGTG	CGGTATTGAA	CCAAGATGGT	ACCGTCCTAC	GGCCCGCCAC	ATTCAGGGCA	GCGTACCGCG	GTGCGGGTGG	ATAGTCCCGG	TCACGCAAGT	AGCACGGCTA	CGGGTTATGG	GGCCCAACCG	TCCAATGTAA	GCTGATGACG	CGGCGCATTC	TAGCTGACAC	GTGTGTCGCC	GTGGGCGGTG	GTGGTCGGGT	AAGGAAGCCT	AACCCGCTTT
AC0191-Ca_UGgam_gt0_kt2	CACTCCATCC	CGGCATTATA	CGTGGCCCTG	GTCGAGGTCT	TTGCTCCTTT	GGGGCCTATC	TCCCCGTGTC	ACTCTCCCAA	TCACCCACCC	GGGTAGGCCA	CGCATGCTCA	TATCACTTGT	GTGACGGGAC	GGTCGGAGTG	CGCGTGCCGG	GCAGAAAGAC	GCCCGCGGGC	GAGAGGCCAG	AATTCCGCTG	ATGACTATGC	TGCCGACGTA	ATGACCAGAA	GTTCTCGCGC	CAGGAGGTCT	GAGGAGGCAG	CCGCGCACCT	CCGGGGCGGC	TGCGGCCGTG	CGGTACTGAA	CCAGGATGGT	ACCGTCCTAC	GGCCCGCCAC	ATTTAGTGGA	GCGTACCGCG	GTGCGGGTGG	ATAGTCCCGG	TCACGCAAGT	AGCACGGCTA	CGGGTTATGG	GGCCCAACCG	TCCGATATAA	TCTGATGACG	CGGCGCATTC	TAGCTGACGC	GTGTGTCGCC	GTGGGCGGTG	GTGGCCGGGT	AAGGAGGCCT	AACCCGCTTT
AC0191-Cb_UGgam_gt0_kt2	CACTCCATCC	TGGCATTATA	CGTGGCCCTG	GTCGAGGTCT	TTGCTCCTTT	GGGGCCTATC	TCCCCGTGTC	ACTCTCCCAA	TCACCCACCC	GGGTAGGCCA	CGCATGCTCA	TATCACTTGT	GTGACGGGAC	GGTCGGAGTG	CGCGTGCCGG	GCAGAGAGAC	GCCCGCGGGC	GAGAGGCCAG	AATTCCGCTG	ATGACTATGC	TGCCGACGTA	ATGACCAGCA	GTTCTCGCGC	CAGGAGGTCT	GAGGAGGCAG	CCGCGCACCT	CCGGGGCGGC	TGCGGCCGTG	CGGTACTGAA	CCAGGATGGT	ACCGTCCTAC	GGCCCGCCAC	ATTCAGTGGA	GCGTACCGCG	GTGCGGGTGG	ATAGTCCCGG	TCACGCAAGT	AGCACGGCTA	CGGGTTATGG	GGCCCAACCG	TCCAATGTAA	GCTGATGACG	CGGCGCGTTC	TAGCTGACGC	GTGTGTCGCC	GTGGGCGGTG	GTGGCCGGGT	AAGGGGGCCT	AACCCGCTTT
AC0192-Ca_UGgam_gt0_kt2	CACTCCATCC	CGGCATTATA	CGTGGCCCTG	GTCGAGGTCT	TTGCTCCTTT	GGGGCCTATC	TCCCCGTGTC	ACTCTCCCAA	TCACCCACCC	GGGTAGGCCA	CGCATGCTCA	TATCACTTGT	GTGACGGGAC	GGTCGGAGTG	CGCGTGCCGG	GCAGAGAGAC	GCCCGCGGGC	GAGAGGCCAG	AATTCCGCTG	ATGACTATGC	TGCCGACGTA	ATGACCAGAA	GTTCTCGCGC	CAGGAGGTCT	GAGGAGGCAG	CCGCGCACCT	CCGGGGCGGC	TGCGGCCGTG	CGGTACTGAA	CCAGGATGGT	ACCGTCCTAC	GGCCCGCCAC	ATTCAGTGGA	GCGTACCGCG	GTGCGGGTGG	ATAGTCCCGG	TCACGCAAGT	AGCACGGCTA	CGGGTTATGG	GGCCCAACCG	TCCGATATAA	TCTGATGACG	CGGCGCATTC	TAGCTGACGC	GTGTGTCGCC	GTGGGCGGTG	GTGGCCGGGT	AAGGAGGCCT	AACCCGCTTT
AC0192-Cb_UGgam_gt0_kt2	CACTCCATCC	CGGCATTATA	CGTGGCCCTG	GTCGAGGTCT	TTGCTCCTTT	GGGGCCTATC	TCCCCGTGTC	ACTCTCCCAA	TCACCCACCC	GGGTAGGCCA	CGCATGCTCA	TATCACTTGT	GTGACGGGAC	GGTCGGAGTG	CGCGTGCCGG	GCAGAAAGAC	GCCCGCGGGC	GAGAGGCCAG	AATTCCGCTG	ATGACTATGC	TGCCGACGTA	ATGACCAGAA	GTTCTCGCGC	CAGGAGGTCT	AAGGAGGCAG	CCGCGCACCT	CCGGGGCGGC	TGCGGCCGTG	CGGTACTGAA	CCAGGATGGT	ACCGTCCTAC	GGCCCGCCAC	ATTCAGTGGA	GCGTACCGCG	GTGCGGGTGG	ATAGTCCCGG	TCATGCAAGT	AGCACGGCTA	CGGGTTATGG	GGCCCAACCG	TCCGATGTAA	TCTGATGACG	CGGCGCATTC	TAGCTGACAC	GTGTGTCGCC	GTGGGCGGTG	GTGGCCGGGT	TAGGAGGCCT	AACCCGCTTT
AC0193-Ca_UGgam_gt0_kt2	CACTCCATCC	CAGGATTATA	CGTGGCCCTG	GTCGAGGTCT	TTGCTCCTTT	GGGGCCTATC	TCCCCGTGTC	ACTCTCCCAA	TCACCCACCC	AGGTAGGCCA	CGCATGCTCA	TATCACTTGT	GTGACGGGAC	GGTCGGAGTG	CGCGTGCCGG	GCAGAGAGAC	GCCCGCGGGC	GAGAGGCCAG	AATTCCGCTG	ATGACTATGC	TGCCGACGTA	ATGACCAGAA	GTTCTCGCGC	CAGGAGGTCT	GAGGAGGCAG	CCGCGCACCT	CCGGGGCGGC	TGCGGCCGTG	CGGTACTGAA	CCAGGATGGT	ACCGTCCTAC	GGCCCGCCAC	ATTCAGTGGA	GCGTACCGCG	GTGCGGGTGG	ATAGTCCCGG	TCACGCAAGT	AGCACGGCTA	CGGGTTATGG	CGCCCAACCG	TCCAATGTAA	GCTGATGACG	CGGCGCATTC	TAGCTGACGC	GTGTGTCGCC	GTGGGCGGTG	GTGGCCGGGT	TAGGAGGCCT	AACCCGCTTT
AC0193-Cb_UGgam_gt0_kt2	CACTCCATCC	CGGCATTATA	CGTGGCCCTG	GTCGAGGTCT	TTGCTCCTTT	GGGGCCTATC	TCCCCGTGCC	ACTCTCCCAA	TCACCCACCC	GGGTAGGCCA	CGCATGCTCA	TATCACTTGT	GTGACGGGAC	GGTCGGAGTG	CGCGTGCCGG	GCAGAGAGAC	GCCCGCGGGC	GAGAGGCCAG	AATTCCGCTG	ATGACTATGC	TGCCGACGTA	ATGACCAGAA	GTTCTCGTGC	CAGGAGGTCT	GAGTAGGCAG	CCGCGCACCT	CCGGGGCGGC	TGCGGCCGTG	CGGTACTGAA	CCAGGATGGT	ACCGTCCTAC	GGCCCGCCAC	ATTCAGTGGA	GCGTACCGCG	GTGCGGGTGG	ATAGTCTCGG	TCACGCAAGT	ACCACGGCTA	CGGGTTATGG	GGCCCAACCG	TCCAATGTAA	GCTGATGACG	CGGCGCATTC	TAGCTGACGC	GTGTGTCGCC	GTGGGCGGTG	GTGGCCGGGT	AAGGAGGCCT	AACCCGCTTT
AC0194-Ca_UGgam_gt0_kt2	CACTCCATCC	CGGCATTATA	CGTGGCCCTG	GTCGAGGTCT	TTGCTCCTTT	GGGGCCTATC	TCCCCGTGTC	ACTCTCCCAA	TCACCCACCC	GGGTAGGCCA	CGCATGCTGA	TATCACTTGT	GTGACGGGAC	GGTCGGAGTG	CGCGTGCCGG	GCAGAGAGAC	GCCCGCGGGC	GAGAGGCCAG	AATCCCGCTA	ATGACTATGC	TGCCGACGTA	ATGACCAGAA	GTTCTCGCGC	CAGGAGGTCT	GAGGAGGCAG	CCGCGCACCT	CCGGGGCGGC	TGCGGCCGTG	CGGTACTGAA	CCAGGATGGT	ACCGTCCTAC	GGCCCGCCAC	ATTCAGGGGA	GCGTACCGCG	GTGCGGGTGG	ATAGTCCCGG	TCACGCAAGT	AGCACGGCTA	CGGGTTATGG	GGCCCAACCG	TCCGATATAA	TCTGATGACG	CGGCGCATTC	TAGCTGACGC	GTGTGTCGCC	GTGGGCGGTG	GTGGCCGGGT	AAGGAGGCCT	AACCCGCTTT
AC0194-Cb_UGgam_gt0_kt2	CACTCCATCC	CGGCATTATA	CGTGGCCCTG	GTCGAAGTCT	TTGCTCCTTT	GGGACCTATC	TCCCCGTGTC	ACTCTCCCAA	TCACCCACCC	GGGTAGGCCA	CGCATGCTGA	TATCACTTGT	GTGACGGGAC	GGTCGGAGTG	CGCGTGCCGG	GCGGAGAGAC	GCCCGCGGGC	GAGAGGCCAG	AATTCCGCTG	ATGACTATGC	TGCCGACGTA	ATGACCAGAA	GTTCTCGCGC	CAGGAGGTCT	GAGGAGGCAG	CCGCGCACCT	CCAGGGCGGC	TGCGGCCGTG	CGGTACTGAA	CCAGGATGGT	ACCGTCCTAC	GGCCCGCCAC	ATTCAGGGGA	GCGTACCGCG	GTGCGGGTGG	ATAGTCCCGG	TCACGCAAGT	AGCACGGCTA	CGGGTTATGG	GGCCCAACCG	TCCGATATAA	TCTGATGACG	CGGCGCATTC	TAGCTGACGC	GTGTGTCGCC	GTGGGCGGTG	GTGGCCGGGT	AAGGAGGCCT	AACCCGCTTT
AC0196-Ca_UGgam_gt0_kt2	CACTCCATCC	CGGCATTATA	CGTGGCCCTG	GTCGAGGTCT	TTGCTCCTTT	GGGGCCTATC	TCCCCGTGTC	ACTCTCCCAA	TCACCCACCC	GGGTAGGCCA	CGCATGCTCA	TATCACTTGT	GTGACGGGAC	GGTCGGAGTG	CGCGTGCCGG	GCAGAAAGAC	GCCCGCGGGC	GAGAGGCCAG	AATTCCGCTG	ATGACTATGC	TGCCGACGTA	ATGACCAGAA	GTTCTCGCGC	CAGGAGGTCT	GAGGAGGCAG	CCGCGCACCT	CCGGGGCGGC	TGCGGCCGTG	CGGTACTGAA	CCAGGATGGT	ACCGTCCTAC	GGCCCGCCAC	ATTCAGTGGA	GCGTACCGCG	GTGCGGGTGG	ATAGTCCCGG	TCACGCAAGG	AGCACGGCTA	CGGGTTATGG	GGCCCAACCG	TCCGATATAA	TCTGATGACG	CGGCGCATTC	TAGCTGACGC	GTGTGTCGCC	GTGGGCGGTG	GTGGCCGGGT	AAGGAGGCCT	AACCCGCTTT
AC0196-Cb_UGgam_gt0_kt2	CACTCCATCC	CGGGATTATA	CGTGGCCCTG	GTCGAGGTCT	TTGCTCTTTT	GGGGCCTATC	TCCCCGTGTC	ACTCTCCCAA	TCACCCACCC	GGGTAGGCCA	CGCATGCTCA	TATCACTTGT	GTGACGGGAC	GGTCGGAGTG	CGCGTGCCGG	GCAGAGAGAC	GCCCGCGGGC	GAGAGGCCAG	AATTCCGCTG	ATGACTATGC	TGCCGACGTA	ATGACCAGAA	GTTCTCGCGC	CAGGAGGTCT	GAGGAGGCAG	CCGCGCACCT	CCGGGGCGGC	TGCGGCCGTG	CGGTACTGAA	CCAGGATGGT	ACCGTCCTAC	GGCCCGCCAC	ATTCAGTGGA	GCGTACCGCG	GTGCGGGTGG	ATAGTCCCGG	TCATGCAAGT	AGCACGGCTA	CGGGTTATGG	GGCCCAACCG	TCCAATGTAA	GCTGATGACG	CGGCGCATTC	TAGCTGACAC	GTGTGTCGCC	ATGGGCGGTG	GTGGCCGGGT	AAGGAGGTCT	AACCCGCTTT
AC0197-Ca_UGgam_gt0_kt2	CACTCCATCC	CGGCATTATA	CGTGGCCCTG	GTCGAGGTCT	TTGCTCCTTT	GGGGCCTATC	TCCCCGTGTC	ACTCTCCCAA	TCACCCACCC	GGGTAGGCCA	CGCATGCTCA	TATCACTTGT	GTGACGGGAC	GGTCGGAGTG	CGCGTGCCGG	GCAGAGAGAC	GCCCGCGGGC	GAGAGGCCAG	AATTCCGCTG	ATGACTATGC	TGCCGACGTA	ATGACCAGAA	GTTCTCGCGC	CAGGAGGTCT	GAGGAGGCAG	CCGCGCACCT	CCGGGGCGGC	TGCGGCCGTG	CGGTACTGAA	CCAGGATGGT	ACCGTCCTAC	GGCCCGCCAC	ATTCAGTGGA	GCGTACCGCG	GTGCGGGTGG	ATAGTCCCGG	TCACGCAAGT	AGCACGGCTA	CGGGTTATGG	GGCCCAACCG	TCCGATATAA	TCTGATGACG	CGGCGCATTC	TAGCTGACGC	GTGTGTCGCC	GTGGGCGGTG	GTGGCCGGGT	AAGGAGGCCT	AACCCGCTTT
AC0197-Cb_UGgam_gt0_kt2	CACTCCATCC	CGGCATTATA	CGTGGCCCTG	GTCGAGGTCT	TTGCTCCTTT	GGGGCCTATC	TCCCCGTGTC	ACTCTCCCAA	TCACCCACCC	GGGTAGGCCA	CGCATGCTCA	TATCACTTGT	GTGACGGGAC	GGTCGGAGTG	CGCGTGCCGG	GCAGAAAGAC	GCCCGCGGGC	GAGAGGCCAG	AATTCCGCTG	ATGACTATGC	TGCCGACGTA	ATGACCAGAA	GTTCTCGCGC	CAGGAGGTCT	GAGGAGGCAG	CCGCGCACCT	CCGGGGCGGC	TGCGGCCGTG	CGGTACCGAA	CCAGGATGGT	ACCGTCCTAC	GGCCCGCCAC	ATTCAGTGGA	GCGTACCGCG	GTGCGGGTGG	ATAGTCCCGG	TCACGCAAGT	AGCACGGCTA	CGGGTTATGG	GGCCCAACCG	TCCGATATAA	TCTGATGACG	CGGCGCATTC	TAGCTGACGC	GTGTGTCGCC	GTGGGCGGTG	GTGGCCGGGT	AAGGGGGCCT	AACCCGCTTT
AC0201-Ca_UGgam_gt0_kt2	CACTTCATCC	CGGCATTATA	CGTGGCCCTG	GTCGAGGTCT	TTGCTCCTTT	GGGGCCTATC	TCCCCGTGTC	ACTCTCCCAA	TCACCCACCC	GGGTAGGCCA	CGCATGCTCA	TATCACTTGT	GTGACGGGAC	GGTCGGAGTG	CGCGTGCCGG	GCAGAGAGAC	GCCCGCGGGC	GAGAGGCCAG	AATTCCGCTG	ATGACTATGC	TGCCGACGTA	ATGACCAGAA	GTTCTCGCGC	CAGGAGGTCT	GAGGAGGCAG	CCGCGCACCT	CCGGGGCGGC	TGCGGCCGTG	CGGTACTGAA	CCAGGATGGT	ACCGTCCTAC	GGCCCGCCAC	ATTCAGTGGA	GCGTACCGCG	GTGCGGGTGG	ATAGTCCCGG	TCACGCAAGT	ACCACGGCTA	CGGGTTATGG	GGCCCAACCG	TCCAATGTAA	GCTGATGACG	CAGCGCATTC	TAGCTGACGC	GTGTGTCGCC	GTGGGCGGTG	GTGGCCGGGT	AAGGAGGCCT	AACCCGCTTT
AC0201-Cb_UGgam_gt0_kt2	CACTCCATCC	CGGCATTATA	CGTGGCCCTG	GTCGAGGTCT	TTGCTCCTTT	GGGGCCTATC	TCCCCGTGTC	ACTCTCCCAA	TCACCCACCC	GGGTAGGCCA	CGCATGCTCA	TATCACTTGT	GTGACGGGAC	GGTCGGAGTG	CGCGTGCCGG	GCAGAGAGAC	GCCCGCGGGC	GAGAGGCCAG	AATCCCGCTG	ATGACTATGC	TGCCGACGTA	AAGACCAGAA	GTTCTCGCGC	CAGGAGGTCT	GAGGAGGCAG	CCGCGCACCT	CCGGGGCGGC	TGCGGCCGTG	CGGTACTGAA	CCAGGATGGT	ACCGTCCTAC	GGCCCGCCAC	ATTCAGTGGA	GCGTACCGCG	GTGCGGGTGG	ATAGTCCCGG	TCACGCAAGT	AGCACGGCTA	CGGGTTATGG	GGCCCAATCG	TCCAATGTAA	GCTGATGACG	CGGCGCATTC	TAGCTGACGC	GTGTGTCGCC	GTGGGCGGTG	ATGGCCGGGT	AAGGAGGCCT	AACCCGCTTT
AG0096-Ca_GM_gt0_kt2	CACTCCATCC	CGGCATTATA	CGTGGCCCTG	GTCGAGGTCT	TTGCTCCTTT	GGGGCCTATC	TCCCCGTGTC	ACTCTCCCAA	TCACCCACCC	GGGTAGGCCA	CGCATGCTCA	TATCACTTGT	GTGACGGGAC	GGTCGGAGTG	CGCGTGCCGG	GCAGAGAGAC	TCCCGCGGGC	GAGAGGCCAG	AATTCCGCTG	ATGACTATGC	TGCCGACGTA	ATGACCAGAA	GTTCTCGCGC	CAGGAGGTCT	GAGGAGGCAG	CCGCGCACCT	CCGGGGCGGC	TGCGGCCGTG	CGGTACTGAA	CCAGGATGGT	ACCGTCCTAC	GGCCCGCCAC	ATTCAGTGGA	GCGTACCGCG	GTGCGGGTGG	ATAGTCCCGG	TCACGCAAGT	AGCACGGCTA	CGGGTTATGG	GGCCCAACCG	TCCGATATAA	TCTGATGACG	CGGCGCATTC	TAGCTGACGC	GTGTGTCGCC	GTGGGCGGTG	ATGGCCGGGT	AAGGAGGCCT	AACCCGCTTT
AG0096-Cb_GM_gt0_kt2	CACTCCATCC	CGGCATTATA	CGTGCCCCTG	GTCGAGGTCT	TTGCTCCTTT	GGGGCCTATC	TCCCCGTGTC	ACTCTCCCAA	TCACCCACCC	GGGTAGGCCA	CGCATGCTCA	TATCACTTAT	GTGACGGGAC	GGTCGGAGTG	CGCGTGCCGG	GCAGAGAGAC	GCCCGCGGGC	GAGAGGCCAG	AATTCCGCTG	ATGACTATGC	TGCCGACGTA	ATGACCAGAA	GTTCTCGCGC	CAGGAGGTCT	GAGGAGGCGG	CCGCGCACCT	CCGGGGCGGC	TGCGGCCGTG	CGGTACTGAA	CCAGGATGGT	ACCGTCCTAC	GGCCCGCCAC	ATTCAGTGCA	GCGTACCGCG	GTGCGGGTGG	ATAGTCCCGG	TCACGCAAGT	AGCACGGCTA	CGGGTTATGG	GGCCCAACCG	TCCAATGTAA	GCTGATGACG	CGGCGCATTC	TAGCTGACGC	GTGTGTCGCC	GTGGGCGGTG	ATGGCCGGGT	AAGGAGGCCT	AACCCGCTTT
AG0097-Ca_GM_gt0_kt2	CACTCCATCC	CGGCATTATA	CGTGGCCCCG	GTCGAGGTCT	TTGCTCCTTT	GGGGCCTATC	TCCCCGTGCC	ACTCTCCCAA	TCACCCACCC	GGGTAGGCCA	CGCATGCTCA	TATCACTTGT	GTGACGGGAC	GGTCGGAGTG	CGCGTGCCGG	GCAGAGAGAC	GCCCGCGGGC	GAGAGGCCAG	AATTCCGCTG	ATGACTATGC	TGCCGACGTA	ATGACCAGAA	GTTCTCGCGC	CAGGAGGTCT	GAGGAGGCAG	CCGCGCACCT	CCGGGGCGGC	TGCGGCCGTG	CGGTACTGAA	CCAGGATGGT	ACCGTCCTAC	GGCCCGCCAC	ATTCAGGGGA	GCGTACCGCG	GTGCGGGTGG	ATAGTCCCGG	TCACGCAAGT	AGCACGGCTA	CGGGTTATGG	GGCCCAACCG	TCCAATGTAA	TCAGATGACG	CGGCGCATTC	TAGCTGACAC	GTGTGTCGCC	GTGGGCGGTG	GTGGCTGGGT	AAGGAGGCCT	AACCCGCTTT
AG0097-Cb_GM_gt0_kt2	CACTCCATCC	CGGGATTATA	CGTGGCCCTG	GTCGAGGTCT	TCGCTCCTTT	GGGGCCTATC	TCCCCGTGTC	ACTCTCCCAA	TCACCCACCC	GGGTAGGCCA	CGCATGCACA	TATCACTTGT	GTGACGGGAT	GGTCGGAGTG	CGCGTGCCGG	GCAGAGAGAC	GCCCGCGGGC	GAGAGGCCAG	AATTCCGCTG	ATGACTATGC	TGCCGACGTA	AAGACCAGAA	GTTCTCGCGC	CAGGAGGTCT	GAGGAGGCAG	CCGCGCACCT	CCGGGGCGGC	TGCGGCCGTG	CGGTACTGAA	CCAGGATGGT	ACCGTCCTAC	GGCCCGCCAC	ATTCAGTGGA	GCGTACCGCG	GTGCGGGTGG	ATAGTCCCGG	TCACGCAAGT	AGCACGGCTA	CGGGTTATGG	GGCCCCACCG	TCCAATGGAA	GCTGATGACG	CGGCGCATTC	TAGCTGACGC	GTGTGTCGCC	GTGGGCGGTG	GTGGCCGGGT	AAGGAGGCCT	AACCCGCTTT
AG0098-Ca_GM_gt0_kt2	CACTCCATCC	CGGCATTATA	CGTGGCCCCG	GTCGAGGTCT	TTGCTCCTTT	GGGGCCTATC	TCCCCGTGCC	ACTCTCCCAA	TCACCCACCC	GGGTAGGCCA	CGCATGCTCA	TATCACTTGT	GTGACGGGAC	GGTCGGAGTG	CGCGTGCCGG	GCAGAGAGAC	TCCCGCGGGC	GAGAGGCCAG	AATTCCGCTG	ATGACTATGC	TGCCGACGTA	ATGACCAGAA	GTTCTCGCGC	CAGGAGGTCT	GAGGAGGCAG	CCGCGCACCT	CCGGGGCGGC	TGCGGCCGTG	CGGTACTGAA	CCAGGATGGT	ACCGTCCTAC	GGCCCGCCAC	ATTCAGGGGA	GCGTACCGCG	GTGCGGGTGG	ATAGTCCCGG	TCACGCAAGT	AGCACGGCTA	CGGGTTATGG	GGCCCAACCG	TCCAATGTAA	TCAGATGACG	CGGCGCATTC	TAGCTGACAC	GTGTGTCGCC	GTGGGCGGTG	GTGGCTGGGT	AAGGAGGCCT	AACCCGCTTT
AG0098-Cb_GM_gt0_kt2	CACTCCTTCC	CGGCATTATA	CGTGGCCCTG	GTCGAGGTCT	TTGCTCCTTT	GGGGCCTATC	TCCCCGTGTC	ACTCTCCCAA	TCACCCACCC	GGGTAGGCTA	CGCATGCTGA	TATCACTTGT	GTGACGGGAC	GGTCGGAGTG	CGCGTGCCGG	GCAGAGAGAC	GCCCGCGGGC	GAGAGGCCAG	AATTCCGCTG	ATGACTATGC	TGCCGACGCA	AAGACCAGAA	GTTCTCGCGC	CAGGAGGTCT	GAGGAGGCAG	CCGCGCACCT	CCGGGGCGGC	TGCGGCCGCG	CGGTACTGAA	CCAGGATGGT	ACCGTCCTAC	GGCCCGCCAC	ATTCAGGGGA	GCGTACCGCG	GTGCGGGTGG	ATAGTCCCGG	TCACGCAAGT	AGCACGGCTA	CGGGTTATGG	GACCCAACCG	TCCAATGTAA	GCTGATGACG	CGGCGCATTC	TAGCTGACGC	GTGTGTCGCC	GTGGGCGGTG	ATGGCCGGGT	AAGGAGGCCT	AACCCGCTTT
AG0102-Ca_GM_gt0_kt2	CACTCCATCC	CGGCATTATA	CGTGGCCCTG	GTCGAGGTCT	TTGCTCCTTT	GGGACCTATC	TCCCCGTGTC	ACTCTCCCAA	TCACCCACCC	GGGTAGGCTA	CGCATGCTGA	TATCACTTGT	GTGACGGGAC	GGTCGGAGTG	CGCGTGCCGG	GCAGAGAGAC	GCCCGCGGGC	GAGAGGCCAG	AATTCCGCTG	ATGACTATGC	TGCCGACGTA	ATGACCAGAA	GTTCTCACGC	CAGGAGGTCT	GAGGAGGCAG	CCGCGCACCT	CCGGGGCGGC	TGCGGCCGTG	CGGTACTGAA	CCAGGATGGT	ACCGTCCTAC	GGCCCGCCAC	ATTCAGTGGA	GCGTACCGCG	GTGCGGGTGG	ATAGTCCCGG	TCACGCAAGT	AGCACGGCTA	CGGGTTATGG	GGCCCAACCG	TCCGATATAA	TCTGATGACG	CGGCGCATTC	TAGCTGACGC	GTGTGTCGCC	GTGGGCGGTG	GTGGCCGGGT	AAGGAGGCCT	AACCCGCTTT
AG0102-Cb_GM_gt0_kt2	CACTCCATCC	CGGGATTATA	CGTGGCCCTG	GTCGAGGTCT	TCGCTCCTTT	GGGGCCTATC	TCCCCGTGTC	ACTCTCCCAA	TCACCCACCC	GGGTAGGCCA	CGCATGCACA	TATCACTTGT	GTGACGGGAT	GGTCGGAGTG	CGCGTGCCGG	GCAGAGAGAC	GCCCGCGGGC	GAGAGGCCAG	AATTCCGCTG	ATGACTATGC	TGCCGACGTA	AAGACCAGAA	GTTCTCGCGC	CAGGAGGTCT	GAGGAGGCAG	CCGCGCACCT	CCGGGGCGGC	TGCGGCCGTG	CGGTACTGAA	CCAGGATGGT	ACCGTCCTAC	GGCCCGCCAC	ATTCAGTGGA	GCGTACCGCG	GTGCGGGTGG	ATAGTCCCGG	TCACGCAAGT	AGCACGGCTA	CGGGTTATGG	GGCCCCACCG	TCCAATGGAA	GCTGACGACG	CGGCGCATTC	TAGCTGACAC	GTGTGTCGCC	GTGGGCGGTG	GTGGCCGGGT	TAGGAGGCCT	AACCCGCTTT
AG0104-Ca_GM_gt0_kt2	CACTCCATCC	CGGCATTATA	CGTGCCCCTG	GTCGAGGTCT	TTGCTCCTTT	GGGGTCTATC	TCCCCGTGTC	ACTCTCCCAA	TCACCCACCC	GGGTAGGCCA	CGCATGCTCA	TATCACTTGT	GTGACGGGAC	GGTCGGAGTG	TGCGTGCCGG	GCAGAGAGAC	GCCCGCGGGC	GAGAGGCCAG	AATTCCGCTG	ATGACTATGC	TGCCGAGGTA	ATGACCAGAA	GTTCTCGCGC	CAGGAGGTCT	GAGGAGGCAG	CCGCGCACCT	CCGGGGCGGC	TGCGGCCGTG	CGGTACTGAA	CCAGGATGGT	ACCGTCCTAC	GGCCCGCCAC	ATTCAGTGGA	GCGTACTGCG	GTGCGGGTGG	ATAGTCCCGG	TCACGCAAGT	ACCACGGCTA	CGGGTTATGG	GGCCCAACCG	TCCGATATAA	TCTGATGACG	CGGCGCATTC	TAGCTGACAC	GTGTGTCGCC	GTGGGCGGTG	GTGGCCGGGT	TAGGAGGCCT	AACCCGCTTT
AG0104-Cb_GM_gt0_kt2	CACTCCATCC	CGGCATTATA	CGTGGCCCTG	GTCGAGGTCT	TTGCTCCTTT	GGGGCCTATC	TCCCCGTGTC	ACTCTCCCAA	TCACCCACCC	GGGTAGGCCA	CGCATGCTCA	TAACACTTGT	GTGACGGGAC	GGTCGGAGTG	CGCGTGCCGG	GCAGAGAGAC	GCCCGCGGGC	GAGAGGCCAG	AATCCCGCTG	ATGACTATGC	TGCCGACGTA	ATGACCAGAA	GTTCTCGCGC	CAGGAGGTCT	GAGGAGGCAG	CCGCGCACCT	TCGGGGCGGC	TGCGGCCGTG	CGGTACTGAA	CCAGGATGGT	ACCGTCCTAC	GGCCCGCCAC	ATTCAGTGGA	GCGTACCGCG	GTGCGGGTGG	ATAGTCCCGG	TCACGCAAGT	AGCACGGCTA	CGGGTTATGG	GGCCCAACCG	TCCAATGGAA	GCTGATGACG	CGGCGCATTC	TAGCTGACAC	GTGTGTCGCC	GTGGGCGGTG	GTGGCCGGGT	AAGGAGGCCT	AACCCGCTTT
AG0106-Ca_GM_gt0_kt2	CACTCCATCC	CGGCATTATA	CGTGCCCCTG	GTCGAGGTCT	TTGCTCCTTT	GGGGCCTATC	TCCCCGTGTC	ACTCTCCCAA	TCACCCACCC	GGGTAGGCCA	CGCATGCTCA	TATCACTTAT	GTGACGGGAC	GGTCGGAGTG	CGCGTGCCGG	GCAGAGAGAC	GCCCGCGGGC	GAGAGGCCAG	AATTCCGCTG	ATGACTATGC	TGCCGACGTA	ATGACCAGAA	GTTCTCGCGC	CAGGAGGTCT	GAGGAGGCGG	CCGCGCACCT	CCGGGGCGGC	TGCGGCCGTG	CGGTACTGAA	CCAGGATGGT	ACCGTCCTAC	GGCCCGCCAC	ATTCAGTGCA	GCGTACCGCG	GTGCGGGTGG	ATAGTCCCGG	TCACGCAAGT	AGCACGGCTA	CGGGTTATGG	GGCCCAACCG	TCCAATGTAA	GCTGATGACG	CGGCGCATTC	TAGCTGACGC	GTGTGTCGCC	GTGGGCGGTG	ATGGCCGGGT	AAGGAGGCCT	AACCCGCTTT
AG0106-Cb_GM_gt0_kt2	CACTCCATCC	CGGCATTATA	CGTGGCCCTG	GTCGAGGTCT	TTGCTCCTTT	GGGGCCTATC	TCCCCGTGTC	ACCCTCCCAA	TCACCCACCC	GAGTAGGCCA	CGCATGCTCA	TATCACTTGT	GTGACGGGAC	GGTCGGAGTG	CGCGTGCCGG	GCAGAGAGAC	GCCCGCGGGC	GAAAGGCCAG	AATTCCGCTG	ATGACTATGC	TGCCGACGTA	AAGACCAGAA	GTTCTCGCGC	CAGGAGGTCT	GAGGAGGCAG	CCGCGCACCT	CCGGGGCGGC	TGCGACCGTG	CGGTACTGAA	CCAGGATGGT	ACCGTCCTAC	GGCCCGCCAC	ATTCAGTGGA	GCGTACCGCG	GTGCGGGTGG	ATAGTCCCGG	TCACGCAAGT	AGCACGGCTA	CGGGTTATGG	GGCCCAACCG	TCCAATGTAA	TCTGATGACG	CGGCGCATTC	TAGCTGACGC	GTGTGTCGCC	GTGGGCGGTG	GTGGCCGGGT	AAGGAGGCCT	AACCCGCTTT
AG0108-Ca_GM_gt0_kt2	CACTCCATCC	CGGCATTATA	CGTGGCCCTG	GTCGAGGTCT	TTGCTCCTTT	GGGGCCTATC	TCCCCGTGTC	ACTCTCCCAA	TCACCCACCC	GGGTAGGCCA	CGCATGCTGA	TATCACTTGT	GTGACGGGAC	GGGCGGAGTG	CGCGTGCCGG	GCAGAGAGAC	GCCCGCGGGC	GAGAGGCCAG	AATCCCGCTG	ATGACTATGC	TGCCGACGTA	ATGACCAGAA	GTTCTCGCGC	CAGGAGGTCT	GAGGAGGCAG	CCGCGCACCT	CCGGGGCGGC	TGCGGCCGTG	CGGTACTGAA	CCAGGATGGT	ACCGTCCTAC	GGCCCGCCAC	ATTCAGTGGA	GCGTACCGCG	GTGCGGGTGG	ATAGTCCCGG	TCACGCAAGT	AGCACGGCTA	CGGGTTATGG	GGCCCAACCG	TCCGATATAA	TCTGATGACG	CGGCGCATTC	TAGCTGACGC	GTGTGTCGCC	GTGGGCGGTG	ATGGCCGGGT	AAGGAGGCCT	AACCCGCTTT
AG0108-Cb_GM_gt0_kt2	CACTCCATCC	CGGCATTATA	CGTGGCCCTG	GTCGAGGTCT	TTGCTCCTTT	GGGGCCTATC	TCCCCGTGTC	ACTCTCCCAA	TCACCCACCC	GGGTAGGCCA	CGCATGCTGA	TATCACTTGT	GTGACGGGAC	GGTCGGAGTG	CGCGTGCCGG	GCAGAGAGAC	GCCCGCGGGC	GAGAGGCCAG	AATTCCGCTG	ATGACTATGC	TGCCGACGTA	ATGACCAGAA	GTTCTCGCGC	CAGGAGGTCT	GAGGAGGCAG	CCGCGCACCT	CCGGGGCGGC	TGCGGCCGTG	CGGTACTGAA	CCAGGATGGT	ACCGTCCTAC	GGCCCGCCAC	ATTCAGTGGA	GCGTACCGCG	GTGCGGGTGG	ATAGTCCCGG	TCACGCAAGT	AGCACGGCTA	CGGGTTATGG	GGCCCCACCG	TCCAATGGAA	GCTGATGACG	CGGCGCATTC	TAGCTGACGC	GTGTGTCGCC	GTGGGCGGTG	GTGGCCGGGT	AAGGAGGCCT	AACCCGCTTT
AG0118-Ca_GM_gt0_kt2	CACTCCATCC	CGGCATTATA	CGTGGCCCTG	GTCGAGGTCT	TTGCTCCTTT	GGGGCCTATC	TCCCCGTGTC	ACCCTCCCAA	TCACCCACCC	GAGTAGGCCA	CGCATGCTCA	TATCACTTGT	GTGACGGGAC	GGTCGGAGTG	CGCGTGCCGG	GCAGAGAGAC	GCCCGCGGGC	GAAAGGCCAG	AATTCCGCTG	ATGACTATGC	TGCCGACGTA	AAGACCAGAA	GTTCTCGCGC	CAGGAGGTCT	GAGGAGGCAG	CCGCGCACCT	CCGGGGCGGC	TGCGACCGTG	CGGTACTGAA	CCAGGATGGT	ACCGTCCTAC	GGCCCGCCAC	ATTCAGTGGA	GCGTACCGCG	GTGCGGGTGG	ATAGTCCCGG	TCACGCAAGT	AGCACGGCTA	CGGGTTATGG	GGCCCAACCG	TCCAATGTAA	TCTGATGACG	CGGCGCATTC	TAGCTGACGC	GTGTGTCGCC	GTGGGCGGTG	GTGGCCGGGT	AAGGAGGCCT	AACCCGCTTT
AG0118-Cb_GM_gt0_kt2	CACTCCATCC	CGGCATTATA	CGTGCCCCTG	GTCGAGGTCT	TTGCTCCTTT	GGGGTCTATC	TCCCCGTGTC	ACTCTCCCAA	TCACCCACCC	GGGTAGGCCA	CGCATGCTCA	TATCACTTGT	GTGACGGGAC	GGTCGGAGTG	TGCGTGCCGG	GCAGAGAGAC	GCCCGCGGGC	GAGAGGCCAG	AATTCCGCTG	ATGACTATGC	TGCCGAGGTA	ATGACCAGAA	GTTCTCGCGC	CAGGAGGTCT	GAGGAGGCAG	CCGCGCACCT	CCGGGGCGGC	TGCGGCCGTG	CGGTACTGAA	CCAGGATGGT	ACCGTCCTAC	GGCCCGCCAC	ATTCAGTGGA	GCGTACTGCG	GTGCGGGTGG	ATAGTCCCGG	TCACGCAAGT	ACCACGGCTA	CGGGTTATGG	GGCCCAACCG	TCCGATATAA	TCTGATGACG	CGGCGCATTC	TAGCTGACGC	GTGTGTCGCC	GTGGGCGGTG	ATGGCCGGGT	AAGGAGGCCT	AACCCGCTTT
AG0125-Ca_GM_gt0_kt2	CACTCCATCC	CGGCATTATA	CGTGGCCCTG	GTCGAGGTCT	TTGCTCCTTT	GGGGCCTATC	TCCCCGTGTC	ACTCTCCCAA	TCACCCACCC	GGGTAGGCCA	CGCATGCTCA	TATCACTTGT	GTGACGGGAC	GGTCGGAGTG	CGCGTGCCGG	GCAGAGAGAC	GCCCGCGGGC	GAGAGGCCAG	AATTCCGCTG	ATGACTATGC	TGCCGACGTA	ATGACCAGAA	GTTCTCGCGC	CAGGAGGTCT	GAGGAGGCAG	CCGCGCACCT	CCGGGACGGC	TGCGGCCGTG	CGGTACTGAA	CCAGGATGGT	ACCGTCCTAC	GGCCCGCCAC	ATTCAGTGCA	GCGTACCGCG	GTGCGGGTGG	ATAGTCCCGG	TCACGCAAGT	AGCACGGCTA	CGGGTTATGG	GGCCCAACCG	TCCAATGGAA	TCTGATGACG	CAGCGCATTC	TAGCTGACAC	GTGTGTCGCC	GTAGGCGGTG	GTGGCCGGGT	AAGGAGGCCT	AACCCGCTTT
AG0125-Cb_GM_gt0_kt2	CACTCCATCC	CGGCATTATA	CGTGGCCCTG	GTCGAGGTCT	TTGCTCCTTT	GGGGCCTATC	TCCCCGTGTC	ACCCTCCCAA	TCACCCACCC	GAGTAGGCCA	CGCATGCTCA	TATCACTTGT	GTGACGGGAC	GGTCGGAGTG	CGCGTGCCGG	GCAGAGAGAC	GCCCGCGGGC	GAAAGGCCAG	AATTCCGCTG	ATGACTATGC	TGCCGACGCA	AAGACCAGAA	GTTCTCGCGC	CAGGAGGTCT	GAGGAGGCAG	CCGCGCACCT	CCGGGGCGGC	TGCGGCCGCG	CGGTACTGAA	CCAGGATGGT	ACCGTCCTAC	GGCCCGCCAC	ATTCAGGGGA	GCGTACCGCG	GTGCGGGTGG	ATAGTCCCGG	TCACGCAAGT	AGCACGGCTA	CGGGTTATGG	GACCCAACCG	TCCAATGTAA	GCTGATGACG	CGGCGCATTC	TAGCTGACGC	GTGTGTCGCC	GTGGGCGGTG	ATGGCCGGGT	AAGGAGGCCT	AACCCGCTTT
AG0126-Ca_GM_gt0_kt2	CACTCCATCC	CGGCATTATA	CGTGGCCCTG	GTCGAGGTCT	TTGCTCCTTT	GGGGCCTATC	TCCCCGTGTC	ACCCTCCCAA	TCACCCACCC	GAGTAGGCCA	CGCATGCTCA	TATCACTTGT	GTGACGGGAC	GGTCGGAGTG	CGCGTGCCGG	GCAGAGAGAC	GCCCGCGGGC	GAAAGGCCAG	AATTCCGCTG	ATGACTATGC	TGCCGACGTA	AAGACCAGAA	GTTCTCGCGC	CAGGAGGTCT	GAGGAGGCAG	CCGCGCACCT	CCGGGGCGGC	TGCGACCGTG	CGGTACTGAA	CCAGGATGGT	ACCGTCCTAC	GGCCCGCCAC	ATTCAGTGGA	GCGTACCGCG	GTGCGGGTGG	ATAGTCCCGG	TCACGCAAGT	AGCACGGCTA	CGGGTTATGG	GGCCCAACCG	TCCAATGTAA	TCTGATGACG	CGGCGCATTC	TAGCTGACGC	GTGTGTCGCC	GTGGGCGGTG	GTGGCCGGGT	AAGGAGGCCT	AACCCGCTTT
AG0126-Cb_GM_gt0_kt2	CACTCCATCC	CGGGATTATA	CGTGGCCCTG	GTCGAGGTCT	TCGCTCCTTT	GGGGCCTATC	TCCCCGTGTC	ACTCTCCCAA	TCACCCACCC	GGGTAGGCCA	CGCATGCACA	TATCACTTGT	GTGACGGGAT	GGTCGGAGTG	CGCGTGCCGG	GCAGAGAGAC	GCCCGCGGGC	GAGAGGCCAG	AATTCCGCTG	ATGACTATGC	TGCCGACGTA	AAGACCAGAA	GTTCTCGCGC	CAGGAGGTCT	GAGGAGGCAG	CCGCGCACCT	CCGGGGCGGC	TGCGGCCGTG	CGGTACTGAA	CCAGGATGGT	ACCGTCCTAC	GGCCCGCCAC	ATTCAGTGGA	GCGTACCGCG	GTGCGGGTGG	ATAGTCCCGG	TCACGCAAGT	AGCACGGCTA	CGGGTTATGG	GGCCCCACCG	TCCAATGGAA	GCTGATGACG	CGGCGCATTC	TAGCTGACGC	GTGTGTCGCC	GTGGGCGGTG	GTGGCCGGGT	AAGGAGGCCT	AACCCGCTTT
AG0127-Ca_GM_gt0_kt2	CACTCCATCC	CGGCATTATA	CGTGGCCCTG	GTCGAGGTCT	TTGCTCCTTT	GGGGCCTATC	TCCCCGTGTC	ACTCTCCCAA	TCACCCACCC	GGGTAGGCCA	CGCATGCTGA	TATCACTTGT	GTGACGGGAC	GGTCGGAGTG	CGCGTGCCGG	GCAGAGAGAC	GCCCGCGGGC	GAGAGGCCAG	AATTCCGCTG	ATGACTATGC	TGCCGACGTA	ATGACCAGAA	GTTCTCGCGC	CAGGAGGTCT	GAGGAGGCAG	CCGCGCACCT	CCGGGGCGGC	TGCGGCCGTG	CGGTACTGAA	CCAGGATGGT	ACCGTCCTAC	GGCCCGCCAC	ATTCAGTGGA	GCGTACCGCG	GTGCGGGTGG	ATAGTCCCGG	TCACGCAAGT	AGCACGGCTA	CAAGTTATGG	GGCCCAACCG	TCCGATGTAA	TCTGATGACG	CGGCGCATTC	TAGCTGACGC	GTGTGTCGCC	GTGGGCGGTG	GTGGCCCGGT	AAGGAGGCCT	AACCCGCTTT
AG0127-Cb_GM_gt0_kt2	CACTCCATCC	CGGCATTATA	CGTGGCCCTG	GTCGAGGTCT	TTGCTCCTTT	GGGGCCTATC	TCCCCGTGTC	ACTCTCCCAA	TCACCCACCC	GGGTAGGCCA	CGCATGCTCA	TATCACTTGT	GTGACGGGAC	GGTCGGAGTG	CGCGTGCCGG	GCAGAGAGAC	TCCCGCGGGC	GAGAGGCCAG	AATTCCGCTG	ATGACTATGC	TGCCGACGTA	ATGACCAGAA	GTTCTCGCGC	CAGGAGGTCT	GAGGAGGCAG	CCGCGCACCT	CTGGGGCGGT	TGCGGCCGTG	CGGTACTGAA	CCAGGATGGT	ACCGTCCTAC	GGCCCGCCAC	ATGCAGTGCA	GCGTACCGCG	GTGCGGGTGG	ATAGTCCCGG	TCACGCAAGT	AGCACGGCTA	CGGGTTATGG	GGCCCAACCG	TCCAATGTAA	GCTGATGACG	CGGCGCATTC	TAGCTGACGC	GTGTGTCGCC	GTGGGCGGTG	GTGGCCGGGT	AAGGAGGCCT	AACCCGCTTT
AG0129-Ca_GM_gt0_kt2	CACTCCATCC	CGGCATTATA	CGTGGCCCTG	GTCGAGGTCT	TTGCTCCTTT	GGGGCCTATC	TCCCCGTGTC	ACTCTCCCAA	TCACCCACCC	GGGTAGGCCA	CGCATGCTCA	TATCACTTGT	GTGACGGGAC	GGTCGGAGTG	CGCGTGCCGG	GCAGAGAGAC	GCCCGCGGGC	GAGAGGCCAG	AATTCCGCTA	ATGACTATGC	TGCCGACGTA	ATGACCAGAA	GTTCTCGCGC	CAGGAGGTCT	GAGGAGGCAG	CCGCGCACCT	CCGGGGCGGC	TGCGGCCGTG	CGGTACTGAG	CCAGGATGGT	ACCGTCCTAC	GGCCCGCCAC	ATTCAGTGCA	GCGTACCGCG	GTGCGGGTGG	ATAGTCCCGG	TCACGCAAGT	AGCACGGCTA	CGGGTTATGG	GGCCCAACCG	TCCAATGTAA	GCTGATGACG	CGGCGCATTC	TAGCTGACGC	GTGTGTCGCC	GTGGGCGGTG	GTGGCCGGGT	AAGGAGGCCT	AACCCGCTTA
AG0129-Cb_GM_gt0_kt2	CACTCCATCC	CGGCATTATA	CGTGCCCCTG	GTCGAGGTCT	TTACTCCATT	GGGGCCTATC	TCCCCGTGTC	ACTCTCCCAA	TCACCCACCC	GGGTAGGCCA	CGCATGCTGA	TATCACTTGT	GTGACGGGAC	GGTCGGAGTG	CGCGTGCCGG	GCAGAGAGAC	GCCCGCGGGC	GAGAGGCCAG	AATTCCGCTG	ATGACTATGC	TGCCGACGTA	AAGACCAGAA	GTTCTCGCGC	CAGGAGGTCT	GAGGAGGCAG	CCGCGCACCT	CCGGGGCGGC	TGCGGCCGTG	CGGTACTGAA	CCAGGATGGT	ACCGTCCTAC	GGCCCGCCAC	ATTCAGTGCA	GCGTACCGCG	GTGCGGGTGG	ATAGTCCCGG	TCACGCAAGT	AGCACGGCTA	CGGGTTATGG	GGCCCAACCG	TCCAATGTAA	GCTGATGACG	CGGCGCATTC	TAGCTGACGC	GTGTGTCGCC	GTGGGCGGTG	GTGGCCGGGT	AAGGAGGCCT	AACCCGCTTT
AG0137-Ca_GM_gt0_kt2	CACTCCATCC	CGGCATTATA	CGTGGCCCTG	GTCGAGGTCT	TTGCTCCTTT	GGGGCCTATC	TCCCCGTGTC	ACTCTCCCAA	TCACCCACCC	GGGTAGGCCA	CGCATGCTCA	TATCACTTGT	GTGACGGGAC	GGTCGGAGTG	CGCGTGCCGG	GCAGAGAGAC	TCCCGCGGGC	GAGAGGCCAG	AATTCCGCTG	ATGACTATGC	TGCCGACGTA	ATGACCAGAA	GTTCTCGCGC	CAGGAGGTCT	GAGGAGGCAG	CCGCGCACCT	CTGGGGCGGT	TGCGGCCGTG	CGGTACTGAA	CCAGGATGGT	ACCGTCCTAC	GGCCCGCCAC	ATGCAGTGGA	GCGTACCGCG	GTGCGGGTGG	ATAGTCCCGG	TCACGCAAGT	AGCACGGCTA	CGGGTTATGG	GGCCCAACCG	TCCAATGTAA	GCTGATGACG	CGGCGCATTC	TAGCTGACAC	GTGTGTCGCC	GTGAGCGGTG	GTGGCCGGGT	AAGGAGGCCT	AACCCACTTT
AG0137-Cb_GM_gt0_kt2	CACTCCATCC	CGGCATTATA	CGTGCCCCTG	GTCGAGGTCT	TTACTCCATT	GGGGCCTATC	TCCCCGTGTC	ACTCTCCCAA	TCACCCACCC	GGGTAGGCCA	CGCATGCTGA	TATCACTTGT	GTGACGGGAC	GGTCGGAGTG	CGCGTGCCGG	GCAGAGAGAC	GCCCGCGGGC	GAGAGGCCAG	AATTCCGCTG	ATGACTATGC	TGCCGACGTA	AAGACCAGAA	GTTCTCGCGC	CAGGAGGTCT	GAGGAGGCAG	CCGCGCACCT	CCGGGGCGGC	TGCGGCCGTG	CGGTACTGAA	CCAGGATGGT	ACCGTCCTAC	GGCCCGCCAC	ATTCAGTGCA	GCGTACCGCG	GTGCGGGTGG	ATAGTCCCGG	TCACGCAAGT	AGCACGGCTA	CGGGTTATGG	GGCCCAACCG	TCCAATGTAA	GCTGATGACG	CGGCGCATTC	TAGCTGACGC	GTGTGTCGCC	GTGGGCGGTG	GTGGCCGGGT	AAGGAGGCCT	AACCCGCTTT
AG0138-Ca_GM_gt0_kt2	CACTCCATCC	CGGGATTATA	CGTGGCCCTG	GTCGAGGTCT	TCGCTCCTTT	GGGGCCTATC	TCCCCGTGTC	ACTCTCCCAA	TCACCCACCC	GGGTAGGCCA	CGCATGCACA	TATCACTTGT	GTGACGGGAT	GGTCGGAGTG	CGCGTGCCGG	GCAGAGAGAC	GCCCGCGGGC	GAGAGGCCAG	AATTCCGCTG	ATGACTATGC	TGCCGACGTA	AAGACCAGAA	GTTCTCGCGC	CAGGAGGTCT	GAGGAGGCAG	CCGCGCACCT	CCGGGGCGGC	TGCGGCCGTG	CGGTACTGAA	CCAGGATGGT	ACCGTCCTAC	GGCCCGCCAC	ATTCAGTGGA	GCGTACCGCG	GTGCGGGTGG	ATAGTCCCGG	TCACGCAAGT	AGCACGGCTA	CGGGTTATGG	GGCCCCACCG	TCCAATGGAA	GCTGATGACG	CGGCGCATTC	TAGCTGACGC	GTGTGTCGCC	GTGGGCGGTG	GTGGCCGGGT	AAGGAGGCCT	AACCCGCTTT
AG0138-Cb_GM_gt0_kt2	CACTCCATCC	CGGCATTATA	CGTGCCCCTG	GTCGAGGTCT	TTGCTCCTTT	GGGGCCTATC	TCCCCGTGTC	ACTCTCCCAA	TCACCCACCC	GGGTAGGCCA	CGCATGCTCA	TATCACTTGT	GTGACGGGAC	GGTCGGAGTG	CGCGTGCCGG	GCAGAGAGAC	GCCCGCGGGC	GAGAGGCCAG	AATTCCGCTG	ATGACTATGC	TGCCGACGTA	AAGACCAGAA	GTTCTCGCGC	CAGGAGGTCT	GAGGAGGCAG	CCGCGCACCT	CCGGGGCGGC	TGCGGCCGTG	CGGTACTGAA	CCAGGATGGT	ACCGTCCTAC	GGCCCGCCAC	ATTCAGTGGA	GCGCACCGCG	GTGCGGGTGG	ATAGTCCCGG	TCACGCAAGT	AGCACGGCTA	CGGGTTATCG	GGCCCAACCG	TCCGAGGTAA	TCTGATGACG	CGGCGCATTC	TAGCTGACAC	GTGTGTCGCC	GTGGGCGGTG	GTGGCCGGGT	AAGGAGGCCT	AACCCGCTTT
AG0143-Ca_GM_gt0_kt2	CACTCCATCC	CGGCATTATA	CGTGCCCCTG	GTCGAGGTCT	TTGCTCCTTT	GGGGCCTATC	TCCCCGTGTC	ACTCTCCCAA	TCACCCACCC	GGGTAGGCCA	CGCATGCTCA	TATCACTTGT	GTGACGGGAC	GGTCGGAGTG	CGCGTGCCGG	GCAGAGAGAC	GCCCGCGGGC	GAGAGGCCAG	AATTCCGCTG	ATGACTATGC	TGCCGACGTA	ATGACCAGAA	GTTCTCGCGC	CAGGAGGTCT	GAGGAGGCAG	CCGCGCACCT	CTGGGGCGGT	TGCGGCCGTG	CGGTACTGAA	CCAGGATGGT	ACCGTCCTAC	GGCCCGCCAC	ATGCAGTGGA	GCGTACCGCG	GTGCGGGTGG	ATAGTCCCGG	TCACGCAAGT	AGCACGGCTA	CGGGTTATGG	GGCCCAACCG	TCCAATGGAA	GCTGATGACG	CGGCGCATTC	TAGCTGACGC	GTGTGTCGCC	GTGGGCGGTG	GTGGCCGGGT	AAGGAGGCCT	AACCCGCTTT
AG0143-Cb_GM_gt0_kt2	CACTCCTTCC	CGGCATTATA	CGTGGCCCTG	GTCGAGGTCT	TTGCTCCTTT	GGGGCCTATC	TCCCCGTGTC	ACTCTCCCAA	TCACCCACCC	GGGTAGGCTA	CGCATGCTGA	TATCACTTGT	GTGACGGGAC	GGTCGGAGTG	CGCGTGCCGG	GCAGAGAGAC	GCCCGCGGGC	GAGAGGCCAG	AATTCCGCTG	ATGACTATGC	TGCCGACGCA	AAGACCAGAA	GTTCTCGCGC	CAGGAGGTCT	GAGGAGGCAG	CCGCGCACCT	CCGGGGCGGC	TGCGGCCGCG	CGGTACTGAA	CCAGGATGGT	ACCGTCCTAC	GGCCCGCCAC	ATTCAGGGGA	GCGTACCGCG	GTGCGGGTGG	ATAGTCCCGG	TCACGCAAGT	AGCACGGCTA	CGGGTTATGG	GACCCAACCG	TCCAATGTAA	GCTGATGACG	CGGCGCATTC	TAGCTGACGC	GTGTGTCGCC	GTGGGCGGTG	ATGGCCGGGT	AAGGAGGCCT	AACCCGCTTT
AG0144-Ca_GM_gt0_kt2	CACTCCATCC	CGGCATTATA	CGTGGCCCTG	GTCGAGGTCT	TTGCTCCTTT	GGGACCTATC	TCCCCGTGTC	ACTCTCCCAA	TCACCCACCC	GGGTAGGCTA	CGCATGCTGA	TATCACTTGT	GTGACGGGAC	GGTCGGAGTG	CGCGTGCCGG	GCAGAGAGAC	GCCCGCGGGC	GAGAGGCCAG	AATTCCGCTG	ATGACTATGC	TGCCGACGTA	ATGACCAGAA	GTTCTCGCGC	CAGGAGGTCT	GAGGAGGCAG	CCGCGCACCT	CCGGGGCGGC	TGCGGCCGTG	CGGTACTGAA	CCAGGATGGT	ACCGTCCTAC	GGCCCGCCAC	ATTCAGTGGA	GCGTACCGCG	GTGCGGGTGG	ATAGTCCCGG	TCACGCAAGT	AGCACGGCTA	CGGGTTATGG	GGCCCAACCG	TCCGATATAA	TCTGATGACG	CGGCGCATTC	TAGCTGACGC	GTGTGTCGCC	GTGGGCGGTG	GTGGCCGGGT	AAGGAGGCCT	AACCCGCTTT
AG0144-Cb_GM_gt0_kt2	CACTCCATCC	CGGCATTATA	CGTGGCCCTG	GTCGAGGTCT	TTGCTCCTTT	GGGGCCTATC	TCCCCGTGTC	ACTCTCCCAA	TCACCCACCC	GGGTAGGCCA	CGCATGCTCA	TATCACTTGT	GTGACGGGAC	GGTCGGAGTG	CGCGTGCCGG	GCAGAGAGAC	GCCCGCGGGC	GAGAGGCCAG	AATTCCGCTG	ATGACTGTGC	TGCCGACGTA	ATGACCAGAA	GTTCTCGCGC	CAGGAGGTCT	GAGGAGGCAG	CCGCGCACCT	CCGGGGCGGC	TGCGGCCGTG	CGGTACTGAA	CCAGGATGGT	ACCGTCCTAC	GGCCCGCCAC	ATTCAGTGGA	GCGTACCGCG	GTGCGGGTGG	ATAGTCCCGG	TCACGCAAGT	AGCACGGCTA	CGGGTTATGG	GGCCCAACCG	TCCGATGTAA	TCTGATGACG	CGGCGCATTC	TAGCTGACGT	GTGTGTCGCC	GTGGGCGGTG	ATGGCCCGGT	AGGGAGGCCT	AACCCGCTTT
AG0145-Ca_GM_gt0_kt2	CACTCCATCC	CGGCATTATA	CGTGCCCCTG	GTCGAGGTCT	TTACTCCATT	GGGGCCTATC	TCCCCGTGTC	ACTCTCCCAA	TCACCCACCC	GGGTAGGCCA	CGCATGCTGA	TATCACTTGT	GTGACGGGAC	GGTCGGAGTG	CGCGTGCCGG	GCAGAGAGAC	GCCCGCGGGC	GAGAGGCCAG	AATTCCGCTG	ATGACTATGC	TGCCGACGTA	AAGACCAGAA	GTTCTCGCGC	CAGGAGGTCT	GAGGAGGCAG	CCGCGCACCT	CCGGGGCGGC	TGCGGCCGTG	CGGTACTGAA	CCAGGATGGT	ACCGTCCTAC	GGCCCGCCAC	ATTCAGTGCA	GCGTACCGCG	GTGCGGGTGG	ATAGTCCCGG	TCACGCAAGT	AGCACGGCTA	CGGGTTATGG	GGCCCAACCG	TCCAATGTAA	GCTGATGACG	CGGCGCATTC	TAGCTGACGC	GTGTGTCGCC	GTGGGCGGTG	GTGGCCGGGT	AAGGAGGCCT	AACCCGCTTT
AG0145-Cb_GM_gt0_kt2	CACTCCATCC	CGGCATTATA	CGTGCCCCTG	GTCGAGGTCT	TTGCTCCTTT	GGGGTCTATC	TCCCCGTGTC	ACTCTCCCAA	TCACCCACCC	GGGTAGGCCA	CGCATGCTCA	TATCACTTGT	GTGACGGGAC	GGTCGGAGTG	TGCGTGCCGG	GCAGAGAGAC	GCCCGCGGGC	GAGAGGCCAG	AATTCCGCTG	ATGACTATGC	TGCCGAGGTA	ATGACCAGAA	GTTCTCGCGC	CAGGAGGTCT	GAGGAGGCAG	CCGCGCACCT	CCGGGGCGGC	TGCGGCCGTG	CGGTACTGAA	CCAGGATGGT	ACCGTCCTAC	GGCCCGCCAC	ATTCAGTGGA	GCGTACTGCG	GTGCGGGTGG	ATAGTCCCGG	TCACGCAAGT	ACCACGGCTA	CGGGTTATGG	GGCCCAACCG	TCCGATATAA	TCTGATGACG	CGGCGCATTC	TAGCTGACGC	GTGTGTCGCC	GTGGGCGGTG	ATGGCCGGGT	AAGGAGGCCT	AACCCGCTTT
AG0146-Ca_GM_gt0_kt2	CACTCCATCC	CGGCATTATA	CGTGGCCCTG	GTCGAGGTCT	TTGCTCCTTT	GGGGCCTATC	TCCCCGTGTC	ACTCTCCCAA	TCACCCACCC	GGGTAGGCCA	CGCATGCTCA	TATCACTTGT	GTGACGGGAC	GGTCGGAGTG	CGCGTGCCGG	GCAGAGAGAC	TCCCGCGGGC	GAGAGGCCAG	AATTCCGCTG	ATGACTATGC	TGCCGACGTA	ATGACCAGAA	GTTCTCGCGC	CAGGAGGTCT	GAGGAGGCAG	CCGCGCACCT	CTGGGGCGGT	TGCGGCCGTG	CGGTACTGAA	CCAGGATGGT	ACCGTCCTAC	GGCCCGCCAC	ATGCAGTGGA	GCGTACCGCG	GTGCGGGTGG	ATAGTCCCGG	TCACGCAAGT	AGCACGGCTA	CGGGTTATGG	GGCCCAACCG	TCCAATGTAA	GCTGATGACG	CGGCGCATTC	TAGCTGACAC	GTGTGTCGCC	GTGGGCGGTG	GTGGCCGGGT	AAGGAGGCCT	AACCCGCTTT
AG0146-Cb_GM_gt0_kt2	CACTCCATCC	CGGCATTATA	CGTGGCCCTG	GTCGAGGTCT	TTGCTCCTTT	GGGGCCTATC	TCCCCGTGTC	ACTCTCCCAA	TCACCCACCC	GGGTAGGCCA	CGCATGCTCA	TATCACTTGT	GTGACGGGAC	GGTCGGAGTG	CGCGTGCCGG	GCAGAGAGAC	TCCCGCGGGC	GAGAGGCCAG	AATTCCGCTG	ATGACTATGC	TGCCGACGTA	ATGACCAGAA	GTTCTCGCGC	CAGGAGGTCT	GAGGAGGCAG	CCGCGCACCT	CTGGGGCGGT	TGCGGCCGTG	CGGTACTGAA	CCAGGATGGT	ACCGTCCTAC	GGCCCGCCAC	ATGCAGTGCA	GCGTACCGCG	GTGCGGGTGG	ATAGTCCCGG	TCACGCAAGT	AGCACGGCTA	CGGGTTATGG	GGCCCAACCG	TCCAATGTAA	GCTGATGACG	CGGCGCATTC	TAGCTGACGC	GTGTGTCGCC	GTGGGCGGTG	GTGGCCGGGT	AAGGAGGCCT	AACCCGCTTT
AG0147-Ca_GM_gt0_kt2	CACTCCATCC	CGGGATTATA	CGTGGCCCTG	GTCGAGGTCT	TCGCTCCTTT	GGGGCCTATC	TCCCCGTGTC	ACTCTCCCAA	TCACCCACCC	GGGTAGGCCA	CGCATGCACA	TATCACTTGT	GTGACGGGAT	GGTCGGAGTG	CGCGTGCCGG	GCAGAGAGAC	GCCCGCGGGC	GAGAGGCCAG	AATTCCGCTG	ATGACTATGC	TGCCGACGTA	AAGACCAGAA	GTTCTCGCGC	CAGGAGGTCT	GAGGAGGCAG	CCGCGCACCT	CCGGGGCGGC	TGCGGCCGTG	CGGTACTGAA	CCAGGATGGT	ACCGTCCTAC	GGCCCGCCAC	ATTCAGTGGA	GCGTACCGCG	GTGCGGGTGG	ATAGTCCCGG	TCACGCAAGT	AGCACGGCTA	CGGGTTATGG	GGCCCCACCG	TCCAATGGAA	GCTGATGACG	CGGCGCATTC	TAGCTGACGC	GTGTGTCGCC	GTGGGCGGTG	GTGGCCGGGT	AAGGAGGCCT	AACCCGCTTT
AG0147-Cb_GM_gt0_kt2	CACTCCATCC	CGGCATTATA	CGTGGCCCTG	GTCGAGGTCT	TTGCTCCTTT	GGGGCCTATC	TCCCCGTGTC	ACTCTCCCAA	TCACCCACCC	GGGTAGGCCA	CGCATGCTCA	TATCACTTGT	GTGACGGGAC	GGTCGGAGTG	CGCGTGCCGG	GCAGAGAGAC	TCCCGCGGGC	GAGAGGCCAG	AATTCCGCTG	ATGACTATGC	TGCCGACGTA	ATGACCAGAA	GTTCTCGCGC	CAGGAGGTCT	GAGGAGGCAG	CCGCGCACCT	CTGGGGCGGT	TGCGGCCGTG	CGGTACTGAA	CCAGGATGGT	ACCGTCCTAC	GGCCCGCCAC	ATGCAGTGCA	GCGTACCGCG	GTGCGGGTGG	ATAGTCCCGG	TCACGCAAGT	AGCACGGCTA	CGGGTTATGG	GGCCCAACCG	TCCAATGTAA	GCTGATGACG	CGGCGCATTC	TAGCTGACGC	GTGTGTCGCC	GTGGGCGGTG	GTGGCCGGGT	AAGGAGGCCT	AACCCGCTTT
AG0148-Ca_GM_gt0_kt2	CACTCCTTCC	CGGCATTATA	CGTGGCCCTG	GTCGAGGTCT	TTGCTCCTTT	GGGGCCTATC	TCCCCGTGCC	ACTCTCCCAA	ACACCCACCC	GGGTAGGCCA	CGCATGCTCA	TATCACTTGT	GTGACGGGAC	GGTCGGAGTG	CGCGTGCCGG	GCAGAGAGAC	GCCCGCGGGC	GAGAGGCCAG	AATTCCGCTG	ATGACTATGC	TGCCGACGTA	ATGACCAGAA	GTTCTCGCGC	CAGGAGGTCT	GAGGAGGCAG	CCGCGCACCT	CCGGGGCGGC	TGCGGCCGTG	CGGTACTGAA	CCAGGATGGT	ACCGTCCTAC	GGCCCGCCAC	ATTCAGTGGA	GCGTACCGCG	GTGCGGGTGG	ATAGTCCCGG	TCACGCAAGT	AGCACGGCTA	CGGGTTATGG	GGCCCAACCG	TCCAATGTAA	GCTGATGACG	CGGCGCATTC	TAGCTGACAC	GTGTGTCGCC	GTGAGCGGTG	GTGGCCGGGT	AAGGAGGCCT	AACCCACTTT
AG0148-Cb_GM_gt0_kt2	CACTCCATCC	CGGCATTATA	CGTGCCCCTG	GTCGAGGTCT	TTACTCCATT	GGGGCCTATC	TCCCCGTGTC	ACTCTCCCAA	TCACCCACCC	GGGTAGGCCA	CGCATGCTGA	TATCACTTGT	GTGACGGGAC	GGTCGGAGTG	CGCGTGCCGG	GCAGAGAGAC	GCCCGCGGGC	GAGAGGCCAG	AATTCCGCTG	ATGACTATGC	TGCCGACGTA	AAGACCAGAA	GTTCTCGCGC	CAGGAGGTCT	GAGGAGGCAG	CCGCGCACCT	CCGGGGCGGC	TGCGGCCGTG	CGGTACTGAA	CCAGGATGGT	ACCGTCCTAC	GGCCCGCCAC	ATTCAGTGCA	GCGTACCGCG	GTGCGGGTGG	ATAGTCCCGG	TCACGCAAGT	AGCACGGCTA	CGGGTTATGG	GGCCCAACCG	TCCAATGTAA	GCTGATGACG	CGGCGCATTC	TAGCTGACGC	GTGTGTCGCC	GTGGGCGGTG	GTGGCCGGGT	AAGGAGGCCT	AACCCGCTTT
AG0152-Ca_GM_gt0_kt2	CACTCCATCC	CGGCATTATA	CGTGGCCCTG	GTCGAGGTCT	TTGCTCCTTT	GGGGCCTATC	TCCCCGTGTC	ACTCTCCCAA	TCACCCACCC	GGGTAGGCCA	CGCATGCTCA	TATCACTTGT	GTGACGGGAC	GGTCGGAGTG	CGCGTGCCGG	GCAGAGAGAC	TCCCGCGGGC	GAGAGGCCAG	AATTCCGCTG	ATGACTATGC	TGCCGACGTA	ATGACCAGAA	GCTCTCGCGC	CAGGAGGTCT	GAGGAGGCAG	CCGCGCACCT	CTGGGGCGGT	TGCGGCCGTG	CGGTACTGAA	CCAGGATGGT	ACCGTCCTAC	GGCCCGCCAC	ATGCAGTGCA	GCGTACCGCG	GTGCGGGTGG	ATAGTCCCGG	TCACGCAAGT	AGCACGGCTA	CGGGTTATGG	GGCCCAACCG	TCCAATGTAA	GCTGATGACG	CGGCGCATTC	TAGCTGACGC	GTGTGTCGCC	GTGGGCGGTG	GTGGCCGGGT	AAGGAGGCCT	AACCCGCTTT
AG0152-Cb_GM_gt0_kt2	CACTCCATCC	CGGCATTATA	CGTGGCCCTG	GTCGAGGTCT	TTGCTCCTTT	GGGGCCTATC	TCCCCGTGTC	ACTCTCCCAA	TCACCCACCC	GGGTAGGCCA	CGCATGCTCA	TATCACTTGT	GTGACGGGAC	GGTCGGAGTG	CGCGTGCCGG	GCAGAGAGAC	GCCCGCGGGC	GAGAGGCCAG	AATTCCGCTG	ATGACTATGC	TGCCGACGTA	ATGACCAGAA	GTTCTCGCGC	CAGGAGGTCT	GAGGAGGCAG	CCGCGCACCT	CCGGGGCGGC	TGCGGCCGTG	CGGTACTGAA	CCAGGTTGGT	ACCGTCCTAC	GGCCCGCCAC	ATTCAGTGGA	GCGTACCGCG	GTGCGGGTGG	ATAGTCCCGG	TCACGCAAGT	AGCACGGCTA	CGGGTTATGG	GGCCCAACCG	TCCGATATAA	TCTGATGACG	CGGCGCATTC	TAGCTGACGC	GTGTGTCGCC	GTGGGCGGTG	GTGGTCGGGT	AAGGGGGCCT	AACCCGCTTT
AG0153-Ca_GM_gt0_kt2	CACTCCATCC	CGGCATTATA	CGTGCCCCTG	GTCGAGGTCT	TTACTCCATT	GGGGCCTATC	TCCCCGTGTC	ACTCTCCCAA	TCACCCACCC	GGGTAGGCCA	CGCATGCTGA	TATCACTTGT	GTGACGGGAC	GGTCGGAGTG	CGCGTGCCGG	GCAGAGAGAC	GCCCGCGGGC	GAGAGGCCAG	AATTCCGCTG	ATGACTATGC	TGCCGACGTA	AAGACCAGAA	GTTCTCGCGC	CAGGAGGTCT	GAGGAGGCAG	CCGCGCACCT	CCGGGGCGGC	TGCGGCCGTG	CGGTACTGAA	CCAGGATGGT	ACCGTCCTAC	GGCCCGCCAC	ATTCAGTGCA	GCGTACCGCG	GTGCGGGTGG	ATAGTCCCGG	TCACGCTAGT	AGCACGGCTA	CGGGTTATGG	GGCCCAACCG	TCCAATGTAA	GCTGATGACG	CGGCGCATTC	TAGCTGACGC	GTGTGTCGCC	GTGGGCGGTG	GTGGCCGGGT	AAGGAGGCCT	AACCCGCTTT
AG0153-Cb_GM_gt0_kt2	CACTCCATCC	CGGCATTATA	CGTGCCCCTG	GTCGAGGTCT	TTGCTCCTTT	GGGGTCTATC	TCCCCGTGTC	ACTCTCCCAA	TCACCCACCC	GGGTAGGCCA	CGCATGCTCA	TATCACTTGT	GTGACGGGAC	GGTCGGAGTG	TGCGTGCCGG	GCAGAGAGAC	GCCCGCGGGC	GAGAGGCCAG	AATTCCGCTG	ATGACTATGC	TGCCGAGGTA	ATGACCAGAA	GTTCTCGCGC	CAGGAGGTCT	GAGGAGGCAG	CCGCGCACCT	CCGGGGCGGC	TGCGGCCGTG	CGGTACTGAA	CCAGGATGGT	ACCGTCCTAC	GGCCCGCCAC	ATTCAGTGGA	GCGTACTGCG	GTGCGGGTGG	ATAGTCCCGG	TCACGCAAGT	ACCACGGCTA	CGGGTTATGG	GGCCCAACCG	TCCGATATAA	TCTGATGACG	CGGCGCATTC	TAGCTGACGC	GTGTGTCGCC	GTGGGCGGTG	ATGGCCGGGT	AAGGAGGCCT	AACCCGCTTT
AG0156-Ca_GM_gt0_kt2	CACTCCTTCC	CGGCATTATA	CGTGGCCCTG	GTCGAGGTCT	TTGCTCCTTT	GGGGCCTATC	TCCCCGTGTC	ACTCTCCCAA	TCACCCACCC	GGGTAGGCTA	CGCATGCTGA	TATCACTTGT	GTGACGGGAC	GGTCGGAGTG	CGCGTGCCGG	GCAGAGAGAC	GCCCGCGGGC	GAGAGGCCAG	AATTCCGCTG	ATGACTATGC	TGCCGACGCA	AAGACCAGAA	GTTCTCGCGC	CAGGAGGTCT	GAGGAGGCAG	CCGCGCACCT	CCGGGGCGGC	TGCGGCCGCG	CGGTACTGAA	CCAGGATGGT	ACCGTCCTAC	GGCCCGCCAC	ATTCAGGGGA	GCGTACCGCG	GTGCGGGTGG	ATAGTCCCGG	TCACGCAAGT	AGCACGGCTA	CGGGTTATGG	GACCCAACCG	TCCAATGTAA	GCTGATGACG	CGGCGCATTC	TAGCTGACGC	GTGTGTCGCC	GTGGGCGGTG	ATGGCCGGGT	AAGGAGGCCT	AACCCGCTTT
AG0156-Cb_GM_gt0_kt2	CACTCCTTCC	CGGCATTATA	CGTGGCCCTG	GTCGAGGTCT	TTGCTCCTTT	GGGGCCTATC	TCCCCGTGTC	ACTCTCCCAA	TCACCCACCC	GGGTAGGCTA	CGCATGCTGA	TATCACTTGT	GTGACGGGAC	GGTCGGAGTG	CGCGTGCCGG	GCAGAGAGAC	GCCCGCGGGC	GAGAGGCCAG	AATTCCGCTG	ATGACTATGC	TGCCGACGCA	AAGACCAGAA	GTTCTCGCGC	CAGGAGGTCT	GAGGAGGCAG	CCGCGCACCT	CCGGGGCGGC	TGCGGCCGCG	CGGTACTGAA	CCAGGATGGT	ACCGTCCTAC	GGCCCGCCAC	ATTCAGGGGA	GCGTACCGCG	GTGCGGGTGG	ATAGTCCCGG	TCACGCAAGT	AGCACGGCTA	CGGGTTATGG	GACCCAACCG	TCCAATGTAA	GCTGATGACG	CGGCGCATTC	TAGCTGACGC	GTGTGTCGCC	GTGGGCGGTG	ATGGCCGGGT	AAGGAGGCCT	AACCCGCTTT
AG0159-Ca_GM_gt0_kt2	CACTCCATCC	CGGCATTATA	CGTGCCCCTG	GTCGAGGTCT	TTGCTCCTTT	GGGGTCTATC	TCCCCGTGTC	ACTCTCCCAA	TCACCCACCC	GGGTAGGCCA	CGCATGCTCA	TATCACTTGT	GTGACGGGAC	GGTCGGAGTG	TGCGTGCCGG	GCAGAGAGAC	GCCCGCGGGC	GAGAGGCCAG	AATTCCGCTG	ATGACTATGC	TGCCGAGGTA	ATGACCAGAA	GTTCTCGCGC	CAGGAGGTCT	GAGGAGGCAG	CCGCGCACCT	CCGGGGCGGC	TGCGGCCGTG	CGGTACTGAA	CCAGGATGGT	ACCGTCCTAC	GGCCCGCCAC	ATTCAGTGGA	GCGTACTGCG	GTGCGGGTGG	ATAGTCCCGG	TCACGCAAGT	ACCACGGCTA	CGGGTTATGG	GGCCCAACCG	TCCGATATAA	TCTGATGACG	CGGCGCATTC	TAGCTGACGC	GTGTGTCGCC	GTGGGCGGTG	ATGGCCGGGT	AAGGAGGCCT	AACCCGCTTT
AG0159-Cb_GM_gt0_kt2	CACTCCATCC	CGGCATTATA	CGTGGCCCTG	GTCGAGGTCT	TTGCTCCTTT	GGGACCTATC	TCCCCGTGTC	ACTCTCCCAA	TCACCCACCC	GGGTAGGCTA	CGCATGCTGA	TATCACTTGT	GTGACGGGAC	GGTCGGAGTG	CGCGTGCCGG	GCAGAGAGAC	GCCCGCGGGC	GAGAGGCCAG	AATTCCGCTG	ATGACTATGC	TGCCGACGTA	ATGACCAGAA	GTTCTCGCGC	CAGGAGGTCT	GAGGAGGCAG	CCGCGCACCT	CCGGGGCGGC	TGCGGCCGTG	CGGTACTGAA	CCAGGATGGT	ACCGTCCTAC	GGCCCGCCAC	ATTCAGTGGA	GCGTACCGCG	GTGCGGGTGG	ATAGTCCCGG	TCACGCAAGT	AGCACGGCTA	CGGGTTATGG	GGCCCAACCG	TCCGATATAA	TCTGATGACG	CGGCGCATTC	TAGCTGACGC	GTGTGTCGCC	GTGGGCGGTG	GTGGCCGGGT	AAGGAGGCCT	AACCCGCTTT
AG0162-Ca_GM_gt0_kt2	CACTCCATCC	CGGCATTATA	CGTGGCCCTG	GTCGAGGTCT	TTGCTCCTTT	GGGGCCTATC	TCCCCGTGTC	ACTCTCCCAA	TCACCCACCC	GGGTAGGCCA	CGCATGCTCA	TATCACTTGT	GTGACGGGAC	GGTCGGAGTG	CGCGTGCCGG	GCAGAGAGAC	GCCCGCGGGC	GAGAGGCCAG	AATTCCGCTA	ATGACTATGC	TGCCGACGTA	ATGACCAGAA	GTTCTCGCGC	CAGGAGGTCT	GAGGAGGCAG	CCGCGCACCT	CCGGGGCGGC	TGCGGCCGTG	CGGTACTGAG	CCAGGATGGT	ACCGTCCTAC	GGCCCGCCAC	ATTCAGTGCA	GCGTACCGCG	GTGCGGGTGG	ATAGTCCCGG	TCACGCAAGT	AGCACGGCTA	CGGGTTATGG	GGCCCAACCG	TCCAATGTAA	GCTGATGACG	CGGCGCATTC	TAGCTGACGC	GTGTGTCGCC	GTGGGCGGTG	GTGGCCGGGT	AAGGAGGCCT	AACCCGCTTA
AG0162-Cb_GM_gt0_kt2	CACTCCATCC	CGGCATTATA	CGTGCCCCTG	GTCGAGGTCT	TTGCTCCTTT	GGGGCCTATC	TCCCCGTGTC	ACTCTCCCAA	TCACCCACCC	GGGTAGGCCA	CGCATGCTCA	TATCACTTAT	GTGACGGGAC	GGTCGGAGTG	CGCGTGCCGG	GCAGAGAGAC	GCCCGCGGGC	GAGAGGCCAG	AATTCCGCTG	ATGACTATGC	TGCCGACGTA	ATGACCAGAA	GTTCTCGCGC	CAGGAGGTCT	GAGGAGGCGG	CCGCGCACCT	CCGGGGCGGC	TGCGGCCGTG	CGGTACTGAA	CCAGGATGGT	ACCGTCCTAC	GGCCCGCCAC	ATTCAGTGCA	GCGTACCGCG	GTGCGGGTGG	ATAGTCCCGG	TCACGCAAGT	AGCACGGCTA	CGGGTTATGG	GGCCCAACCG	TCCAATGTAA	GCTGATGACG	CGGCGCATTC	TAGCTGACGC	GTGTGTCGCC	GTGGGCGGTG	ATGGCCGGGT	AAGGAGGCCT	AACCCGCTTT
AG0163-Ca_GM_gt0_kt2	CACTCCATCC	CGGGATTATA	CGTGGCCCTG	GTCGAGGTCT	TCGCTCCTTT	GGGGCCTATC	TCCCCGTGTC	ACTCTCCCAA	TCACCCACCC	GGGTAGGCCA	CGCATGCACA	TATCACTTGT	GTGACGGGAT	GGTCGGAGTG	CGCGTGCCGG	GCAGAGAGAC	GCCCGCGGGC	GAGAGGCCAG	AATTCCGCTG	ATGACTATGC	TGCCGACGTA	AAGACCAGAA	GTTCTCGCGC	CAGGAGGTCT	GAGGAGGCAG	CCGCGCACCT	CCGGGGCGGC	TGCGGCCGTG	CGGTACTGAA	CCAGGATGGT	ACCGTCCTAC	GGCCCGCCAC	ATTCAGTGGA	GCGTACCGCG	GTGCGGGTGG	ATAGTCCCGG	TCACGCAAGT	AGCACGGCTA	CGGGTTATGG	GGCCCCACCG	TCCAATGGAA	GCTGATGACG	CGGCGCATTC	TAGCTGACGC	GTGTGTCGCC	GTGGGCGGTG	GTGGCCGGGT	AAGGAGGCCT	AACCCGCTTT
AG0163-Cb_GM_gt0_kt2	CACTCCTTCC	CGGCATTATA	CGTGGCCCTG	GTCGAGGTCT	TTGCTCCTTT	GGGGCCTATC	TCCCCGTGTC	ACTCTCCCAA	TCACCCACCC	GGGTAGGCTA	CGCATGCTGA	TATCACTTGT	GTGACGGGAC	GGTCGGAGTG	CGCGTGCCGG	GCAGAGAGAC	GCCCGCGGGC	GAGAGGCCAG	AATTCCGCTG	ATGACTATGC	TGCCGACGCA	AAGACCAGAA	GTTCTCGCGC	CAGGAGGTCT	GAGGAGGCAG	CCGCGCACCT	CCGGGGCGGC	TGCGGCCGCG	CGGTACTGAA	CCAGGATGGT	ACCGTCCTAC	GGCCCGCCAC	ATTCAGGGGA	GCGTACCGCG	GTGCGGGTGG	ATAGTCCCGG	TCACGCAAGT	AGCACGGCTA	CGGGTTATGG	GACCCAACCG	TCCAATGTAA	GCTGATGACG	CGGCGCATTC	TAGCTGACGC	GTGTGTCGCC	GTGGGCGGTG	ATGGCCGGGT	AAGGAGGCCT	AACCCGCTTT
AG0178-Ca_GM_gt0_kt2	CACTCCATCC	CGGCATTATA	CGTGGCCCTG	GTCGAGGTCT	TTGCTCCTTT	GGGGCCTATC	TCCCCGTGTC	ACTCTCCCAA	TCACCCACCC	GGGTAGGCCA	CGCATGCTCA	TATCACTTGT	GTGACGGGAC	GGTCGGAGTG	CGCGTGCCGG	GCAGAGAGAC	TCCCGCGGGC	GAGAGGCCAG	AATTCCGCTG	ATGACTATGC	TGCCGACGTA	ATGACCAGAA	GTTCTCGCGC	CAGGAGGTCT	GAGGAGGCAG	CCGCGCACCT	CTGGGGCGGT	TGCGGCCGTG	CGGTACTGAA	CCAGGATGGT	ACCGTCCTAC	GGCCCGCCAC	ATGCAGTGGA	GCGTACCGCG	GTGCGGGTGG	ATAGTCCCGG	TCACGCAAGT	AGCACGGCTA	CGGGTTATGG	GGCCCAACCG	TCCAATGTAA	GCTGATGACG	CGGCGCATTC	TAGCTGACAC	GTGTGTCGCC	GTGGGCGGTG	GTGGCCGGGT	AAGGAGGCCT	AACCCGCTTT
AG0178-Cb_GM_gt0_kt2	CACTCCATCC	CGGCATTATA	CGTGCCCCTG	GTCGAGGTCT	TTGCTCCTTT	GGGGCCTATC	TCCCCGTGTC	ACTCTCCCAA	TCACCCACCC	GGGTAGGCCA	CGCATGCTCA	TATCACTTGT	GTGACGGGAC	GGTCGGAGTG	CGCGTGCCGG	GCAGAGAGAC	GCCCGCGGGC	GAGAGGCCAG	AATTCCGCTG	ATGACTATGC	TGCCGACGTA	AAGACCAGAA	GTTCTCGCGC	CAGGAGGTCT	GAGGAGGCAG	CCGCGCACCT	CCGGGGCGGC	TGCGGCCGTG	CGGTACTGAA	CCAGGATGGT	ACCGTCCTAC	GGCCCGCCAC	ATTCAGTGGA	GCGCACCGCG	GTGCGGGTGG	ATAGTCCCGG	TCACGCAAGT	AGCACGGCTA	CGGGTTATCG	GGCCCAACCG	TCCGAGGTAA	TCTGATGACG	CGGCGCATTC	TAGCTGACAC	GTGTGTCGCC	GTGGGCGGTG	GTGGCCGGGT	AAGGAGGCCT	AACCCGCTTT
AG0181-Ca_GM_gt0_kt2	CACTCCATCC	CGGCATTATA	CGTGGCCCTG	GTCGAGGTCT	TTGCTCCTTT	GGGGCCTATC	TCCCCGTGTC	ACCCTCCCAA	TCACCCACCC	GAGTAGGCCA	CGCATGCTCA	TATCACTTGT	GTGACGGGAC	GGTCGGAGTG	CGCGTGCCGG	GCAGAGAGAC	GCCCGCGGGC	GAAAGGCCAG	AATTCCGCTG	ATGACTATGC	TGCCGACGTA	AAGACCAGAA	GTTCTCGCGC	CAGGAGGTCT	GAGGAGGCAG	CCGCGCACCT	CCGGGGCGGC	TGCGACCGTG	CGGTACTGAA	CCAGGATGGT	ACCGTCCTAC	GGCCCGCCAC	ATTCAGTGGA	GCGTACCGCG	GTGCGGGTGG	ATAGTCCCGG	TCACGCAAGT	AGCACGGCTA	CGGGTTATGG	GGCCCAACCG	TCCAATGTAA	TCTGATGACG	CGGCGCATTC	TAGCTGACGC	GTGTGTCGCC	GTGGGCGGTG	GTGGCCGGGT	AAGGAGGCCT	AACCCGCTTT
AG0181-Cb_GM_gt0_kt2	CACTCCATCC	CGGCATTATA	CGTGCCCCTG	GTCGAGGTCT	TTGCTCCTTT	GGGGTCTATC	TCCCCGTGTC	ACTCTCCCAA	TCACCCACCC	GGGTAGGCCA	CGCATGCTCA	TATCACTTGT	GTGACGGGAC	GGTCGGAGTG	TGCGTGCCGG	GCAGAGAGAC	GCCCGCGGGC	GAGAGGCCAG	AATTCCGCTG	ATGACTATGC	TGCCGAGGTA	ATGACCAGAA	GTTCTCGCGC	CAGGAGGTCT	GAGGAGGCAG	CCGCGCACCT	CCGGGGCGGC	TGCGGCCGTG	CGGTACTGAA	CCAGGATGGT	ACCGTCCTAC	GGCCCGCCAC	ATTCAGTGGA	GCGTACTGCG	GTGCGGGTGG	ATAGTCCCGG	TCACGCAAGT	ACCACGGCTA	CGGGTTATGG	GGCCCAACCG	TCCGATATAA	TCTGATGACG	CGGCGCATTC	TAGCTGACGC	GTGTGTCGCC	GTGGGCGGTG	ATGGCCGGGT	AAGGAGGCCT	AACCCGCTTT
AG0183-Ca_GM_gt0_kt2	CACTCCATCC	CGGCATTATA	CGTGCCCCTG	GTCGAGGTCT	TTGCTCCTTT	GGGGTCTATC	TCCCCGTGTC	ACTCTCCCAA	TCACCCACCC	GGGTAGGCCA	CGCATGCTCA	TATCACTTGT	GTGACGGGAC	GGTCGGAGTG	TGCGTGCCGG	GCAGAGAGAC	GCCCGCGGGC	GAGAGGCCAG	AATTCCGCTG	ATGACTATGC	TGCCGAGGTA	ATGACCAGAA	GTTCTCGCGC	CAGGAGGTCT	GAGGAGGCAG	CCGCGCACCT	CCGGGGCGGC	TGCGGCCGTG	CGGTACTGAA	CCAGGATGGT	ACCGTCCTAC	GGCCCGCCAC	ATTCAGTGGA	GCGTACTGCG	GTGCGGGTGG	ATAGTCCCGG	TCACGCAAGT	ACCACGGCTA	CGGGTTATGG	GGCCCAACCG	TCCGATATAA	TCTGATGACG	CGGCGCATTC	TAGCTGACGC	GTGTGTCGCC	GTGGGCGGTG	ATGGCCGGGT	AAGGAGGCCT	AACCCGCTTT
AG0183-Cb_GM_gt0_kt2	CACTCCATCC	CGGCATTATA	CGTGCCCCTG	GTCGAGGTCT	TTACTCCATT	GGGGCCTATC	TCCCCGTGTC	ACTCTCCCAA	TCACCCACCC	GGGTAGGCCA	CGCATGCTGA	TATCACTTGT	GTGACGGGAC	GGTCGGAGTG	CGCGTGCCGG	GCAGAGAGAC	GCCCGCGGGC	GAGAGGCCAG	AATTCCGCTG	ATGACTATGC	TGCCGACGTA	AAGACCAGAA	GTTCTCGCGC	CAGGAGGTCT	GAGGAGGCAG	CCGCGCACCT	CCGGGGCGGC	TGCGGCCGTG	CGGTACTGAA	CCAGGATGGT	ACCGTCCTAC	GGCCCGCCAC	ATTCAGTGCA	GCGTACCGCG	GTGCGGGTGG	ATAGTCCCGG	TCACGCAAGT	AGCACGGCTA	CGGGTTATGG	GGCCCAACCG	TCCAATGTAA	GCTGATGACG	CGGCGCATTC	TAGCTGACGC	GTGTGTCGCC	GTGGGCGGTG	GTGGCCGGGT	AAGGAGGCCT	AACCCGCTTT
AG0195-Ca_GM_gt0_kt2	CACTCCATCC	CGGCATTATA	CGTGGCCCCG	GTCGAGGTCT	TTGCTCCTTT	GGGGCCTATC	TCCCCGTGCC	ACTCTCCCAA	TCACCCACCC	GGGTAGGCCA	CGCATGCTCA	TATCACTTGT	GTGACGGGAC	GGTCGGAGTG	CGCGTGCCGG	GCAGAGAGAC	GCCCGCGGGC	GAGAGGCCAG	AATTCCGCTG	ATGACTATGC	TGCCGACGTA	ATGACCAGAA	GTTCTCGCGC	CAGGAGGTCT	GAGGAGGCAG	CCGCGCACCT	CCGGGGCGGC	TGCGGCCGTG	CGGTACTGAA	CCAGGATGGT	ACCGTCCTAC	GGCCCGCCAC	ATTCAGGGGA	GCGTACCGCG	GTGCGGGTGG	ATAGTCCCGG	TCACGCAAGT	AGCACGGCTA	CGGGTTATGG	GGCCCAACCG	TCCAATGTAA	TCAGATGACG	CGGCGCATTC	TAGCTGACAC	GTGTGTCGCC	GTGGGCGGTG	GTGGCTGGGT	AAGGAGGCCT	AACCCGCTTT
AG0195-Cb_GM_gt0_kt2	CACTCCATCC	CGGCATTATA	CGTGCCCCTG	GTCGAGGTCT	TTACTCCATT	GGGGCCTATC	TCCCCGTGTC	ACTCTCCCAA	TCACCCACCC	GGGTAGGCCA	CGCATGCTGA	TATCACTTGT	GTGACGGGAC	GGTCGGAGTG	CGCGTGCCGG	GCAGAGAGAC	GCCCGCGGGC	GAGAGGCCAG	AATTCCGCTG	ATGACTATGC	TGCCGACGTA	AAGACCAGAA	GTTCTCGCGC	CAGGAGGTCT	GAGGAGGCAG	CCGCGCACCT	CCGGGGCGGC	TGCGGCCGTG	CGGTACTGAA	CCAGGATGGT	ACCGTCCTAC	GGCCCGCCAC	ATTCAGTGCA	GCGTACCGCG	GTGCGGGTGG	ATAGTCCCGG	TCACGCAAGT	AGCACGGCTA	CGGGTTATGG	GGCCCAACCG	TCCAATGTAA	GCTGATGACG	CGGCGCATTC	TAGCTGACGC	GTGTGTCGCC	GTGGGCGGTG	GTGGCCGGGT	AAGGAGGCCT	AACCCGCTTT
AG0202-Ca_GM_gt0_kt2	CACTCCATCC	CGGCATTATA	CGTGCCCCTG	GTCGAGGTCT	TTGCTCCTTT	GGGGCCTATC	TCCCCGTGTC	ACTCTCCCAA	TCACCCACCC	GGGTAGGCCA	CGCATGCTCA	TATCACTTGT	GTGGCGGGAC	GGGCGGAGTG	CGCGTGCCGG	GCAGAGAGAC	GCCCGCGGGC	GAGAGGCCAG	AATTCCGCTG	ATGACTATGC	TGCCGACGTA	ATGACCAGAA	GTTCTCGCGC	CAGGAGGTCT	GAGGAGGCAG	CCGCGCACCT	CTGGGGCGGT	TGCGGCCGTG	CGGTACTGAA	CCAGGATGGT	ACCGTCCTAC	GGCCCGCCAC	ATGCAGTGGA	GCGTACCGCG	GTGCGGGTGG	ATAGTCCCGG	TCACGCAAGT	AGCACGGCTA	CGGGTTATGG	GGCCCAACCG	TCCAATGGAA	GCTGATGACG	CGGCGCATTC	TAGCTGACGC	GTGTGTCGCC	GTGGGCGGTG	GTGGCCGGGT	AAGGAGGTCT	AACCCGCTTT
AG0202-Cb_GM_gt0_kt2	CACTCCATCC	CGGCATTATA	CGTGGCCCTG	GTCGAGGTCT	TTGCTCCTTT	GGGGCCTATC	TCCCCGTGTC	ACTCTCCCAA	TCACCCACCC	GGGTAGGCCA	CGCATGCTCA	TATCACTTGT	GTGACGGGAC	GGTCGGAGTG	CGCGTGCCGG	GCAGAGAGAC	TCCCGCGGGC	GAGAGGCCAG	AATTCCGCTG	ATGACTATGC	TGCCGACGTA	ATGACCAGAA	GTTCTCGCGC	CAGGAGGTCT	GAGGAGGCAG	CCGCGCACCT	CTGGGGCGGT	TGCGGCCGTG	CGGTACTGAA	CCAGGATGGT	ACCGTCCTAC	GGCCCGCCAC	ATGCAGTGGA	GCGTACCGCG	GTGCGGGTGG	ATAGTCCCGG	TCACGCAAGT	AGCACGGCTA	CGGGTTATGG	GGCCCAACCG	TCCAATGTAA	GCTGATGACG	CGGCGCATTC	TAGCTGACAC	GTGTGTCGCC	GTGGGCGGTG	GTGGCCGGGT	AAGGAGGCCT	AACCCGCTTT
AG0221-Ca_GM_gt0_kt2	CACTCCATCC	CGGGATTATA	CGTGGCCCTG	GTCGAGGTCT	TCGCTCCTTT	GGGGCCTATC	TCCCCGTGTC	ACTCTCCCAA	TCACCCACCC	GGGTAGGCCA	CGCATGCACA	TATCACTTGT	GTGACGGGAT	GGTCGGAGTG	CGCGTGCCGG	GCAGAGAGAC	GCCCGCGGGC	GAGAGGCCAG	AATTCCGCTG	ATGACTATGC	TGCCGACGTA	AAGACCAGAA	GTTCTCGCGC	CAGGAGGTCT	GAGGAGGCAG	CCGCGCACCT	CCGGGGCGGC	TGCGGCCGTG	CGGTACTGAA	CCAGGATGGT	ACCGTCCTAC	GGCCCGCCAC	ATTCAGTGGA	GCGTACCGCG	GTGCGGGTGG	ATAGTCCCGG	TCACGCAAGT	AGCACGGCTA	CGGGTTATGG	GGCCCCACCG	TCCAATGGAA	GCTGATGACG	CGGCGCATTC	TAGCTGACGC	GTGTGTCGCC	GTGGGCGGTG	GTGGCCGGGT	AAGGAGGCCT	AACCCGCTTT
AG0221-Cb_GM_gt0_kt2	CACTCCATCC	CGGCATTATA	CGTGGCCCTG	GTCGAGGTCT	TTGCTCCTTT	GGGACCTATC	TCCCCGTGTC	ACTCTCCCAA	TCACCCACCC	GGGTAGGCTA	CGCATGCTGA	TATCACTTGT	GTGACGGGAC	GGTCGGAGTG	CGCGTGCCGG	GCAGAGAGAC	GCCCGCGGGC	GAGAGGCCAG	AATTCCGCTG	ATGACTATGC	TGCCGACGTA	ATGACCAGAA	GTTCTCGCGC	CAGGAGGTCT	GAGGAGGCAG	CCGCGCACCT	CCGGGGCGGC	TGCGGCCGTG	CGGTACTGAA	CCAGGATGGT	ACCGTCCTAC	GGCCCGCCAC	ATTCAGTGGA	GCGTACCGCG	GTGCGGGTGG	ATAGTCCCGG	TCACGCAAGT	AGCACGGCTA	CGGGTTATGG	GGCCCAACCG	TCCGATATAA	TCTGATGACG	CGGCGCATTC	TAGCTGACGC	GTGTGTCGCC	GTGGGCGGTG	GTGGCCGGGT	AAGGAGGCCT	AACCCGCTTT
AG0223-Ca_GM_gt0_kt2	CACTCCATCC	CGGCATTATA	CGTGGCCCTG	GTCGAGGTCT	TTGCTCCTTT	GGGGCCTATC	TCCCCGTGTC	ACTCTCCCAA	TCACCCACCC	GGGTAGGCCA	CGCATGCTCA	TATCACTTGT	GTGACGGGAC	GGTCGGAGTG	CGCGTGCCGG	GCAGAGAGAC	TCCCGCGGGC	GAGAGGCCAG	AATTCCGCTG	ATGACTATGC	TGCCGACGTA	ATGACCAGAA	GTTCTCGCGC	CAGGAGGTCT	GAGGAGGCAG	CCGCGCACCT	CTGGGGCGGT	TGCGGCCGTG	CGGTACTGAA	CCAGGATGGT	ACCGTCCTAC	GGCCCGCCAC	ATGCAGTGGA	GCGTACCGCG	GTGCGGGTGG	ATAGTCCCGG	TCACGCAAGT	AGCACGGCTA	CGGGTTATGG	GGCCCAACCG	TCCAATGTAA	GCTGATGACG	CGGCGCATTC	TAGCTGACAC	GTGTGTCGCC	GTGGGCGGTG	GTGGCCGGGT	AAGGAGGCCT	AACCCGCTTT
AG0223-Cb_GM_gt0_kt2	CACTCCATCC	CGGGATTATA	CGTGGCCCTG	GTCGAGGTCT	TCGCTCCTTT	GGGGCCTATC	TCCCCGTGTC	ACTCTCCCAA	TCACCCACCC	GGGTAGGCCA	CGCATGCACA	TATCACTTGT	GTGACGGGAT	GGTCGGAGTG	CGCGTGCCGG	GCAGAGAGAC	GCCCGCGGGC	GAGAGGCCAG	AATTCCGCTG	ATGACTATGC	TGCCGACGTA	AAGACCAGAA	GTTCTCGCGC	CAGGAGGTCT	GAGGAGGCAG	CCGCGCACCT	CCGGGGCGGC	TGCGGCCGTG	CGGTACTGAA	CCAGGATGGT	ACCGTCCTAC	GGCCCGCCAC	ATTCAGTGGA	GCGTACCGCG	GTGCGGGTGG	ATAGTCCCGG	TCACGCAAGT	AGCACGGCTA	CGGGTTATGG	GGCCCCACCG	TCCAATGGAA	GCTGATGACG	CGGCGCATTC	TAGCTGACGC	GTGTGTCGCC	GTGGGCGGTG	GTGGCCGGGT	AAGGAGGCCT	AACCCGCTTT
AG0227-Ca_GM_gt0_kt2	CACTCCATCC	CGGCATTATA	CGTGGCCCTG	GTCGAGGTCT	TTGCTCCTTT	GGGGCCTATC	TCCCCGTGTC	ACTCTCCCAA	TCACCCACCC	GGGTAGGCCA	CGCATGCTCA	TATCACTTGT	GTGACGGGAC	GGTCGGAGTG	CGCGTGCCGG	GCAGAGAGAC	TCCCGCGGGC	GAGAGGCCAG	AATTCCGCTG	ATGACTATGC	TGCCGACGTA	ATGACCAGAA	GTTCTCGCGC	CAGGAGGTCT	GAGGAGGCAG	CCGCGCACCT	CTGGGGCGGT	TGCGGCCGTG	CGGTACTGAA	CCAGGATGGT	ACCGTCCTAC	GGCCCGCCAC	ATGCAGTGCA	GCGTACCGCG	GTGCGGGTGG	ATAGTCCCGG	TCACGCAAGT	AGCACGGCTA	CGGGTTATGG	GGCCCAACCG	TCCAATGTAA	GCTGATGACG	CGGCGCATTC	TAGCTGACGC	GTGTGTCGCC	GTGGGCGGTG	GTGGCCGGGT	AAGGAGGCCT	AACCCGCTTT
AG0227-Cb_GM_gt0_kt2	CACTCCATCC	CGGCATTATA	CGTGGCCCTG	GTCGAGGTCT	TTGCTCCTTT	GGGGCCTATC	TCCCCGTGTC	ACTCTCCCAA	TCACCCACCC	GGGTAGGCCA	CGCATGCTCA	TATCACTTGT	GTGACGGGAC	GGTCGGAGTG	CGCGTGCCGG	GCAGAGAGAC	TCCCGCGGGC	GAGAGGCCAG	AATTCCGCTG	ATGACTATGC	TGCCGACGTA	ATGACCAGAA	GTTCTCGCGC	CAGGAGGTCT	GAGGAGGCAG	CCGCGCACCT	CTGGGGCGGT	TGCGGCCGTG	CGGTACTGAA	CCAGGATGGT	ACCGTCCTAC	GGCCCGCCAC	ATGCAGTGGA	GCGTACCGCG	GTGCGGGTGG	ATAGTCCCGG	TCACGCAAGT	AGCACGGCTA	CGGGTTATGG	GGCCCAACCG	TCCAATGTAA	GCTGATGACG	CGGCGCATTC	TAGCTGACAC	GTGTGTCGCC	GTGGGCGGTG	GTGGCCGGGT	AAGGAGGCCT	AACCCGCTTT
AG0231-Ca_GM_gt0_kt2	CACTCCATCC	CGGGATTATA	CGTGGCCCTG	GTCGAGGTCT	TCGCTCCTTT	GGGGCCTATC	TCCCCGTGTC	ACTCTCCCAA	TCACCCACCC	GGGTAGGCCA	CGCATGCACA	TATCACTTGT	GTGACGGGAT	GGTCGGAGTG	CGCGTGCCGG	GCAGAGAGAC	GCCCGCGGGC	GAGAGGCCAG	AATTCCGCTG	ATGACTATGC	TGCCGACGTA	AAGACCAGAA	GTTCTCGCGC	CAGGAGGTCT	GAGGAGGCAG	CCGCGCACCT	CCGGGGCGGC	TGCGGCCGTG	CGGTACTGAA	CCAGGATGGT	ACCGTCCTAC	GGCCCGCCAC	ATGCAGTGGA	GCGTACCGCG	GTGCGGGTGG	ATAGTCCCGG	TCACGCAAGT	AGCACGGCTA	CGGGTTATGG	GGCCCAACCG	TCCAATGGAA	GCTGATGACG	CGGCGCATTC	TAGCTGACGC	GTGTGTCGCC	GTGGGCGGTG	GTGGCCGGGT	AAGGAGGTCT	AACCCGCTTT
AG0231-Cb_GM_gt0_kt2	CACTCCATCC	CGGCATTATA	CGTGCCCCTG	GTCGAGGTCT	TTGCTCCTTT	GGGGCCTATC	TCCCCGTGTC	ACTCTCCCAA	TCACCCACCC	GGGTAGGCCA	CGCATGCTCA	TATCACTTGT	GTGACGGGAC	GGTCGGAGTG	CGCGTGCCGG	GCAGAGAGAC	GCCCGCGGGC	GAGAGGCCAG	AATTCCGCTG	ATGACTATGC	TGCCGACGTA	AAGACCAGAA	GTTCTCGCGC	CAGGAGGTCT	GAGGAGGCAG	CCGCGCACCT	CCGGGGCGGC	TGCGGCCGTG	CGGTACTGAA	CCAGGATGGT	ACCGTCCTAC	GGCCCGCCAC	ATTCAGTGGA	GCGCACCGCG	GTGCGGGTGG	ATAGTCCCGG	TCACGCAAGT	AGCACGGCTA	CGGGTTATCG	GGCCCAACCG	TCCGAGGTAA	TCTGATGACG	CGGCGCATTC	TAGCTGACAC	GTGTGTCGCC	GTGGGCGGTG	GTGGCCGGGT	AAGGAGGCCT	AACCCGCTTT
AJ0023-Ca_GW_gt0_kt0	CACTCCATCC	CGACATTATA	CGTGGCCCTG	GTCGAGGTTT	TTGCTCCTTT	GGGGCCTATC	TCCCCGTGTC	ACTCCCCCAA	TCACCCACCC	GGGTAGGCCA	CGCATGCTCA	TATCACTTGG	GTGACGGGAC	GGTCGGAGTG	CGCGTGCCAG	GCAGAGAGAC	GCCCGCGGGC	GAGAGGCCAG	AATTCCGCTG	ATGACTATGC	TGCCGACGTA	ATGACCAGAA	GTTCTCGCGC	CAGGAGGTCT	GAGGAGGCAG	CCGCGCACCT	CCGGGGCGGC	TGCGGCCGTG	CGGTACCGGA	CCAGGATGGT	ACCGTCCTGC	GGCCCGCCAC	ATTCAGTGGA	GCGTACCGCG	GTGCGGGTGG	ATAGTCCCGG	TCACGCAAGT	AGCACGGCTA	CGGATTATGG	GGCCCAACCC	TCCAATGGAC	TCTGATGACG	CGGCGCATTC	TAGCTGACGC	GTGAGTCGCC	GTGGGCGGAG	GTGGCCGGGT	AAGGAGGCCT	AACCCGCTTT
AJ0023-Cb_GW_gt0_kt0	CACTCCATCC	CGGCATTATA	CGTGGCCCTG	GTCGAGGTCT	TTGCTCCTTT	GGGGCCTATC	TCCCCGTGTC	ACTCCCCCAA	TCACCCACCC	GGGTAAGCCA	CGCATGCTCA	TATCACTTGT	GTGATGGGAC	GGTCGGAGTG	CGCGTGCCGG	GCAGAGAGAC	GCCCGCGGGC	GAGAGGCCAG	AATTCCGCTG	ATGACTATGC	TGCCGACGTA	ATGACCAGAA	GTTCTCGCGC	TAGGAGGTCT	GAGGAGGCAG	CCGCGCACCT	CCGGGGCGGC	TGCGGCCGTG	CGGTACTGGA	CCAGGATGGT	ACCGTCCTAC	GGCCCGCCAC	ATTCAGTGGA	GCGTTCCGCG	GTGCGGGTGG	ATAGTCCCGG	TCACGCAAGT	AGCACGGCTA	CGGATTATGG	GGCCCAACCG	TCCAATGTAA	TCTGATGACG	CGGCGCATTC	TAGCTGACGC	GTGTGTCGCC	GTGGGCGGTG	GTGGCCGGGT	AAGGAGGCAT	AACCCGCTTT
AJ0024-Ca_GW_gt0_kt0	CACTCCATCC	CGGCATTATA	CGTGGCCCTG	GTCGAGGTCT	TTGCTCCTTT	GGGGCCTATC	TCCCCGTGTC	ACTCCCCCAA	TCACCCACCC	GGGTAGGCCA	CGCATGCTCA	TATCACTTGT	GTGACGGGAC	GGTCGGAGTG	CGCGTGCCGG	GCAGAGAGAC	GCCCGCGGGC	GAGAGGCCAG	AATTCCGCTG	ATGACTATGC	TGCCGACGTA	ATGACCAGAA	GTTCTTGCGC	TAGGAGGTCT	GAGGAGGCAG	CCGCGCTCCT	CCGGGGCGGC	TGCGGCCGTG	CGGTACTGAA	CCAGGATGGT	ACCGTCCTGC	GGCCCGCCAC	ATTCAGTAGA	GCGTACCGCG	GTGCGGGTGG	ATAGTCCTGG	TCACGCAAGT	AGCACGGCTA	CGGATTATGG	GGCCCAACCG	TCCAATGTAA	TCTGATGACG	CGGCGCATTT	TAGCTGACGC	GTGTGTCGCC	GTGGGCGGTG	GCGGCCGGGT	AAGGAGGCCT	AACCCGCTTT
AJ0024-Cb_GW_gt0_kt0	CACTCCATCC	CGGCATTATA	CGTGGCCCTG	GTCGAGGTCT	TTGCTCCTTT	GGGGCCTATC	TCCCCGTGTC	ACTCCCCCAA	TCACCCACCC	GGGTAGGCCA	AGCATGCTCA	TATCACTTGT	GGGACGGGAC	GGTCGGAGTG	CGCGTGTCAG	GCAGAGAGAC	GCCCGCGGGC	GAGAGGCCAG	AATTCCGCTG	ATGACTATGC	TGCCGACGTA	ATGACCAGAA	GTTCTCGCGC	CAGGGGGTCT	GAGGAGGCAG	CCGCGCACCT	CCGGGGCGGC	TGCGGCCGTG	CGGTACTGGA	CCAGGATGGT	ACCGTCCTGC	GGCCCGCCAC	ATTCAGTAGA	GCGTACCGCG	GTGCGGGTGG	ATAGTCCCGG	TCACGCAAGT	AGCACGGCTA	CGGATTATGG	GGCCCAACCG	TCCAATGTAA	TCTGATGACG	CGGCGCATTC	TAGCTGACGC	GTGTGTCGCC	GTGGGCGGTG	GCGGCCGGGT	AAGGAGGCCT	AACCCGCTTT
AJ0032-Ca_GW_gt0_kt2	CACTCCATCC	CGGCATTATA	CGTGGCCCTG	GTCGAGGTCT	TTGCTCCTTT	GGGGCCTATC	TCCCCGTGTC	ACTCTCCCAA	TCACCCACCC	GGGTAGGCCA	CGCATGCTCA	TATCACTTGT	GTGACGGGAC	GGTCGGAGTG	CGCGTGCCGG	GCAGAGAGAC	GCCCGCGGGC	GAGAGGCCAG	AATTCAGCTG	ATGACTATGC	TGCCGACGTA	ATGACCAGAA	GTTCTCGCGC	CAGGAGGTCT	GAGGAGGCAG	ACGCGCACCT	CCGGGGCGGT	TGCGGCCGTG	CGGTACTGAA	CCAGGATGGT	ACCGTCCTAC	GGCCCGCCAC	ATTCAGTAGA	GCGTACCGCG	GTGCGGGTGG	ATAGTCCCGG	TCACGCAAGT	AGCACGGCTA	CGGGTTATGG	GGCCCAATCG	TCCAATGTAA	GCTGATGACG	CGGCGCATTC	TAGCTGACAC	GTGTGTCGCC	GTGGGCGGTG	GTGGCCGGGT	AAGGAGGCCT	AACCCACTTT
AJ0032-Cb_GW_gt0_kt2	CACTCCATCC	CGGCATTATA	CGTGCCCCTG	GTCGAGGTCT	TTGCTCCTTT	GGGGCCTATC	TCCCCGTGTC	ACTCTCCCAA	TCACCCACCC	GGGTAGGCCA	CGCATGCTCA	TATCACTTAT	GTGACGGGAC	GGTCGGAGTG	CGCGTGCCGG	GCAGAGAGAC	GCCCGCGGGC	GAGAGGCCAG	AATTCCGCTG	ATGACTATGC	TGCCGACGTA	ATGACCAGAA	GTTCTCGCGC	CAGGAGGTCT	GAGGAGGCGG	CCGCGCACCT	CCGGGGCGGC	TGCGGCCGTG	CGGTACTGAA	CCAGGATGGT	ACCGTCCTAC	GGCCCGCCAC	ATTCAGTGCA	GCGTACCGCG	GTGCGGGTGG	ATAGTCCCGG	TCACGCAAGT	AGCACGGCTA	CGGGTTATGG	GGCCCAACCG	TCCAATGTAA	GCTGATGACG	CGGCGCATTC	TAGCTGACGC	GTGTGTCGCC	GTGGGCGGTG	ATGGCCGGGT	AAGGAGGCCT	AACCCGCTTT
AJ0036-Ca_GW_gt0_kt0	CACTCCATCC	CGGCATTATA	CGTGGCCCTG	GTCGAGGTCT	TTGCTCCTTT	GGGGCCTATC	TCCCCGTGTC	ACTCCCCCAA	TCACCCACCC	GGGTAGGCCA	CGCATGCTCA	TATCTCTTGT	GTGACGGGAC	GGTCGGAGTG	CGCGTGCCGG	GCAGAGAGAC	GCCCGCGGGC	GAGAGGCCAG	AATTCCGCTG	ATGACTATGC	TGCCGACGTA	ATGACCAGAA	GTTCTCGCGC	CAGGAAGTCT	GAGGAGGCAG	CCGCGCACCT	CCGGGGCGGC	TGCGGCCGTG	CGGTACTGAA	CCAGGATGGT	ACCGTCCTGC	GGCCCGCCAC	ATTCAGTAGA	GCGTACCGCG	GTGCGGGTGG	ATAGTCCCGG	TCATGCAAGT	AGCACGGCTA	CGGATTATGG	GGCCCAACCG	TCCAATGGGA	TCTGATGACG	CGGCGCATTC	TAGCTGACGC	GTGTGTCGCC	GTGGGCGGTG	GTGGCCGGGT	AAGGAGGCCT	AACCCGCTTT
AJ0036-Cb_GW_gt0_kt0	CACTCCATCC	CGGCATTATA	CGTGGCCCTG	GTCGAGGTCT	TTGCTCCTTT	GGGGCCTATC	TCCCCGTGTC	ACTCCCCCAA	TCACCCACCC	GGGTAGGCCA	CGCATGCTCA	TATCTCTTGT	GTGACGGGAC	GGTCGGAGTG	CGCGTGCCGG	GCAGAGAGAC	GCCCGCGGGC	GAGAGGCCAG	AATTCCGCTG	ATGACTATGC	TGCCGACGTA	ATGACCAGAA	GTTCTCGCGC	CAGGAAGTCT	GAGGAGGCAG	CCGCGCACCT	CCGGGGCGGC	TGCGGCCGTG	CGGTACTGAA	CCAGGATGGT	ACCGTCCTGC	GGCCCGCCAC	ATTCAGTAGA	GCGTACCGCG	GTGCGGGTGG	ATAGTCCCGG	TCATGCAAGT	AGCACGGCTA	CGGATTATGG	GGCCCAACCG	TCCAATGGGA	TCTGATGACG	CGGCGCATTC	TAGCTGACGC	GTGTGTCGCC	GTGGGCGGTG	GTGGCCGGGT	AAGGAGGCCT	AACCCGCTTT
AJ0039-Ca_GW_gt0_kt0	CACTCCATCC	CGGCATTATA	CGTGGCCCTG	GTCGAGGTCT	TTGCTCCTTT	GGGGCCTATC	TCCCCGTGTC	ACTCCCCCAA	TCACCCACCC	GGGTAAGCCA	CGCATGCTCA	TATCACTTGT	TTGATGGGAC	GGTCGGAGTG	CGCGTGCCGG	GCAGAGAGAC	GCCCGCGGGC	GAGAGGCCAG	AATTCCGCTG	ATGACTATGC	TGCCGACGTA	ATGACCAGAA	GTTCTCGCGC	CAGGGGGTCT	GAGGAGGCAG	CCGCGCACCT	CCGGGGCGGC	TGCGGCCGTG	CGGTACTGGA	CCAGGATGGT	ACCGTCCTGC	GGCCCGCCAC	ATTCAGTGGA	GCGTACCGCG	GTGCGGGTGG	ATAGTCCCGG	TCACGCAAGT	AGCACGGCTA	CGGATTATGG	GGCCCAACCG	TCCAATGTGA	TCTGATGACG	CGGCGCATTC	TAGCCGACGC	GTGTGTCGCC	ATGGGCGGTG	GCGGCCGGGT	AAGGAGGCCT	AACCCGCTTT
AJ0039-Cb_GW_gt0_kt0	CACTCCATCC	CGGCATTATA	CGTGGCCCTG	GTCGAGGTCT	TTGCTCCTTT	GGGGCCTATC	TCCCCGTGTC	ACTCCCCCAA	TCACCCACCC	GGGTAGGCCA	CGCATGCTCA	TATCTCTTGT	GTGACGGGAC	GGTCGGAGTG	CGCGTGCCGG	GCAGAGAGAC	GCCCGCGGGC	GAGAGGCCAG	AATTCCGCTG	ATGACTATGC	TGCCGACGTA	ATGACCAGAA	GTTCTCGCGC	CAGGAAGTCT	GAGGAGGCAG	CCGCGCACCT	CCGGGGCGGC	TGCGGCCGTG	CGGTACTGAA	CCAGGATGGT	ACCGTCCTGC	GGCCCGCCAC	ATTCAGTAGA	GCGTACCGCG	GTGCGGGTGG	ATAGTCCCGG	TCATGCAAGT	AGCACGGCTA	CGGATTATGG	GGCCCAACCG	TCCAATGGGA	TCTGATGACG	CGGCGCATTC	TAGCTGACGC	GTGTGTCGCC	GTGGGCGGTG	GTGGCCGGGT	AAGGAGGCCT	AACCCGCTTT
AJ0045-Ca_GW_gt0_kt2	CACTCCATCC	CGGCATTATA	CGTGCCCCTG	GTCGAGGTCT	TTACTCCATT	GGGGCCTATC	TCCCCGTGTC	ACTCTCCCAA	TCACCCACCC	GGGTAGGCCA	CGCATGCTGA	TATCACTTGT	GTGACGGGAC	GGTCGGAGTG	CGCGTGCCGG	GCAGAGAGAC	GCCCGCGGGC	GAGAGGCCAG	AATTCCGCTG	ATGACTATGC	TGCCGACGTA	AAGACCAGAA	GTTCTCGCGC	CAGGAGGTCT	GAGGAGGCAG	CCGCGCACCT	CCGGGGCGGC	TGCGGCCGTG	CGGTACTGAA	CCAGGATGGT	ACCGTCCTAC	GGCCCGCCAC	ATTCAGTGCA	GCGTACCGCG	GTGCGGGTGG	ATAGTCCCGG	TCACGCAAGT	AGCACGGCTA	CGGGTTATGG	GGCCCAACCG	TCCAATGTAA	GCTGATGACG	CGGCGCATTC	TAGCTGACGC	GTGTGTCGCC	GTGGGCGGTG	ATGGCCGGGT	AAGGAGGCCT	AACCCGCTTT
AJ0045-Cb_GW_gt0_kt2	CACTCCATCC	CGGGATTATA	CGTGGCCCTG	GTCGAGGTCT	TCGCTCCTTT	GGGGCCTATC	TCCCCGTGTC	ACTCTCCCAA	TCACCCACCC	GGGTAGGCCA	CGCATGCACA	TATCACTTGT	GTGACGGGAT	GGTCGGAGTG	CGCGTGCCGG	GCAGAGAGAC	GCCCGCGGGC	GAGAGGCCAG	AATTCCGCTG	ATGACTATGC	TGCCGACGTA	AAGACCAGAA	GTTCTCGCGC	CAGGAGGTCT	GAGGAGGCAG	CCGCGCACCT	CCGGGGCGGC	TGCGGCCGTG	CGGTACTGAA	CCAGGATGGT	ACCGTCCTAC	GGCCCGCCAC	ATTCAGTGGA	GCGTACCGCG	GTGCGGGTGG	ATAGTCCCGG	TCACGCAAGT	AGCACGGCTA	CGGGTTATGG	GGCCCCACCG	TCCAATGGAA	GCTGATGACG	CGGCGCATTC	TAGCTGACGC	GTGTGTCGCC	GTGGGCGGTG	GTGGCCGGGT	AAGGAGGCCT	AACCCGCTTT
AJ0052-Ca_GW_gt0_kt0	CACTCCATCC	CGGCGTTATA	CGTGGCCCTG	GTCGAGGTCC	TTGCTCCTTT	GGGGCCTATC	TCCCCGTGTC	ACTCCCCCAA	TCACCCACCC	GGGTAAGCCA	CGCATGCTCA	TATCACTTGT	GTGACGGGAC	GGTCGGAGTG	CGCGTGCCGG	GCAGAGAGAC	GCCCGCGGGC	GAGAGGCCAG	AATTCCGCTG	ATGACTATGC	TGCCGACGTA	ATGACCAGAA	GTTCTCGCGC	CAGGAGGTCT	GAGGAGGCAG	CCGCGCACCT	CCGGGGCGGC	TGCGGCCGTG	CGGTACTGGA	CCAGGATGGT	ACCGTCCTAC	GGCCCGCCAC	ATTCAGTAGA	GCGTTCCGCG	GTGCGGGTGG	ATAGTCCCGG	TCACGCAAGT	AGCACGGCCA	CGGATTATGG	GGCCCAACCG	TCCAATGTAA	TCTGATGACG	CGGCGCATTC	TAGCTGACGC	GTGTGTCGCC	GTGGGCGGAG	GTAGCCGGGT	AAGGAGGCCT	AACCCGCTTT
AJ0052-Cb_GW_gt0_kt0	CACTCCATCC	CGGCATTATA	CGTGGCCCTG	GTCGAGGTCT	TTGCTCCTTT	GGGGCCTATC	TCCCCGTGTC	ACTCCCCCAA	TCACCCACCC	GGGTAAGCCA	CGCATGCTCA	TATCACTTGT	GTGACGGGAC	GGTCGGAGTG	CGCGTGCCGG	GCAGAGAAAC	GCCCGCGGGC	AAGAGGCCAG	AAATCCGCTG	ATGACTATGC	TGCCGACGTA	ATGACCAGAA	GTTCTCGCGC	CAGGAGGTCT	GAGGAGGCAG	CCGCGCACCT	CCGGGGCGGC	TGCGGCCGTG	CGGTACTGAA	CCAGGATGGT	ACCGTCCTAC	GGCCCGCCAC	ATTCAGTGGA	GCGTTCCGCG	GTGCGGGTGG	ATAGTCCCGG	TCACGCAAGT	AGCACGGCTA	CGGATTATGG	GGCCCAACCG	ACCAATGGAA	TCTGATGACG	CGGCGCATTC	TAGCTGACGC	GTGTGTCGCC	GTGGGCGGTG	GTAGCCGGGT	AAGGAGGCCT	AACCCGCTTT
AJ0056-Ca_GW_gt0_kt0	CACACCTTCC	CGGCATTATA	CGTGGCCCTG	GTCGAGGTCT	TTGCTCCTTT	GGGGCCTATC	TCCCCGTGTC	ACTCTCCCAA	TCACCCACCC	GGGTAAGCCA	CGCATGCTCA	TATCACTTGT	GTGATGGGAC	GGTCGGAGTG	CGCGTGCCGG	GCAGAGAGAC	GCCCGCGGGC	GAGAGGCCAG	AATTCCGCTG	ATGACTATGC	TGCCGACGTA	ATGACCAGAA	GTTCTCGCGC	CAGGAGGTCT	GAGGAGGCAG	CCGCGCACCT	CCGGGGCGGC	TGCGGCCGTG	CGGTACTGGA	CCAGGATGGT	ACCGTCCTGC	GGCCCGCCGC	ATTCAGTAGA	GCGTACCGCG	GTGCGAGTGG	ATAGTCCCGG	TCACGCAAGT	AGCACGGCTA	CGGATTATGG	GGCCCAACCG	TCCAATGGAA	TCTGATGACG	CGGCGCATTC	TAGCTGACAC	GTGTGTCGCC	GTGGGCGGTG	GTAGCCGGGT	AAGGAGGCCT	AACCCGCTTT
AJ0056-Cb_GW_gt0_kt0	CACTCCATCC	CGGCACTATA	CGTGGCCCTG	GTCGAGGTCT	TTGCTCCTTT	GGGGCCTATC	TCCCCGTGTC	ACTCTCCCAA	TCACCCACCC	GGGTAGGCCA	CGCATGCTCA	TATCACTTGT	GTGACGGGAC	GGTCGGAGTG	CGCGTGCCGG	GCAGAGAGAC	GCCCGCGGGC	GAGAGGCCAG	AATTCCGCTG	ATGACTATGC	TGCCGACGTA	ATGACCAGAA	GTTCTCACGC	CAGGAGGTCT	GAGGAGGCAG	CCGCGCACCT	CCGGGGCGGC	TGCGGCCGTG	CGGTACTGGA	CCAGGATGGT	ACCGTCCTGC	GGCCCGCCAC	ATTCAGTGGA	GCGTACCGCG	GTGCGGGTGG	AGAGTCCCGG	TCACGCAAGT	AGCACGGCTA	CGGATTATGG	GGCCCAACCG	ACCAATGGAA	TCTGATGACG	CGGCGCATTC	TAGCTGACGC	GTGTGTCGCC	GTGGGCGGTG	GTAGCCGGGT	AAGGAGGCCT	AACCCGCTTT
AJ0059-Ca_GW_gt0_kt0	CACTCCATCC	CGGCATTATA	CGTGGCCCTG	GTCGAGGTCT	TTGCTCCTTT	GGGGCCTATT	TCCCCGTGTC	ACTCCCCCAA	TCACCCACCC	GAGTAGGCCA	CGCATGCTCA	TATCACTTGT	GTGACAGGAC	GGTCGGAGTG	CGCGTGCCGG	GCAGAGAGAC	GCCCGCGGGC	GAGAGGCCAG	AATTCCGCTG	ATGACTATGC	TGCCGACGTA	ATGACCAGAA	GTTCTCGCGC	CAGGAGGTCT	GAGGAGGCAG	CCACGCACCT	CCGGGGCGGC	TGCGGCCGTG	GGGTACTGAA	CCAGGATGGT	ACCGTCCTAC	GGCCCGCCAC	ATTCAGTAGA	GCGTACCGCG	GTGCGGGTGG	ATAGTCCCGG	TCACGCAAGT	AGCACGGCTT	CGGATTATGG	GGCCCAACCG	TCCAATGGAA	TCTGATGACG	CGGCGCATTC	TAGCTGTCGC	GTGTGTCGCC	GTGGGCGGTG	GTGGCCGGGT	AAGGAGGCCT	AACCCGCTTT
AJ0059-Cb_GW_gt0_kt0	CACTCCATCC	CGGCATTATA	CGTGGCCCTG	GTCGAGGTCT	TTGCTCCTTT	GGGGCCTATC	TCCCCGTGTC	ACTCCCCCAA	TCACCCACCC	GGGTAGGCCA	CGCATGCTCA	TATCTCTTGT	GTGACGGGAC	GGTCGGAGTG	CTCGTGCCGG	GCAGAGAGAC	GCCCGCGGGC	GAGAGGCCAG	AATTCCGCTG	ATGACTATGC	TGCCGACGTA	ATGACCAGAA	GTTCTCGCGC	CAGGAAGTCT	GAGGAGGCAG	CCGCGCACCT	CCGGGGCGGC	TGCGGCCGTG	CGGTACTGAA	CCAGGATGGT	ACCGTCCTGC	GGCCCGCCAC	ATTCAGTAGA	GCGTACCGCG	GTGCGGGTGG	ATAGTCCCGG	TCATGCAAGT	AGCACGGCTA	CGGATTATGG	GGCCCAACCG	TCCAATGGGA	TCTGATGACG	CGGCGCATTC	TAGCTGACGC	GTGTGTCGCC	GTGGGCGGTG	GTGGCCGGGT	AAGGAGGCCT	AACCCGCTTT
AJ0060-Ca_GW_gt0_kt0	CACTCCATCC	CGGCATTATA	CGTGGCCCTG	GTCGAGGTCT	TTGCTCCTTT	GGGGCCTATT	TCCCCGTGTC	ACTCCCCCAA	TCACCCACCC	GGGTAGGCTA	CGCATGCTCA	TATCACTTGT	GTGACGGGAC	TGTCGGAGTG	CGCGCGCCGG	GCAGAGAGAC	GCCCGCGGGC	GAGAGGCCAG	AATTCCGCTG	ATGACTATGC	TGCCGACGTA	ATGACCAGAA	GTTCTCGCGC	CAGGAAGTCT	GAGGAGGCAG	CCGCGCACCT	CCGGGGCGGC	TGCGGCCGTG	CGGTACTGAA	CCAGGATGGT	ACCGTCCTGC	GGCCCGCCAC	ATTCAGTAGA	GCGTACCGCG	GTGCGGGTGG	ATAGTCCCGG	TCACGCAAGT	AGCACGGCTT	CGGATTATGG	GGCCCAACCG	TCCAATGGAA	TCTGATGACG	CGGCGCATTC	TAGCTGTCGC	GTGTGTCGCC	GTGGGCGGTG	GTGGCCGGGT	AAGGAGGCCT	AACCCGCTTT
AJ0060-Cb_GW_gt0_kt0	CACTCCATCC	CGGCATTATA	CGTGGCCCTG	GTCGAGGTCT	TTGCTCCTTT	GGGGCCTATC	TCCCCGTGTC	ACTCCCCCAA	TCACCCACCC	GGGTAAGCCA	CGCATGCTCA	TATCACTTGT	GTGACGGGAC	GGTCGGAGTG	CGCGTGCCGG	GCAGAGAGAC	GCCCGCGGGC	GAGAGGCCAG	AATTCCGCTG	ATGACTATGC	TGCCGACGTA	ATGACCAGAA	GTTCTCGCGC	CAGGAAGTCT	GAGGAGGCAG	CCGCGCACCT	CCGGGGCGGC	TGCGGCCGTG	CGGTACTGAA	CCAGGATGGT	ACCGTCCTGC	GGCCCGCCAC	ATTCAGTAGA	GCGTACCGCG	GTGCGGGTGG	ATAGTCCCGG	TCATGCAAGT	AGCACGGCTA	CGGATTATGG	GGCCCAACCG	TCCAATGGGA	TCTGATGACG	CGGCGCATTC	TAGCTGACGC	GTGTGTCGCC	ATGGGCGGTG	GCGGCCGGGT	AAGGAGGCCT	AACCCGCTTT
AJ0061-Ca_GW_gt0_kt0	CACTCCATCC	CGGCATTATA	CGTGGCCCTG	GTCGAGGTCT	TTGCTTCTTT	GGGGCCTATC	TCCCCGTGTC	ACTTCCCCAA	TCACCCACCC	GGGTAGGCCA	AGCATGCTCA	TATCACTTGT	GTGACGGGAC	GGTCGGAGTG	CGCGTGCCAG	GCAGAGAGAC	GCCCGCGGAC	GAGAGGCCAG	AATTCCGCTG	ATGACTATGC	TGCCGACGTA	ATGACCAGAA	GTTCTCGCGC	CAGGAGGTCT	GAGGAGGCAG	CCGCGCACCT	CCGGGGCGGC	TGCGGCCGTG	CGGTACCGGA	CCAGGATGGT	ACCGTCCTGC	GGCCCGCCAC	ATTCAGTGGA	GCGTACCGCG	GTGCGGGTGG	ATAGTCCCGG	TCACGCAAGT	AGCACGGCTA	CGGATTATGG	GGCCCAACCG	TCCAATGGAA	TCTGATGACG	CGGCGCATTC	TAGCTGACGC	GTGTGTCGCC	GTGGGCGGTG	GCGGCCGGGT	AAGGAGGTCT	AACCCGCTTT
AJ0061-Cb_GW_gt0_kt0	CACTCCATCC	CGGCATTATA	CGTGGCCCTG	GTCGAGGTCC	TTGCTCCTTT	GGGGCCTATC	TCCCCGTGTC	ACTCCCCCAA	TCACCCACCC	GGGTAGGCCA	AGCATGCTCA	TATCACTTGT	GTGACGGGAC	GGTCGGAGTG	CGCGTGCCGG	GCAGAGAGAC	GCCCGCGGGC	GAGAGGCCAG	AATTCCGCTG	ATGACTATGC	TGCCGACGTA	ATGACCGGAA	GTTCTCGCGC	CAGGAGGTCT	GAGGAGGCAG	CCGCGCACCT	CCGGGGCGGC	TGCGGCCGTG	CGGTACTGGA	CCAGGATGGT	ACCGTCCTGC	GGCCCGCCAC	ATTCAGTGGA	GCGTACCGCG	GTGCGGGTGG	ATAGTCCCGG	TCACGCAAGT	AGCACGGCTA	CGGATTATGG	GGCCCAACCG	TCCAATGTAA	TCTGATGACG	CGGCGCATTC	TAGCTGACGC	GTGTGTCGCC	GTGGGCGGTG	GCGGCCGGGT	AAGGAGGCCT	AACCCGCTTT
AJ0066-Ca_GW_gt0_kt0	CACTCCATCC	CGGCATTATA	CGTGGCCCTG	GTCGAGGTCT	TTGCTCCTTT	GGGGCCTATC	TCCCCGTGTC	ACTCCCCCAA	TCACCCACCC	GGGTAGGCCA	AGCATGCTCA	TATCACTTGT	GTGACGGGAC	GGTCGGAGTG	CGCGTGCCAG	GCAGAGAGAC	GCCCGCGGAC	GAGAGGCCAG	AATTCCGCTG	ATGACTATGC	TGCCGACGTA	ATGACCAGAA	GTTCTCGCGC	CAGGAGGTCT	GAGGAGGCAG	CCGCGCACCT	CCGGGGCGGC	TGCGGCCGTG	CGGTACTGAA	CCAGGATGGT	ACCGTCCTGC	GGCCCGCCAC	ATTCAGTGGA	GCGTACCGCG	GTGCGGGTGG	ATAGTCCCGG	TCACGCAAGT	AGCACGGCTA	CGGATTATGG	GGCCCAACCG	TCCAATGTAA	TCTGATGACG	CGGCGCATTC	TAGCTGACGC	GTGTGTCGCC	GTGGGCGGTG	GCGGCCGGGT	AAGGAGGCCT	AACCCGCTTT
AJ0066-Cb_GW_gt0_kt0	CACTCCATCC	CGGCATTATA	CGTGGCCCTG	GTCGAGGTCT	TTGCTTCTTT	GGGGCCTATC	TCCCCGTGTC	ACTCCCCCAA	TCACCCACCC	GGGTAGGCCA	CGCATGCTCA	TATCACTTGT	GTGACAGAAC	GGTCGGAGTG	CGCGTGCCGG	GCAGAGAGAC	GCCCGCGGGC	GAGAGGCCAG	AATTCCGCTG	ATGACTATGC	TGCCGACGTA	ATGACCAGAA	GTTCTCGCGC	CAGGAAGTCT	GAGGAGGCAG	CCGCGCACCT	CCGGGGCGGC	TGCGGCCGTG	CGGTACTGAA	CCAGGATGGT	ACCGTCCTGC	GGCCCGCCAC	ATTCAGTGGA	GCGTACCGCG	GTGCGGGTGG	ATAGTCCCGG	TCACGCAAGT	AGCACGGCTA	CGGATTATGG	GGCCCATCCG	TCCAATGGGA	TCTGATGACG	CGGCGCATTC	TAGCCGACGC	GTGTGTCGCC	GTGGGCGGAG	GTAGCCGGGT	AAGGAGGCCT	AACCCGCTTT
AJ0070-Ca_GW_gt0_kt0	CACTCCATCC	CGGCATTATA	CGTGGCCCTG	GTCGAGGTCT	TTGCTCCTTT	GGGGCCTATC	TCCCCGTGTC	ACTCCCCCAA	TCACCCACCC	GGGTAGGCCA	AGCATGCTCA	TATCACTTGT	GTGACGGGAC	GGTCGGAGTG	CGCGTGCCGG	GCAGAGAGAC	GCCCGCGGGC	GAGAGGCCAG	AATTCCGCTG	ATGACTATGC	TGCCGACGTA	ATGACCAGAA	GTTCTCGCGC	TAGGAGGTCT	GAGGAGGCAG	CCGCGCACCT	CCGGGGCGGC	TGCGGCCGTG	CGGTACTGAG	CCAGGATGGT	ACCGTCCTGC	GGCCCGCCAC	ATTCAGTGGA	GCGTACCGCG	GTGCGGGTTG	ATAGTCCCGG	TCACGCAAGT	AGCACGGCTA	CGGATTATGA	GGCCCAACCG	TCCAATGGGA	TCTGATGACG	CGGCGCATTC	TAGCTGACGC	GTGTGTCGCC	GTGGGCGGTG	GCGGCCGGGT	AAGAAGGCCT	AACCCGCTTT
AJ0070-Cb_GW_gt0_kt0	CACTCCATCC	CGGCATTATA	CGTGGCCCTG	GTCGAGGTCT	TTGCTCCTTT	GGGGCCTATC	TCCCCGTGTC	ACTTCCCCAA	TCACCCACCC	GGGTAAGCCA	CGCATGCTCA	TATCACTTGT	GTGATGGGAC	GGTCGGAGTG	CGCGTGCCGG	GCAGAGAGAC	GCCCGCGGGC	GAGAGGCCAG	AATTCCGCTG	ATGACTATGC	TGCCGACGTA	ATGACCAGAA	GTTCTCGCGC	TAGGAGGTCT	GAGGAGGCAG	CCGCGCACCT	CTGGGGCGGC	TGCGGCCGTG	GGGTACTGAA	CCAGGATGGT	ACCGTCCTGC	GGCCCGCCAC	ATTCAGTAGA	GCGTACCGCG	GTGCGGGTGG	ATAGTCCCGG	TCACGCAAGT	AGCACGGCTA	CGGATTATGG	GGCCCAACCG	TCCAATGTAA	TCTGATGACG	CGGCGCATTC	TAGCTGACGC	GTGTGTCGCC	GTGGGCGGTG	GCGGCCGGGT	AAGGAGGCCT	AACCCGCTTT
AJ0071-Ca_GW_gt0_kt0	CACTCCATCC	CGGCATTATA	CGTGGCCCTG	GTCGAGGTCT	TTGCTCCTTT	GGGGCCTATC	TCCCCGTGTC	ACTCCCCCAA	TCACCCACTC	GGGTAGGCCA	AGCATGCTCA	TATCACTTGT	GTGACGAGAC	GGTCGGAGTG	CGCGTGCCGG	GCAGAGAGAC	GCCCGCGGGC	GAGAGGCCAG	AATTCCGCTG	ATGACTATGC	TGCCGACGTA	ATGACCAGAA	GTTCTCGCGC	CAGGAAGTCT	GAGGAGGCAG	CCGCGCACCT	CCGGGGCGGC	TGCGGCCGTG	CGGTACTGAA	CCAGGATGGT	ACCGTCCTGC	GGCCCGCCAC	ATTCAGTGGA	GCGTACCGCG	GTGCGGGTGG	ATAGTCCCGG	TCACGCAAGT	AGCACGGCTA	CGGATTGTGG	GGCCCAACCG	TCCAATGGAA	TCTGATGACG	CGGCGCATTC	TAGCTGACGC	GTGTGTCGCC	GTGGGCGGTG	GTGGCCGGGT	AAGGAGGCCT	AACCCGCTTT
AJ0071-Cb_GW_gt0_kt0	CACTCCATCC	CGGCATTATA	CGTGGCCCTG	GTCGAGGTCT	TTGCTCCTTT	GGGGCCTATC	TCCCCGTGTC	ACTCCCCCAA	TCACCCACCC	GGGTAGGCCA	AGCATGCTCA	TATCACTTGT	GTGACGGGAC	GGTCGGAGTG	CGCGTGCCGG	GCAGAGAGAC	GCCCGCGGGC	GAGAGGCCAG	AATTCCGCTG	ATGACTATGC	TGCCGACGTA	ATGACAAGAA	GTTCTCGCGC	CAGGAGGTCT	GAGGAGGAAG	CCGCGCACCT	CCGGGGAGGC	TGCGGCCGTG	CGGTACTGAA	CCAGGATGGT	ACCGTCCTGC	GGCCCGCCAC	ATTCAGTGGA	GCGTACCGCG	GTGCGGGTGG	ATAGTCCCGG	TCACGCAAGT	AGCACGGCTA	CGGATTATGG	GGCCCAACCG	TCCAATGGGA	TCTGATGACG	CGGCGCATTC	TAGCTGACGC	GTGTGTCGCC	GTGGGCGGTG	GTAGCCGGGT	AAGGAGGCCT	AACCCGCTTT
AJ0072-Ca_GW_gt0_kt0	CACTCCATCC	CGGCATTATA	CGTGGCCCTG	GTCGAGGTCT	TTGCTCCTTT	GGGGCCTATC	TCCCCGTGTC	ACTCCCCCAA	TCACCCACCC	GGGTAGGCCA	CACATGCTCA	TATCACTTGT	GTAACGGGAC	GGTCGGAGTG	CGCGTGCCGG	GCAGAGAGAC	GCCCGCGGGC	GAGAGGCCAG	AATTCCGCTG	ATGACTATGC	TGCCGACGTA	ATGACCAGAA	GTTCTCGCGC	CAGGAAGTCT	GAGGAGGCAG	CCGCGCACCT	CCGGGGCGGC	TGCGGCCGTG	CGGTACTGAA	CCAGGATGGT	ACCGTCCTGC	GGCCCGCCAC	ATTCAGTGGA	GCGTTCCGCG	GTGCGGGTGG	ATAGTCCCGG	TCACGCAAGT	AGCACGGCTA	CGGAATATGG	GGCCCAACCG	TCCAATGTGA	TCTGATGACG	CGGCGCATTC	TAGCTGACGC	GTGTGTCGCC	GTGGGCGGTG	GTGGCCGGGT	AAGGAGGCCT	AACCCGCTTT
AJ0072-Cb_GW_gt0_kt0	CACTCCATCC	CGGCATTATA	CGTGGCCCTG	GTCGAGGTCT	TTGCTCCTTT	GGGGCCTATC	TCCCCGTGTC	ACTCCCCCAA	TCACCCACCC	GGGTAAGCCA	CGCATGCTCA	TATCACTTGT	TTGATGGGAC	GGTCGGAGTG	CGCGTGCCGG	GCAGAGAGAC	GCCCGCGGGC	GAGAGGCCAG	AATTCCGCTG	ATGACTATGC	TGCCGACGTA	ATGACCAGAA	GTTCTCGCGC	CAGGGGGTCT	GAGGAGGCAG	CCGCGCACCT	CCGGGGCGGC	TGCGGCCGTG	CGGTACTGGA	CCAGGATGGT	ACCGTCCTGC	GGCCCGCCAC	ATTCAGTGGA	GCGTACCGCG	GTGCGGGTGG	ATAGTCCCGG	TCACGCAAGT	AGCACGGCTA	CGGATTATGG	GGCCCAACCG	TCCAATGGAA	TCTGATGACG	CGGCGCATTC	TAGCTGACGC	GTGAGTCGCC	GTGGGCGGAG	GTGGCCGGGT	AAGGAGGCCT	AACCCGCTTT
AJ0074-Ca_GW_gt0_kt2	CACTCCATCC	CGGCATTATA	CGTGCCCCTG	GTCGAGGTCT	TTGCTCCTTT	GGGGCCTATC	TCCCCGTGTC	ACTCTCCCAA	TCACCCACCC	GGGTAGGCCA	CGCATGCTCA	TATCACTTGT	GTGACGGGAC	GGTCGGAGTG	CGCGTGCCGG	GCAGAGAGAC	GCCCGCGGGC	GAGAGGCCAG	AATTCCGCTG	ATGACTATGC	TGCCGACGTA	ATGACCAGAA	GTTCTCGCGC	CAGGAGGTCT	GAGGAGGCAG	CCGCGCACCT	CTGGGGCGGT	TGCGGCCGTG	CGGTACTGAA	CCAGGATGGT	ACCGTCCTAC	GGCCCGCCAC	ATGCAGTGGA	GCGTACCGCG	GTGCGGGTGG	ATAGTCCCGG	TCACGCAAGT	AGCACGGCTA	CGGGTTATGG	GGCCCAACCG	TCCAATGGAA	GCTGATGACG	CGGCGCATTC	TAGCTGACGC	GTGTGTCGCC	GTGGGCGGTG	GTGGCCGGGT	AAGGAGGTCT	AACCCGCTTT
AJ0074-Cb_GW_gt0_kt2	CACTCCATCC	CGGGATTATA	CGTGGCCCTG	GTCGAGGTCT	TCGCTCCTTT	GGGGCCTATC	TCCCCGTGTC	ACTCTCCCAA	TCACCCACCC	GGGTAGGCCA	CGCATGCACA	TATCACTTGT	GTGACGGGAT	GGTCGGAGTG	CGCGTGCCGG	GCAGAGAGAC	GCCCGCGGGC	GAGAGGCCAG	AATTCCGCTG	ATGACTATGC	TGCCGACGTA	AAGACCAGAA	GTTCTCGCGC	CAGGAGGTCT	GAGGAGGCAG	CCGCGCACCT	CCGGGGCGGC	TGCGGCCGTG	CGGTACTGAA	CCAGGATGGT	ACCGTCCTAC	GGCCCGCCAC	ATTCAGTGGA	GCGTACCGCG	GTGCGGGTGG	ATAGTCCCGG	TCACGCAAGT	AGCACGGCTA	CGGGTTATGG	GGCCCCACCG	TCCAATGGAA	GCTGATGACG	CGGCGCATTC	TAGCTGACGC	GTGTGTCGCC	GTGGGCGGTG	GTGGCCGGGT	AAGGAGGCCT	AACCCGCTTT
AJ0085-Ca_GW_gt0_kt0	CACTCCATCC	CGGCATTATA	CGTGGCCCTG	GTCGAGGTCT	TTGCTCCTTT	GGGGCCTATC	TCCCCGTGTC	ACTCCCCCAA	TCACCCACCC	GGGTAGGCCA	AGCATGCTCA	TATCACTTGT	GTGACGGGAC	GGTCGGAGTG	CGCGTGCCAG	GCAGAGAGAC	GCCCGCGGAC	GAGAGGCCAG	AATTCCGCTG	ATGACTATGC	TGCCGACGTA	ATGACCAGAA	GTTCTCGCGC	CAGGAGGTCT	GAGGAGGCAG	CCGCGCACCT	CCGGGGCGGC	TGCGGCCGTG	CGGTACCGGA	CCAGGATGGT	ACCGTCCTGC	GGCCCGCCAC	ATTCAGTGGA	GCGTACCGCG	GTGCGGGTGG	ATAGTCCCGG	TCACGCAAGT	AGCACGGCTA	CGGATTATGG	GGCCCAACCG	TCCAATGGAA	TCTGATGACG	CGGCGCATTC	TAGCTGACGC	GTGTGTCGCC	GTGGGCGGTG	GCGGCCGGGT	AAGGAGGTCT	AACCCGCTTT
AJ0085-Cb_GW_gt0_kt0	CACTCCATCC	CGGCATTATA	CGTGGCCCTG	GTCGAGGTCT	TTGCTTCTTT	GGGGCCTATC	TCCCCGTGTC	ACTCCCCCAA	TCACCCACCC	GGGTAGGCCA	CGCATGCTCA	TATCTCTTGT	GTGACGGGAC	GGTCGGAGTG	CGCGTGCCGG	GCAGAGAGAC	GCCCGCGGGC	GAGAGGCCAG	AATTCCGCTG	ATGACTATGC	TGCCGACGTA	ATGACCAGAA	GTTCTCGCGC	TAGGAGGTCT	GAGGAGGCAG	CCGCGCACCT	CTGGGGCGGC	TGCGGCCGTG	GGGTACTGAA	CCAGGATGGT	ACCGTCCTGC	GGCCCGCCAC	ATTCAGTAGA	GCGTACCGCG	GTGCGGGTGG	ATAGTCCCGG	TCACGCAAGT	AGCACGGCTA	CGGATTATGG	GGCCCAACCG	TCCAATGTAA	TCTGATGACG	CGGCGCATTC	TAGCTGACGC	GTGTGTCGCC	GTGGGCGGTG	GCGGCCGGGT	AAGGAGGCCT	AACCCGCTTT
AJ0086-Ca_GW_gt0_kt0	CACTCCATCC	CGGCATTATA	CGTGGCCCTG	GTCGAGGTCT	TTGCTCCTTT	GGGGCCTATC	TCCCCGTGTC	ACTCCCCCAA	TCACCCACCC	GGGTAGGCCA	CGCATGCTCA	TATCACTTGT	GTGACAGAAC	GGTCGGAGTG	CGCGTGCCGG	GCAGAGAGAC	GCCCGCGGGC	GAGAGGCCAG	AATTCCGCTG	ATGACTATGC	TGCCGACGTA	ATGACCAGAA	GTTCTCGCGC	CAGGAAGTCT	GAGGAGGCAG	CCGCGCACCT	CCGGGGCGGC	TGCGGCCGTG	CGGTACTGAA	CCAGGATGGT	ACCGTCCTGC	GACCCGCCAC	ATTCAGTGGA	GCGTACCGCG	GTGCGGGTGG	ATAGTCCCGG	TCACACAAGT	AGCACGGCTA	CGGATTATGG	GGCCCAACCG	TCCAATGTAA	TCTGATGACG	CGGCGCATTC	TAGCTGACGC	GTGTGTCGCC	GTGGGCGGTG	GTGGCCGGGT	AAGGAGGCCT	AACCCGCTTT
AJ0086-Cb_GW_gt0_kt0	CACTCCATCC	CGGCATTATA	CGTGGCCCTG	GTCGAGGTCT	TTGCTCCTTT	GGGGCCTATC	TCCCCGTGTC	ACTCTCCCAA	TCACCCGCCC	GGGTAGGCCA	CGCATGCTCA	TATCACTTGT	GTGACGGGAC	GGTCGGAGTA	CGCGTGCCGG	GCAGAGAGAC	GCCCGCGGGC	GAGAGGCCAG	AATTCCGCTG	ATGACTATGC	TGCCGACGTC	ATGACCAGAA	GTTCTCGCGC	CAGGAGGTCT	GAGGAGGCAG	CCGCGCACCT	CCGGGGCGGC	TGCGGCCGTG	CGGTACTGAA	CCAGGATGGT	ACCGTCCTGC	GACCCGCCAC	ATTCAGTAGA	GCGTACCGCG	GTGCGGGTGG	ATAGTCCCGG	TCACGCAAGT	AGCACGGCTA	CGGATTATGG	GGCCCAACCG	TCCAATGGAA	TCTGATGACG	CGGCGCATTC	TAGCTGACGC	GTGTGTCGCC	GTGGGCGGTG	GCAGCCGGGT	AAGGAGGCCT	AACCCGCTTT
AJ0088-Ca_GW_gt0_kt0	CACTCCATCC	CGGCATTATA	CGTGGCCCTG	GTCGAGGTCT	TTGCTCCTTT	GGGGCCTATC	TCCCCGTGTC	ACTCCCCCAA	TCACTCACCC	GGGTAGGCCA	CGCATGCTCA	TATCACTTGG	GTGACGGGAC	GGTCGGAGTG	CGCGTGCCGG	GCAGAGAGAC	GCCCGCGGGC	GAGAGGCCAG	AATTCCGCTG	ATGACTATGC	TGCCGACGTA	ATGACCGGAA	GTTCTCGCGC	CAGGAGGTCT	GAGGAGGCAG	CCGCGCACCT	CCGGGGCGGC	TGCGGCCGTG	CGGTACTGGA	CCAGGATGGT	ACCGTCCTGC	GGCCCGCCAC	ATTCAGTAGA	GCGTACCGCG	GTGCGGGTGG	ATAGTCCCGG	TCACGCAAGT	AGCACGGCTA	CGGATTATGG	GGCCCAACCG	TCCAATGTGA	TCTGATGACG	CGGCGCATTC	TAGCTGACGC	GTGTGTCGCC	GTGGGCGGTG	GTGGCCGGGT	AAGGAGGCCT	AACCCGCTTT
AJ0088-Cb_GW_gt0_kt0	CACTCCATCC	CGGCATTATA	CGTGGCCCTG	GTCGAGGTCT	TTGCTCCTTT	GGGGCCTATC	TCCCCGTGTC	ACTCCCCCAA	TCACCCACCC	GGGTAAGCCA	CGCATGCTCA	TATCACTTGT	GTGACGGGAC	GGTCGGAGTG	CGCGTGCCGG	GCAGAGAGAC	GCCCGCGGGC	GAGAGGCCAG	AATTCCGCTG	ATGACTATGC	TGCCGACGTA	ATGACCAGAA	GTTCTCGCGC	CAGGAGGTCT	GAGGAGGCAG	CCGCGCACCT	CCGGGGCGGC	TGCGGCCGTG	CGGTACTGAA	CCAGGATGGT	ACCGTCCTGC	GGCCCGCCAC	ATTCAGTAGA	GCGTACCGCG	GTGCGGGTGG	ATAGTCCCGG	TCATGCAAGT	AGCACGGCTA	CGGATTATGG	GGCCCAACCG	TCCAATGGGA	TCTGATGACG	CGGCGCATTC	TAGCTGACAC	GTGTGTCGCC	GTGGGCGGTG	GTGGCCGGGT	AAAGAGGCCT	AACCCGCTTT
AJ0096-Ca_GW_gt0_kt0	CACTCCATCC	CGGCATTATA	CGTGGCCCTG	GTCGAGGTCT	TTGCTCCTTT	GGGGCCTATC	TCACCGTGTC	ACTCCCCTAA	TCACCCACCC	GGGTAGGCCA	AGCATGCTCA	TATCACTTGT	GTGACGGGAC	GGTCGGAGTG	CGCGTGCCGG	GCAGAGAGAC	GCCCGCGGGC	GAGAGGCCAG	AATTCCGCTG	ATGACTATGC	TGCCGACGTA	ATGACCAGAA	GTTCTCGCGC	TAGGAGGTCT	GAGGAGGCAG	CCGCGCACCT	CCGGGGCGGC	TGCGGCCGTG	CGGTACTGGA	CCAGGATGGT	ACCGTCCTGC	GGCCCGCCAC	ATTCAGTAGA	GCGTACCGCG	GTGCGGGTGG	ATAGTCCCGG	TCACGCAAGT	AGCACGGCTA	CGGATTATGG	GGCCCAACCG	TCCAATGTAA	TCTGATGACG	CGGCGCATTC	TAGCTGACGC	GTGTGTCGCC	GTGGGCGGTG	GTAGCCGGGT	AAGGAGGCCT	AACCCGCTTT
AJ0096-Cb_GW_gt0_kt0	CACTCCATCC	CGGCATTATA	CGTGGCCCTG	GTCGAGGTCT	TTGCTTCTTT	GGGGCCTATC	TCCCCGTGTC	ACTCCCCCAA	TCACTCACCC	GGGTAGGCCA	CGCATGCTCA	TATCACTTGT	GTGGCGGGAC	GGTCGGAGTG	CGCGTGCCGG	GCAGAGAGAC	GCCCGCGGGC	GAGAGGCCAG	AATTCCGTTG	ATGACTATGC	TGCCGACGTA	ATGACCAGAA	GTTCTCGCGC	CAGGAGGTCT	GAGGAGGCAG	CCGCGCACCT	CCGGGGCGGC	TGCGGCCGTG	CGGTACTGGA	CCAGGATGGT	ACCGTCCTGC	GGCCCGCCAC	ATTCAGTGGA	GCGTACCGCG	GTGCGGGTGG	ATAGTCCCGG	TCACGCAAGT	AGCACGGCTA	CGGATTATGG	GGCCCAACCG	TCCAATGGAA	TCTGATGACG	CGGCGCATTC	TAGCTGACGC	GTGTGTCGCC	GTGGGCGGTG	GTGGCCGGGT	AAGGAGGCCT	AACCCGCTTT
AJ0098-Ca_GW_gt0_kt0	CACTCCATCC	CGGCATTATA	CGTGGCCCTG	GTCGAGGTCT	TTGCTCCTTT	GGGGCCTATC	TCCCCGTGTC	ACTCCCCCAA	TCACCCACCC	GAGTAGGCCA	CGCATGCTCA	TATCACTTGT	GTGACGGGAC	GGTCGGAGTG	CGCGTGCCGG	GCAGAGAGAC	GCCCGCGGGC	GAGAGGCCAG	AATTCCGCTG	ATGACTATGC	TGCCGACGTA	ATGACCAGAA	GTTCTCGCGC	TAGGAGGTCT	GAGGAGGCAG	CCGCGCACCT	CCGGGGCGGC	TGCGGCCGTG	CGGTACCGGA	CCAGGATGGT	ACCGTCCTAC	GGCCCGCCAC	ATTCAGTAGA	GCGTACCGCG	GTGCGGGTGG	ATAGTCCCGG	TCACGCAAGT	AGCACGGCTA	CGGATTATGG	GGCCCAACCG	TCCAATGTAA	TCTGATAACG	CGGCGCATTC	TAGCTGACGC	GTGTGTCGCC	GTGGGCGGTG	GTGGCCGGGT	AAGGAGGCCT	AACCCGCATT
AJ0098-Cb_GW_gt0_kt0	CACTCCATCC	CGGCATTATA	CGTGGCCCTG	GTCGAGGTCT	TTGCTCCTTT	GGGGCCTATC	TCCCCGTGTC	ACTTCCCCAA	TCACCCACCC	GGGTAAGCCA	CGCATGCTCA	TATCACTTGT	GTGATGGGAC	GGTCGGAGTG	CGCGTGCCGG	GCAGAGAGAC	GCCCGCGGGC	GAGAGGCCAG	AATTCCGCTG	ATGACTATGC	TGCCGACGTA	ATGACCAGAA	GTTCTCGCGC	TAGGAGGTCT	GAGGAGGCAG	CCGCGCACCT	CTGGGGCGGC	TGCGGCCGTG	GGGTACTGAA	CCAGGATGGT	ACCGTCCTGC	GGCCCGCCAC	ATTCAGTAGA	GCGTACCGCG	GTGCGGGTGG	ATAGTCCCGG	TCACGCAAGT	AGCACGGCTA	CGGATTATGG	GGCCCAACCG	TCCAATGTAA	TCTGATGACG	CGGCGCATTC	TAGCTGACGC	GTGTGTCGCC	GTGGGCGGTG	GCGGCCGGGT	AAGGAGGCCT	AACCCGCTTT
AJ0099-Ca_GW_gt0_kt0	CACTCCATCC	CGGCATTATA	CGTGGCCCTG	GTCGAGGTCT	TTGCTCCTTT	GGGGCCTATC	TCCCCGTGTC	ACTTCCCCAA	TCACCCACCC	GGGTAAGCCA	CGCATGCTCA	TATCACTTGT	GTGATGGGAC	GGTCGGAGTG	CGCGTGCCGG	GCAGAGAGAC	GCCCGCGGGC	GAGAGGCCAG	AATTCCGCTG	ATGACTATGC	TGCCGACGTA	ATGACCAGAA	GTTCTCGCGC	TAGGAGGTCT	GAGGAGGCAG	CCGCGCACCT	CCGGGGCGGC	TGCGGCCGTG	CGGTACTGGA	CCAGGATGGT	ACCGTCCTGC	GGCCCACCAC	ATTCAGTGGA	GCGTACCGCG	GTGCGGGTGG	ATAGTCCCGG	TCACGCAAGT	AGCACGGCTA	CGGATTATGG	GGCCCAACCC	TCCAATGGAC	TCTGATGACG	CGGCGCATTC	TAGCTGACGC	GTGAGTCGCC	GTGGGCGGTT	GTGGCCGGGT	AAGGAGGCCT	AACCCGCTTT
AJ0099-Cb_GW_gt0_kt0	CACTCCATCC	CGGCATTATA	CGTGGCCCTG	GTCGAGGTCT	TTGCTCCTTT	GGGGCCTATC	TCCCCGTGTC	ACTCCCCCAA	TCACCCACCC	GGGTAGGCCA	AGCATGCTCA	TATCACTTGT	GTGACGGGAC	GGTCGGAGTG	CGCGTGCCGG	GCAGAGAGAC	GCCCGCGGGC	GAGAGGCCAG	AATTCCGCTG	ATGACTATGC	TGCCGACGTA	ATGACAAGAA	GTTCTCGCGC	CAGGAGGTCT	GAGGAGGAAG	CCGCGCACCT	CCGGGGAGGC	TGCGGCCGTG	CGGTACTGAA	CCAGGATGGT	ACCGTCCTGC	GGCCCGCCAC	ATTCAGTGGA	GCGTACCGCG	GTGCGGGTGG	ATAGTCCCGG	TCACGCAAGT	AGCACGGCTA	CGGATTATGG	GGCCCAACCG	TCCAATGGGA	TCTGATGACG	CGGCGCATTC	TAGCTGACGC	GTGTGTCGCC	GTGGGCGGTG	GTGGCCGGGT	AAGGAGGCCT	AACCCGCTTT
AJ0100-Ca_GW_gt0_kt0	CACTCCATCC	CGGCATTATA	CGTGGCCCTG	GTCGAGGTCT	TTGCTCCTTT	GGGGCCTATC	TCCCCGTGTC	ACTCCCCCAA	TCACCCACCC	GGGTAGGCCA	CGCATGCTCA	TATCACTTGG	GTGACGGGAC	GGTCGGAGTG	CGCGTGCCGG	GCAGAGAGAC	GCCCGCGGGC	GAGAGGCCAG	AAATCCGCTG	ATGACTATGC	TGCCGACGTA	ATGACCAGAA	GTTCTCGCGC	CAGGAGGTCT	GAGGAGGCAG	CCGCGCACCT	CCGGGGCGGC	TGCGGCCGTG	CGGTACTGAA	CCAGGATGGT	ACCGTCCTGC	GGCCCGCCAC	ATTCAGTGGA	GCGTACCGCG	GTGCGGGTGG	ATAGTCCCGG	TCACGCAAGT	AGCACGGCTA	CGGATTATGG	GGCCCATCCG	TCCAATGGGA	TCTGATGACG	CGGCGCATTC	TAGCTGACGC	GTGTGTCGCC	GTGGGCGGTG	GCGGCCGGGT	AAGGAGGCCT	AACCCGCTTT
AJ0100-Cb_GW_gt0_kt0	CACTCCATCC	CGGCATTATA	CGTGGCCCTG	GTCGAGGTCT	TTGCTCCTTT	GGGGCCTATC	TCACCGTGTC	ACTCCCCCAA	TCACCCACCC	GGGTAGGCCA	AGCATGCTCA	TATCACTTGT	GTGACGGGAC	GGTCGGAGTG	CGCGTGCCGG	GCAGAGAGAC	GCCCGCGGGC	GAGAGGCCAG	AATTCCGCTG	ATGACTATGC	TGCCGACGTA	ATGACCAGAA	GTTCTCGCGC	TAGGAGGTCT	GAGGAGGCAG	CCGCGCACCT	CCGGGGCGGC	TACGGCCGTG	CGGTACTGGA	CCAGGATGGT	ACCGTCCTGC	GGCCCGCCAC	ATTCAGTAGA	GCGTACCGCG	GTGCGGGTGG	ATAGTCCCGG	TCACGCAAGT	AGCACGGCCA	CGGATTATGG	GGCCCAACCG	TCCAATGGGA	TCTGATGACG	CGGCGCATTC	TAGCTGACAC	GTGTGTCGCC	GTGGGCGGTG	GTGGCCGGGT	AAGGAGGCCT	AACCCGCTTT
AJ0101-Ca_GW_gt0_kt0	CACTCCATCC	CGGCATTATA	CGTGGCCCTG	GTCGAGGTCT	TTGCTCCTTT	GGGGCCTATT	TCCCCGTGTC	ACTCCCCCAA	TCACCCACCC	GGGTAGGCTA	CGCATGCTCA	TATCACTTGT	GTGACGGGAC	TGTCGGAGTG	CGCGCGCCGG	GCAGAGAGAC	GCCCGCGGGC	GAGAGGCCAG	AATTCCGCTG	ATGACTATGC	TGCCGACGTA	ATGACCAGAA	GTTCTCGCGC	CAGGAAGTCT	GAGGAGGCAG	CCGCGCACCT	CCGGGGCGGC	TGCGGCCGTG	CGGTACTGAA	CCAGGATGGT	ACCGTCCTGC	GGCCCGCCAC	ATTCAGTAGA	GCGTACCGCG	GTGCGGGTGG	ATAGTCCCGG	TCACGCAAGT	AGCACGGCTT	CGGATTATGG	GGCCCAACCG	TCCAATGGAA	TCTGATGACG	CGGCGCATTC	TAGCTGTCGC	GTGTGTCGCC	GTGGGCGGTG	GTGGCCGGGT	AAGGAGGCCT	AACCCGCTTT
AJ0101-Cb_GW_gt0_kt0	CACTCCATCC	CGGCATTATA	CGTGGCCCTG	GTCGAGGTCC	TTGCTCCTTT	GGGGCCTATC	TCCCCGTGTC	ACTCCCCCAA	TCACCCACCC	GGGTAAGCCA	CGCATGCTCA	TATCACTTGT	GTGACGGGAC	GGTCGGAGTG	CGCGTGCCGG	GCAGAGAGAC	GCCCGCGGGC	GAGAGGCCAG	AATTCCGCTG	ATGACTATGC	TGCCGACGTA	ATGACCAGAA	GTTCTCGCGC	CAGGAGGTCT	GAGGAGGCAG	CCGCGCACCT	CCGGGGCGGC	TGCGGCCGTG	CGGTACTGAA	CCAGGATGGT	ACCGTCCTGC	GGCCCGCCAC	ATTCAGTAGA	GCGTACCGCG	GTGCGGGTGG	ATAGTCCCGG	TCACGCAAGT	AGCACGGCTA	CGGATTATGG	GGCCCAACCC	TCCAATGTAA	TCTGATGACG	CGGCGCATTC	TAGCTGACGC	GTGTGTCGCC	GTGGGCGGAG	GTAGCCGGGT	AAGGAGGCCT	AACCCGCTTT
AJ0102-Ca_GW_gt0_kt0	CACTCCATCC	CGGCATTATA	CGTGGCCCTG	GTCGAGGTCT	TTGCTCCTTT	GGGGCCTATC	TCCCCGTGTC	ACTTCCCCAA	TCACCCACCC	GGGTAGGCCA	CGCATGCTCA	TATCACTTGT	GTGACGGGAC	GGTCGGAGTG	CGCGTGCCAG	GCAGAGAGAC	GCCCGCGGGC	GAGAGGCCAG	AATTCCGCTG	ATGACTATGC	TGCCGACGTA	ATGACCAGAA	GTTCTCGCGC	CAGGAGGTCT	GAGGAGGCAG	CCGCGCACCT	CCGGGGCGGC	TGCGGCCGTG	CGGTACCGGA	CCAGGATGGT	ACCGTCCTGC	GGCCCGCCAC	ATTCAGTGGA	GCGTACCGCG	GTGCGGGTGG	ATAGTCCCGG	TCACGCAAGT	AGCACGGCTA	CGGATTATGG	GGCCCAACCG	TCCAATGTAA	TCTGATGACG	CGGCGCATTC	TAGCTGACGC	GTGTGTCGCC	GTGGGCGGTG	GCGGCCGGGT	AAGGAGGTCT	AACCCGCTTT
AJ0102-Cb_GW_gt0_kt0	CACTCCATCC	CGGCATTATA	CGTGGCCCTG	GTCGAGGTCT	TTGCTCCTTT	GGGGCCTATC	TCCCCGTGTC	ACTCCCCCAA	TCACCCACCC	GGGTAAGCCA	CGCATGCTCA	TATCACTTGT	GTGACGGGAC	GGTCGGAGTG	CGCGTGCCGG	GCAGAGAAAC	GCCCGCGGGC	AAGAGGCCAG	AATTCCGCTG	ATGACTATGC	TGCCGACGTA	ATGACCAGAA	GTTCTCGCGC	CAGGAGGTCT	GAGGAGGCAG	CCGCGCACCT	CCGGGGCGGC	TGCGGCCGTG	CGGTACTGGA	CCAGGATGGT	ACCGTCCTAC	GGCCCGCCAC	ATTCAGTAGA	GCGTTCCGCG	GTGCGGGTGG	ATAGTCCCGG	TCACGCAAGT	AGCACGGCCA	CGGATTATGG	GGCCCAACCG	TCCAATGTAA	TCTGATGACG	CGGCGCATTC	TAGCTGACGC	GTGTGTCGCC	GTGGGCGGTG	GTGGCCGGGT	AAGGAGGCCT	AACCCGCTTT
AJ0105-Ca_GW_gt0_kt0	CACTCCATCC	CGGCATTATA	CGTGGCCCTG	GTCGAGGTCT	TTGCTTCTTT	GGGGCCTATC	TCCCCGTGTC	ACTCTCCCAA	TCACCCACCC	GGGTAAGCCA	CGCATGCTCA	TATCACTTGT	GTGACGGGAC	GGTCGGAGTG	CGCGTGCCGG	GCAGAGAGAC	GCCCGCGGGC	GAGAGGCCAG	AATTCCGCTG	ATGACTATGC	TGCCGACGTA	ATGACCAGAA	GTTCTCGCGC	CAGGAAGTCT	GAGGAGGCAG	CCGCGCACCT	CCGGGGCGGC	TGCGGCCGTG	CGGTACTGAA	CCAGGATGGT	ACCGTCCTGC	GGCCCGCCAC	ATTCAGTAGA	GCGTACCGCG	GTGCGGGTGG	ATAGTCCCGG	TCACGCAAGT	AGCACGGCTA	CGGATTATGG	GGCCCAACCG	TCCAATGGGA	TCTGATGACG	CGGCGCATTC	TAGCTGACGC	GTGTGTCGCC	GTGGGCGGAG	GTGGCCGGGT	AAGGAGGCCT	AACCCGCTTT
AJ0105-Cb_GW_gt0_kt0	CACTCCATCC	CGGCATTATA	CGTGGCCCTG	GTCGAGGTCT	TTGCTCCTTT	GGGGCCTATC	TCCCCGTGTC	ACTCCCCCAA	TCACCCACCC	GGGTAGGCCA	AGCATGCTCA	TATCACTTGT	GTGACGGGAC	GGTCGGAGTG	CGCGTGCCGG	GCAGAGAGAC	GCCCGCGGGC	GAGAGGCCAG	AATTCCGCTG	ATGACTATGC	TGCCGACGTA	ATGACCAGAA	GTTCTCGCGC	TAGGAGGTCT	GAGGAGGCAG	CCGCGCACCT	CCGGGGCGGC	TGCGGCCGTG	CGGTACTGAG	CCAGGATGGT	ACCGTCCTGC	GGCCCGCCAC	ATTCAGTGGA	GCGTACCGCG	GTGCGGGTGG	ATAGTCCCGG	TCACGCAAGT	AGCACGGCTA	CGGATTATGG	GGCCCAACCG	TCCAATGTAA	TCTGATGACG	CGGCGCATTC	TAGCTGACGC	GTGTGTCGCC	GTGGGCGGTG	GTGGCCGGGT	AAGGAGGCCT	AACCCGCTTT
AJ0107-Ca_GW_gt0_kt0	CACTCCATCC	CGGCATTATA	CGTGGCCCTG	GTCGAGGTCT	TTGCTCCTTT	GGGGCCTATC	TCCCCGTGTC	ACTCCCCCAA	TCACCCACCC	GGGTAAGCCA	CGCATGCTCA	TATCACTTGT	TTGATGGGAC	GGTCGGAGTG	CGCGTGCCGG	GCAGAGAGAC	GCCCGCGGGC	GAGAGGCCAG	AATTCCGCTG	ATGACTATGC	TGCCGACGTA	ATGACCAGAA	GTTCTCGCGC	CAGGGGGTCT	GAGGAGGCAG	CCGCGCACCT	CCGGGGCGGC	TGCGGCCGTG	CGGTACTGGA	CCAGGATGGT	ACCGTCCTGC	GGCCCGCCAC	ATTCAGTGGA	GCGTACCGCG	GTGCGGGTGG	ATAGTCCCGG	TCACGCAAGT	AGCACGGCTA	CGGATTATGG	GGCCCAACCG	TCCAATGTGA	TCTGATGACG	CGGCGCATTC	TAGCCGACGC	GTGTGTCGCC	ATGGGCGGTG	GCGGCCGGGT	AAGGAGGCCT	AACCCGCTTT
AJ0107-Cb_GW_gt0_kt0	CACTCCATCC	CGGCATTATA	CGTGGCCCTG	GTCGAGGTCT	TTGCTCCTTT	GGGGCCTATT	TCCCCGTGTC	ACTCCCCCAA	TCACCCACCC	GGGTAGGCTA	CGCATGCTCA	TATCACTTGT	GTGACGGGAC	TGTCGGAGTG	CGCGCGCCGG	GCAGAGAGAC	GCCCGCGGGC	GAGAGGCCAG	AATTCCGCTG	ATGACTATGC	TGCCGACGTA	ATGACCAGAA	GTTCTCGCGC	CAGGAAGTCT	GAGGAGGCAG	CCGCGCACCT	CCGGGGCGGC	TGCGGCCGTG	CGGTACTGAA	CCAGGATGGT	ACCGTCCTGC	GGCCCGCCAC	ATTCAGTGGA	GCGTACCGCG	GTGCGGGTGG	ATAGTCCCGG	TCACACAAGT	AGCACGGCTA	CGGATTATGG	GGCCCAACCG	TCCAATGTAA	TCTGATGACG	CGGCGCATTC	TAGCTGACGC	GTGTGTCGCC	GTGGGCGGTG	GTGGCCGGGT	AAGGAGGCCT	AACCCGCTTT
AJ0109-Ca_GW_gt0_kt0	CACTCCATCC	CGGCATTATA	CGTGGCCCTG	GTCGAGGTCC	TTGCTCCTTT	GGGGCCTATC	TCCCCGTGTC	ACTCCCCCAA	TCACCCACCC	GGGTAAGCCA	CGCATGCTCA	TATCACTTGT	GTGGCGGGAC	GGTCGGAGTG	CGCGTGCCGG	GCAGAGAGAC	GCCCGCGGGC	GAGAGGCCAG	AATTCCGCTG	ATGACTATGC	TGCCGACGTA	ATGACCAGAA	GTTCTCGCGC	CAGGGGGTCT	GAGGAGGCAG	CCGCGCACCT	CCGGGGCGGC	TACGGCCGTG	CGGTACTGGA	CCAGGATGGT	ACCGTCCTGC	GGCCCGCCAC	ATTCAGTGGA	GCGTTCCGCG	GTGCGGGTGG	ATAGTCCCGG	TCACGCAAGT	AGCACGGCCA	CGGATTATGG	GGCCCAACCG	TCCAATGTAA	TCTGATGACG	CGGCGCATTC	TAGCTGACGC	GCGTGTCGCC	GTGGGCGGTG	GTGGCCGGGT	AAGGAGGCCT	AACCCGCTTT
AJ0109-Cb_GW_gt0_kt0	CACTCCATCC	CGGCATTATA	CGTGGCCCTG	GTCAAGGTCT	TTGCTCCTTT	GGGGCCTATC	TCCCCGTGTC	ACTCCCCTAA	TCACCCACCC	GGGTAGGCCA	AGCATGCTCA	TATCACTTGT	GTGACGGGAC	GGTCGGAGTG	CGCGTGCCAG	GCAGAGAGAC	GCCCGCGGGC	GAGAGGCCAG	AATTCCGCTG	ATGACTATGC	TGCCGACGTA	ATGACCAGAA	GTTCTCGCGC	TAGGAGGTCT	GAGGAGGCAG	CCGCGCACCT	CCGGGGCGGC	TGCGGCCGTG	CGGTACCGGA	CCAGGATGGT	ACCGTCCTGC	GGCCCGCCAC	ATTCAGTGGA	GCGTACCGCG	GTGCGGGTGG	ATAGTCCCGG	TCACGCAAGT	AGCACGGCTA	CGGATTATGG	GGCCCAACCG	TCCAATGGGA	TCTGATGACG	CGGCGCATTC	TAGCTGACGC	GTGTGTCGCC	GTGGGCGGAG	GTAGCCGGGT	AAGGAGGCCT	AACCCGCTTT
AJ0115-Ca_GW_gt0_kt0	CACTCCATCC	CGGCATTATA	CGTGGCCCTG	GTCGAGGTCT	TTGCTCCTTT	GGGGCCTATC	TCCCCGTGTC	ACTCTCCCAA	TCACCCACCC	GGGTAGGCCA	CGCATGCTCA	TATCACTTGT	GTGACGGGAC	GGTCGGAGTG	CGCGTGCCAG	GCAGAGAGAC	GCCCGCGGGC	GAGAGGCCAG	AATTCCGCTG	ATGACTATGC	TGCCGACGTA	ATGACCAGAA	GTTCTCGCGC	CAGGAGGTCT	GAGGAGGCAG	CCGCGCACCT	CTGGGGCGGC	TGCGGCCGTG	CGGTACTGGA	CCAGGATGGT	ACCGTCCTGC	GGCCCGCCAC	ATTCAGTGGA	GCGTACCGCG	GTGCGGGTGG	ATAGTCCCGG	TCACGCAAGT	AGCACGGCTA	CGGATTATGG	GGCCCAACCC	TCCAATGGAA	TCTGATGACG	CGGCGCATTC	TAGCTGACGC	GTGAGTCGCC	GTGGGCGGTG	GCGGCCGGGT	AAGGAGGCCT	AACCCGCTTT
AJ0115-Cb_GW_gt0_kt0	CACTCCATCC	CGGCATTATA	CGTGGCCCTG	GTCGAGGTCT	TTGCTCCTTT	GGGGCCTATC	TCCCCGTGTC	ACTCCCCCAA	TCACCCACCC	GGGTAGGCCA	CGCATGCTCA	TATCACTTGT	GTGACGGGAC	GGTCGGAGTG	CGCGTGCCGG	GCAGAGAGAC	GCCCGCGGGC	GAGAGGCCAG	AATTCCGCTG	ATGACTATGC	TGCCGACGTA	ATGACCAGAA	GTTCTCGCGC	CAGGAAGTCT	GAGGAGGCAG	CCGCGCACCT	CCGGGGCGGC	TGCGGCCGTG	CGGTACTGGA	CCAGGATGGT	ACCGTCCTGC	GGCCCGCCAC	ATTCAGTGGA	GCGTACCGCG	GTGCGGGTGG	ATAGTCCCGG	TCACGCAAGT	AGCACGGCTA	CGGATTATGG	GGCCCAACCC	TCCAATGGAA	TCTGATGACG	CGGCGCATTC	TAGCTGACGC	GTGTGTCGCC	GTGGGCGGAG	GTAGCCGGGT	AAGGAGGCCT	AACCCGCTTT
AJ0119-Ca_GW_gt0_kt0	CACTCCATCC	CGGCATTATA	CGTGGCCCTG	GTCGAGGTCT	TTGCTCCTTT	GGGGCCTATC	TCCCCGTGTC	ACTTCCCCAA	TCACCCACCC	GGGTAAGCCA	CGCATGCTCA	TATCACTTGT	GTGATGGGAC	GGTCGGAGTG	CGCGTGCCGG	GCAGAGAGAC	GCCCGCGGGC	GAGAGGCCAG	AATTCCGCTG	ATGACTATGC	TGCCGACGTA	ATGACCAGAA	GTTCTCGCGC	TAGGAGGTCT	GAGGAGGCAG	CCGCGCACCT	CTGGGGCGGC	TGCGGCCGTG	GGGTACTGAA	CCAGGATGGT	ACCGTCCTGC	GGCCCGCCAC	ATTCAGTAGA	GCGTACCGCG	GTGCGGGTGG	ATAGTCCCGG	TCACGCAAGT	AGCACGGCTA	CGGATTATGG	GGCCCAACCG	TCCAATGTAA	TCTGATGACG	CGGCGCATTC	TAGCTGACGC	GTGTGTCGCC	GTGGGCGGTG	GCGGCCGGGT	AAGGAGGCCT	AACCCGCTTT
AJ0119-Cb_GW_gt0_kt0	CACTCCATCC	CGGCATTATA	CGTGGCCCTG	GTCGAGGTCT	TTGCTCCTTT	GGGGCCTATT	TCCCCGTGTC	ACTCCCCCAA	TCACCCACCC	GGGTAGGCTA	CGCATGCTCA	TATCACTTGT	GTGACGGGAC	TGTCGGAGTG	CGCGCGCCGG	GCAGAGAGAC	GCCCGCGGGC	GAGAGGCCAG	AATTCCGCTG	ATGACTATGC	TGCCGACGTA	ATGACCAGAA	GTTCTCGCGC	CAGGAAGTCT	GAGGAGGCAG	CCGCGCACCT	CCGGGGCGGC	TGCGGCCGTG	CGGTACTGAA	CCAGGATGGT	ACCGTCCTGC	GGCCCGCCAC	ATTCAGTAGA	GCGTACCGCG	GTGCGGGTGG	ATAGTCCCGG	TCACGCAAGT	AGCACGGCTT	CGGATTATGG	GGCCCAACCG	TCCAATGGAA	TCTGATGACG	CGGCGCATTC	TAGCTGTCGC	GTGTGTCGCC	GTGGGCGGTG	GTGGCCGGGT	AAGGAGGCCT	AACCCGCTTT
AJ0128-Ca_GW_gt0_kt0	CACTCCATCC	CGGCATTATA	CGTGGCCCTG	GTCGAGGTCT	TTGCTCCTTT	GGGGCCTATC	TCCCCGTGTC	ACTTCCCCAA	TCACCCACCC	GGGTAAGCCA	CGCATGCTCA	TATCACTTGT	GTGATGGGAC	GGTCGGAGTG	CGCGTGCCGG	GCAGAGAGAC	GCCCGCGGGC	GAGAGGCCAG	AATTCCGCTG	ATGACTATGC	TGCCGACGTA	ATGACCAGAA	GTTCTCGCGC	TAGGAGGTCT	GAGGAGGCAG	CCGCGCACCT	CTGGGGCGGC	TGCGGCCGTG	GGGTACTGAA	CCAGGATGGT	ACCGTCCTGC	GGCCCGCCAC	ATTCAGTAGA	GCGTACCGCG	GTGCGGGTGG	ATAGTCCCGG	TCACGCAAGT	AGCACGGCTA	CGGATTATGG	GGCCCAACCG	TCCAATGTAA	TCTGATGACG	CGGCGCATTC	TAGCTGACGC	GTGTGTCGCC	GTGGGCGGTG	GCGGCCGGGT	AAGGAGGCCT	AACCCGCTTT
AJ0128-Cb_GW_gt0_kt0	CACTCCATCC	CGGCATTATA	CGTGGCCCTG	GTCGAGGTCT	TTGCTCCTTT	GGGGCCTATT	TCCCCGTGTC	ACTCCCCCAA	TCACCCACCC	GGGTAGGCTA	CGCATGCTCA	TATCACTTGT	GTGACGGGAC	TGTCGGAGTG	CGCGCGCCGG	GCAGAGAGAC	GCCCGCGGGC	GAGAGGCCAG	AATTCCGCTG	ATGACTATGC	TGCCGACGTA	ATGACCAGAA	GTTCTCGCGC	CAGGAAGTCT	GAGGAGGCAG	CCGCGCACCT	CCGGGGCGGC	TGCGGCCGTG	CGGTACTGAA	CCAGGATGGT	ACCGTCCTGC	GGCCCGCCAC	ATTCAGTGGA	GCGTACCGCG	GTGCGGGTGG	ATAGTCCCGG	TCACACAAGT	AGCACGGCTA	CGGATTATGG	GGCCCAACCG	TCCAATGTAA	TCTGATGACG	CGGCGCATTC	TAGCTGACGC	GTGTGTCGCC	GTGGGCGGTG	GTGGCCGGGT	AAGGAGGCCT	AACCCGCTTT
AJ0130-Ca_GW_gt0_kt0	CACTCCATCC	CGGCATTATA	CGTGGCCCTG	GTCGAGGTTT	TTGCTCCTTT	GGGACCTATC	TCCCCGTGTC	ACTCTCCCAA	TCACCCACCC	GGGTAAGCCA	CGCATGCTCA	TATCACTTGT	GTGATGGGAC	GGTCGGAGTG	CGCGTACCGG	GCAGAGAGAC	GCCCGCGGGC	GAGAGGCCAG	AATTCCGCTG	ATGACTATGC	TGCCGACGTA	ATGACCAGAA	GTTCTCGCGC	TAGGAGGTCT	GAGGAGGAAG	CCGCGCACCT	CCGGGGCGGC	TGCGGCCGTG	CGGTACTGAA	CCAGGATGGT	ACCGTCCTGC	GGCCCGCCAC	ATTCAGTAGA	GCGTACCGCG	GTGCGGGTGG	ATAGTCCCGG	TCACGCAAGT	AGCACGGCCA	CGGATTATGG	GGCCCAACCG	TCCAATGGGA	TCTGATGACG	CGGCGCATTC	TAGCTGACGC	GTGTGTCGCC	GTGGGCGGTG	GTAGCCGGGT	AAGGAGGCCT	AACCCGCTTT
AJ0130-Cb_GW_gt0_kt0	CACTCCATCC	CGGCATTATA	CGTGGCCCTG	GTCGAGGTCT	TTGCTCCTTT	GGGGCCTATC	TCCCCGTGTC	ACTCTCCCAA	TCACCCACCC	GGGTAGGCCA	AGCATGCTCA	TATCACTTGT	GTGACGGGAC	GGTCGGAGTG	CGCGTGCCGG	GCAGAGAGAC	GCCCGCGGGC	GAGAGGCCAG	AATTTCGCTG	ATGACTATGC	TGCCGACGTA	ATGACCAGAA	GTTCTCGCGC	TAGGAGGTCT	GAGGAGGCAG	CCGCGCACCT	CCGGGGCGGC	TGCGGCCGTG	CGGTACTGGA	CCAGGATGGT	ACCGTCCTGC	GGCCCGCCAC	ATTCAGTAGA	GCGTACCGCG	GTGCGGGTGG	ATAGTCCCGG	TCACGCAAGT	AGCACGGCTA	CGGATTATGG	GGCCCAACCG	TCCAATGTAA	TCTGATGACG	CGGCGCATTC	TAGCTGACGC	GTGTGTCGCC	GTGGGCGGTG	GTAGCCGGGT	AAGGAGGCCT	AACCCGCTTT
AJ0132-Ca_GW_gt0_kt0	CACTCCATCC	CGGCATTATA	CGTGGCCCTG	GTCGAGGTCT	TTGCTCCTTT	GGGGCCTATC	TCCCCGTGTC	ACTTCCCCAA	TCACCCACCC	GGGTAAGCCA	CGCATGCTCA	TATCACTTGT	GTGATGGGAC	GGTCGGAGTG	CGCGTGCCGG	GCAGAGAGAC	GCCCGCGGGC	GAGAGGCCAG	AATTCCGCTG	ATGACTATGC	TGCCGACGTA	ATGACCAGAA	GTTCTCGCGC	TAGGAGGTCT	GAGGAGGCAG	CCGCGCACCT	CTGGGGCGGC	TGCGGCCGTG	GGGTACTGAA	CCAGGATGGT	ACCGTCCTGC	GGCCCGCCAC	ATTCAGTAGA	GCGTACCGCG	GTGCGGGTGG	ATAGTCCCGG	TCACGCAAGT	AGCACGGCTA	CGGATTATGG	GGCCCAACCG	TCCAATGTAA	TCTGATGACG	CGGCGCATTC	TAGCTGACGC	GTGTGTCGCC	GTGGGCGGTG	GCGGCCGGGT	AAGGAGGCCT	AACCCGCTTT
AJ0132-Cb_GW_gt0_kt0	CACTCCATCC	CGGCATTATA	CGTGGCCCTG	GTCGAGGTCC	TTGCTCCTTT	GGGGCCTATC	TCCCCGTGTC	ACTCCCCCAA	TCACCCACCC	GGGTAAGCCA	CGCATGCTCA	TATCACTTGT	GTGACGGGAC	GGTCGGAGTG	CGCGTGCCGG	GCAGAGAGAC	GCCCGCGGGC	GAGAGGCCAG	AATTCCGCTG	ATGACTATGC	TGCCGACGTA	ATGACCAGAA	GTTCTCGCGC	CAGGAGGTCT	GAGGAGGCAG	CCGCGCACCT	CCGGGGCGGC	TGCGGCCGTG	CGGTACTGGA	CCAGGATGGT	ACCGTCCTGC	GGCCCGCCAC	ATTCAGTAGA	GCGTACCGCG	GTGCGGGTGG	ATAGTCCCGG	TCACGCAAGT	AGCACGGCTA	CGGATTATGG	GGCCCAACCG	TCCAATGGAA	TCTGATGACG	CGGCGCATTC	TAGCTGACGC	GTGTGTCGCC	GTGGGCGGAG	GTAGCCGGGT	AAGGAGGCCT	AACCCGCTTT
AJ0133-Ca_GW_gt0_kt0	CACTCCATCC	CGGCATTATA	CGTGGCCCTG	GTCGAGGTCT	TTGCTCCTTT	GGGGCCTATC	TCCCCGTGTC	ACTCCCCCAA	TCACCCACCC	GGGTAGGCCA	CGCATGCTCA	TATCTCTTGT	GTGACGGGAC	GGTCGGAGTG	CGCGTGCCGG	GCAGAGAGAC	GCCCGCGGGC	GAGAGGCCAG	AATTCCGCTG	ATGACTATGC	TGCCGACGTA	ATGACCAGAA	GTTCTCGCGC	CAGGAAGTCT	GAGGAGGCAG	CCGCGCACCT	CCGGGGCGGC	TGCGGCCGTG	CGGTACTGAA	CCAGGATGGT	ACCGTCCTGC	GGCCCGCCAC	ATTCAGTAGA	GCGTACCGCG	GTGCGGGTGG	ATAGTCCCGG	TCATGCAAGT	AGCACGGCTA	CGGATTATGG	GGCCCAACCG	TCCAATGGGA	TCTGATGACG	CGGCGCATTC	TAGCTGACGC	GTGTGTCGCC	GTGGGCGGTG	GTGGCCGGGT	AAGGAGGCCT	AACCCGCTTT
AJ0133-Cb_GW_gt0_kt0	CACTCCATCC	CGGCATTATA	CGTGGCCCTG	GTCGAGGTCT	TTGCTCCTTT	GGGGCCTATC	TCCCCGTGTC	ACTCCCCCAA	TCACCCACCC	GGGTAAGCCA	CGCATGCTCA	TATCACTTGT	TTGATGGGAC	GGTCGGAGTG	CGCGTGCCGG	GCAGAGAGAC	GCCCGCGGGC	GAGAGGCCAG	AATTCCGCTG	ATGACTATGC	TGCCGACGTA	ATGACCAGAA	GTTCTCGCGC	CAGGGGGTCT	GAGGAGGCAG	CCGCGCACCT	CCGGGGCGGC	TGCGGCCGTG	CGGTACTGGA	CCAGGATGGT	ACCGTCCTGC	GGCCCGCCAC	ATTCAGTGGA	GCGTACCGCG	GTGCGGGTGG	ATAGTCCCGG	TCACGCAAGT	AGCACGGCTA	CGGATTATGG	GGCCCAACCG	TCCAATGTGA	TCTGATGACG	CGGCGCATTC	TAGCCGACGC	GTGTGTCGCC	ATGGGCGGTG	GCGGCCGGGT	AAGGAGGCCT	AACCCGCTTT
AJ0136-Ca_GW_gt0_kt0	CACTCCATCC	CGGCATTATA	CGTGGCCCTG	GTCGAGGTCT	TTGCTCCTTT	GGGGCCTATC	TCCCCGTGTC	ACTTCCCCAA	TCACCCACCC	GGGTAAGCCA	CGCATGCTCA	TATCACTTGT	GTGATGGGAC	GGTCGGAGTG	CGCGTGCCGG	GCAGAGAGAC	GCCCGCGGGC	GAGAGGCCAG	AATTCCGCTG	ATGACTATGC	TGCCGACGTA	ATGACCAGAA	GTTCTCGCGC	TAGGAGGTCT	GAGGAGGCAG	CCGCGCACCT	CTGGGGCGGC	TGCGGCCGTG	GGGTACTGAA	CCAGGATGGT	ACCGTCCTGC	GGCCCGCCAC	ATTCAGTAGA	GCGTACCGCG	GTGCGGGTGG	ATAGTCCCGG	TCACGCAAGT	AGCACGGCTA	CGGATTATGG	GGCCCAACCG	TCCAATGTAA	TCTGATGACG	CGGCGCATTC	TAGCTGACGC	GTGTGTCGCC	GTGGGCGGTG	GCGGCCGGGT	AAGGAGGCCT	AACCCGCTTT
AJ0136-Cb_GW_gt0_kt0	CACTCCATCC	CGGCATTATA	CGTGGCCCTG	GTCGAGGTCT	TTGCTCCTTT	GGGGCCTATC	TCCCCGTGTC	ACTCCCCCAA	TCACCCACCC	GGGTAGGCCA	CGCATGCTCA	TATCACTTGT	GTGACAGAAC	GGTCGGAGTG	CGCGTGCCGG	GCAGAGAGAC	GCCCGCGGGC	GAGAGGCCAG	AATTCCGCTG	ATGACTATGC	TGCCGACGTA	ATGACCAGAA	GTTCTCGCGC	CAGGAAGTCT	GAGGAGGCAG	CCGCGCACCT	CCGGGGCGGC	TGCGGCCGTG	CGGTACTGAA	CCAGGATGGT	ACCGTCCTGC	GGCCCGCCAC	ATTCAGTGGA	GCGTACCGCG	GTGCGGGTGG	ATAGTCCCGG	TCACACAAGT	AGCACGGCTA	CGGATTATGG	GGCCCAACCG	TCCAATGTAA	TCTGATGACG	CGGCGCATTC	TAGCTGACGC	GTGTGTCGCC	GTGGGCGGTG	GTGGCCGGGT	AAGGAGGCCT	AACCCGCTTT
AJ0138-Ca_GW_gt0_kt2	CACTCCATCC	CGGCATTATA	CGTGGCCCTG	GTCGAGGTCT	TTGCTCCTTT	GGGGCCTATC	TCCCCGTGTC	ACTCCCCCAA	TCACCCACCC	GGGTAGGCTA	CGCATGCTCA	TATCACTTGT	GTGACGGGAC	GGTCGGAGTG	CGCGTGCCGG	GCAGAGAGAC	GCCCGCGGGC	GAGAGGCCAG	AATCCCGCTG	ATGACTATGC	TGCCGACGTA	AAGACCAGAA	GTTCTCGCGC	CAGGAGGTCT	GAGGAGGCAG	CCGCGCACCT	CCGGGGCGGC	TGCGACCGTG	CGGTACTGAA	CCAGGATGGT	ACCGTCCTAC	GGCCCGCCAC	ATTCAGTGGA	GCGTACCGCG	GTGCGGGTGG	ATAGTCCCGG	TCACGCAAGT	AGCACGGCTA	CGGGTTATGG	GGCCCAACCG	TCCAATGGAA	TCTGACGACG	CGGCGCATTC	TAGCTGACAC	GTGTGTCGCC	GTGGGCGGTG	GTGGCCGGGT	TAGGAGGCCT	AACCCGCTTT
AJ0138-Cb_GW_gt0_kt2	CACTCCATCC	CGGCATTATA	CGTGGCCCTG	GTCGAGGTCT	TTGCTCCTTT	GGGGCCTATC	TCCCCGTGTC	ACCCTCCCAA	TCACCCACCC	GAGTAGGCCA	CGCATGCTCA	TATCACTTGT	GTGACGGGAC	GGTCGGAGTG	CGCGTGCTGG	GCAGAGAGAC	GCCCGCGGGC	GAAAGGCCAG	AATTCCGCTG	ATGACTATGC	TGCCGACGTA	ATGACCAGCA	GTTCTCGCGC	CAGGAGGTCT	GAGGAGGCAG	CCGCGCACCT	CCGGGGCGGC	TGCGGCCGTG	CGGTACTGAA	CCAGGATGGT	ACCGTCCTAC	GGCCCGCCAC	ATTCAGTGGA	GCGTACCGCG	GTGCGGGTGG	ATAGTCCCGG	TCACGCAAGT	AGCACGGCTA	CGGGTTATGG	GGCCCAACCG	TCCAATGTAA	TCTGATGACG	CGGCGCATTC	TAGCTGACGC	GTGTGTCGCC	GTGGGCGGTG	GTGGCCGGGT	AAGGAGGCCT	AACCCGCTTT
AJ0139-Ca_GW_gt0_kt0	CACTCCATCC	CGGCATTATA	CGTGGCCCTG	GTCGAGGTCT	TTGCTCCTTT	GGGGCCTATC	TCCCCGTGTC	ACTCCCCCAA	TCACCCACCC	GGATAAGCCA	CGCATGCTCA	TATCACTTGT	GTGACGGGAC	GGTCGGAGTG	CGCGTGCCGG	GCAGAGAGAC	GCCCGCGGGC	GAGAGGCCAG	AATTCCGCTG	ATGACTATGC	TGCCGACGTA	ATGACCAGAA	GTTCTCGCGC	TAGGAGGTCT	GAGGAGGCAG	CCGCGCACCT	CCGGGGCGGC	TGCGGCCGTG	CGGTACTGAA	CCAGGATGGT	ACCGTCCTGC	GGCCCGCCAC	ATTCAGTAGA	GTGTACCGCG	GTGCGGGTGG	ATAGTCCCGG	TCACGCAAGT	AGCACGGCTA	CGGATTATGG	GGCCCAACCG	TCCAATGGAA	TCTGATGACG	CGGCGCATTC	TAGCTGACGC	GTGTGTCGCC	GTGGGCGGTG	GCGGCCGGGT	AAGGAGGCCT	AACCCGCTTT
AJ0139-Cb_GW_gt0_kt0	CACTCCATCC	CGGCATTATA	CGTGGCCCTG	GTCGAGGTCT	TTGCTCCTTT	GGGGCCTATC	TCCCCGTGTC	ACTCCCCCAA	TCACCCACCC	GGGTAGGCCA	AGCATGCTCA	TATCACTTGT	GTGACGGGAC	GGTCGGAGTG	CGCGTGCCGG	GCAGAGAGAC	GCCCGCGGGC	GAGAGGCCAG	AATTCCGCTG	ATGACTATGC	TGCCGACGTA	ATGACCAGAA	GTTCTCGCGC	TAGGAGGTCT	GAGGAGGCAG	CCGCGCACCT	CCGGGGCGGC	TACGGCCGTG	CGGTACTGGA	CCAGGATGGT	ACCGTCCTGC	GGCCCGCCAC	ATTCAGTAGA	GCGTACCGCG	GTGCGGGTGG	ATAGTCCCGG	TCACGCAAGT	AGCACGGCTA	CGGATTATGG	GGCCCAACCG	TCCAATGTAA	TCTGATGACG	CGGCGCATTC	TAGCTGACGC	GTGTGTCGCC	GTGGGCGGTG	GTAGCCGGGT	AAGGAGGCCT	AACCCGCTTT
AJ0140-Ca_GW_gt0_kt0	CACTCCATCC	CGGCATTATA	CGTGGCCCTG	GTCGAGGTCT	TTGCTCCTTT	GGGGCCTATC	TCCCCGTGTC	ACTCCCCCAA	TCACCCACCC	GGGTAGGCCA	CACATGCTCA	TATCACTTGT	GTAACGGGAC	GATCGGAGTG	CGCGTGCCGG	GCAGAGAGAC	GCCCGCGGGC	GAGAGGCCAG	AATTCCGCTG	ATGACTATGC	TGCCGACGTA	ATGACCAGAA	GTTCTCGCGC	CAGGAAGTCT	GAGGAGGCAG	CCGCGCACCT	CCGGGGCGGC	TGCGGCCGTG	CGGTACTGAA	CCCGGATGGT	ACCGTCCTGC	GGCCCGCCAC	ATTCAGTAGA	GCGTACCGCG	GTGCGGGTGG	ATAGTCCCGG	TCACGCAAGT	AGCACGGCTA	CGGGTTATGG	GGCCCAACCG	TCCAATGTGA	TCTGATGACG	CGGCGCATTC	TAGCTGACGC	GTGTGTCGCC	GTGGGCGGTG	GTGGCCGGGT	AAGGAGGCCT	AACCCGCTTT
AJ0140-Cb_GW_gt0_kt0	CACTCCATCC	CGGCATTATA	CGTGGCCCTG	GTCGAGGTCT	TTGCTCCTTT	GGGGCCTATC	TCCCCGTGTC	ACTCCCCCAA	TCACCCACCC	GGGTAGGCCA	AGCATGCTCA	TATCACTTGT	GTGACGGGAC	GGTCGGAGTG	CGCGTGCCGG	GCAGAGAGAC	GCCCGCGGGC	GAGAGGCCAG	AATTCCGCTG	ATGACTATGC	TGCCGACGTA	ATGACCAGAA	GTTCTCGCGC	CAGGAGGTCT	GAGGAGGCAG	CCGCGCACCT	CCGGGGCGGC	TGCGGCCGTG	CGGTACTGGA	CCAGGATGGT	ACCGTCCTGC	GGCCCGCCAC	ATTCAGTGGA	GCGTACCGCG	GTGCGGGTGG	ATAGTCCCGG	TCACGCAAGT	AGCACGGCTA	CGGATTATGG	GGCCCAACCG	TCCAATGTAA	TCTGATGACG	CGGCGCATTC	TAGCTGACGC	GTGTGTCGCC	GTGGGCGGTG	GCGGCCGGGT	AAGAAGGCCT	AACCCGCTTT
AJ0141-Ca_GW_gt0_kt0	CACTCCATCC	CGGCATTATA	CGTGGCCCTG	GTCGAGGTCT	TTGCTCCTTT	GGGGCCTATC	TCCCCGTGTC	ACTCCCCCAA	TCACCCACCC	GGGTAAGCCA	CGCATGCTCA	TATCACTTGT	GTGATGGGAC	GGTCGGAGTG	CGCGTGCCGG	GCAGAGAGAC	GCCCGCGGGC	GAGAGGCCAG	AATTCCGCTG	ATGACTATGC	TGCCGACGTA	ATGACCAGAA	GTTCTCGCGC	TAGGAGGTCT	GAGGAGGCAG	CCGCGCACCT	CTGGGGCGGC	TGCGGCCGTG	GGGTACTGAA	CCAGGATGGT	ACCGTCCTGC	GGCCCGCCAC	ATTCAGTAGA	GCGTACCGCG	GTGCGGGTGG	ATAGTCCCGG	TCACGCAAGT	AGCACGGCTA	CGGATTATGG	GGCCCAACCG	TCCAATGTAA	TCTGATGACG	CGGCGCATTC	TAGCTGACGC	GTGTGTCGCC	GTGGGCGGTG	GCGGCCGGGT	AAGGAGGCCT	AACCCGCTTT
AJ0141-Cb_GW_gt0_kt0	CACTCCATCC	CGGCATTATA	CGTGGCCCTG	GTCGAGGTCT	TTGCTCCTTT	GGGGCCTATC	TCCCCGTGTC	ACTCCCCCAA	TCACCCACCC	GGGTAAGCCA	CGCATGCTCA	TATCACTTGT	GTGACGGGAC	GGTCGGAGTG	CGCGTGCCGG	GCAGAGAGAC	GCCCGCGGGC	GAGAGGCCAG	AATTCCGCTG	ATGACTATGC	TGCCGACGTA	ATGACCAGAA	GTTCTCGCGC	CAGGAGGTCT	GAGGAGGCAG	CCGCGCACCT	CCGGGGCGGC	TGCGGCCGTG	CGGTACTGAA	CCCGGATGGT	ACCGTCCTGC	GGCCCGCCAC	ATTCAGTAGA	GCGTACCGCG	GTGCGGGTGG	ATAGTCCCGG	TCACGCAAGT	AGCACGGCTA	CGGGTTATGG	GGCCCAACCG	TCCAATGTGA	TCTGATGACG	CGGCGCATTC	TAGCTGACGC	GTGTGTCGCC	GTGGGCGGTG	GTGGCCGGGT	AAGGAGGCCT	AACCCGCTTT
AJ0143-Ca_GW_gt0_kt0	CACTCCATCC	CGGCATTATA	CGTGGCCCTG	GTCGAGGTCT	TTGCTCCTTT	GGGGCCTATC	TCCCCGTGTC	ACTCCCCCAA	TCACCCACCC	GGGTAAGCCA	CGCATGCTCA	TATCACTTGT	GTGACGGGAC	GGTCGGAGTG	CGCGTGCCGG	GCAGAGAGAC	GCCCGCGGGC	GAGAGGCCAG	AATTCCGCTG	ATGACTATGC	TGCCGACGTA	ATGACCAGAA	GTTCTCGCGC	TAGGAGGTCT	GAGGAGGCAG	CCGCGCACCT	CCGGGGCGGC	TGCAGCCGTG	CGGTACTGGA	CCAGGATGGT	ACCGTCCTAC	GGCCCGCCAC	ATTCAGTGGA	GCGTACCGCG	GTGCGGGTGG	ATAGTCCCGG	TCACGCAAGT	AGCACGGTTA	CGGATTATGG	GGCCCATCCG	TCCAATGGGA	TCTGATGACG	CGGCGCATTC	TAGCTGACGC	GTGTGTCGCC	GTGGGCGGTG	GCGGCCGGGT	AAGGAGGCCT	AACCCGCTTT
AJ0143-Cb_GW_gt0_kt0	CACTCCATCC	CGGCATTATA	CGTGGCCCTG	GTCGAGGTCT	TTGCTCCTTT	GGGGCCTATC	TCCCCGTGTC	ACTCCCCCAA	TCACCCACCC	GGGTAGGCCA	AGCATGCTCA	TATCACTTGT	GGGACGGGAC	GGTCGGAGTG	CGCGTGTCAG	GCAGAGAGAC	GCCCGCGGGC	GAGAGGCCAG	AATTCCGCTG	ATGACTATGC	TGCCGACGTA	ATGACCAGAA	GTTCTCGCGC	CAGGGGGTCT	GAGGAGGCAG	CCGCGCACCT	CCGGGGCGGC	TGCGGCCGTG	CGGTACTGGA	CCAGGATGGT	ACCGTCCTGC	GGCCCGCCAC	ATTCAGTAGA	GCGTACCGCG	GTGCGGGTGG	ATAGTCCCGG	TCACGCAAGT	AGCACGGCTA	CGGATTATGG	GGCCCAACCG	TCCAATGTAA	TCTGATGACG	CGGCGCATTC	TAGCTGACGC	GTGTGTCGCC	GTGGGCGGTG	GCGGCCGGGT	AAGGAGGCCT	AACCCGCTTT
AJ0144-Ca_GW_gt0_kt0	CACTCCATCC	CGGCATTATA	CGTGGCCCTG	GTCGAGGTCT	TTGCTTCTTT	GGGGCCTATC	TCCCCGTGTC	ACTCCCCCAA	TCACCCACCC	GGGTAGGCCA	CGCATGCTCA	TATCACTTGT	GTGACGGGAC	GGTCGGAGTG	CGCGTGCCAG	GCAGAGAGAC	GCCCGCGGGC	GAGAGGCCAG	AATTCCGCTG	ATGACTATGC	TGCCGACGTA	ATGACCAGAA	GTTCTCGCGC	CAGGAGGTCT	GAGGAGGCAG	CCGCGCACCT	CCGGGGCGGC	TGCGGCCGTG	CGGTACTGGA	CCAGGATGGT	ACCGTCCTGC	GGCCCGCCAC	ATTCAGTGGA	GCGTACCGCG	GTGCGGGTGG	ATAGTCCTGG	TCACGCAAGT	AGCACGGCTA	CGGATTATGG	GGCCCAACCG	TCCAATGTAA	TCTGATGACG	CGGCGCATTC	TAGCTGACGC	GTGTGTCGCC	GTGGGCGGTG	GCGGCCGGGT	AAGGAGGCCT	AACCCGCTTT
AJ0144-Cb_GW_gt0_kt0	CACTCCATCC	CGGCATTATA	CGTGGCCCTG	GTCGAGGTCT	TTGCTCCTTT	GGGGCCTATC	TCCCCGTGTC	ACTCCCCCAA	TCACCCACCC	GGGTAGGCCA	CGCATGCTCA	TATCACTTGG	GTGACGGGAC	GGTCGGAGTG	CGCGTGCCGG	GCAGAGAGAC	GCCCGCGGGC	GAGAGGCCAG	AATTCCGCTG	ATGACTATGC	TGCCGACGTA	ATGACCAGAA	GTTCTTGCGC	TAGGAGGTCT	GAGGAGGCAG	CCGCGCTCCT	CCGGGGCGGC	TGCGGCCGTG	CGGTACTGAA	CCAGGATGGT	ACCGTCCTGC	GGCCCGCCAC	ATTCAGTAGA	GCGTACCGCG	GTGCGGGTGG	ATAGTCCTGG	TCACGCAAGT	AGCACGGCTA	CGGATTATGG	GGCCCAACCG	TCCAATGTAA	TCTGATGACG	CGGCGCATTT	TAGCTGACGC	GTGTGTCGCC	GTGGGCGGTG	GCGGCCGGGT	AAGGAGGCCT	AACCCGCTTT
AJ0145-Ca_GW_gt0_kt2	CACTCCATCC	CGGCATTATA	CGTGGCCCTG	GTCGAGGTCT	TTGCTCCTTT	GGGGCCTATC	TCCCCGTGTC	ACTCTCCCAA	TCACCCACCC	GGGTAGGCCA	CGCATGCTCA	TATCACTTGT	GTGACGGGAC	GGTCGGAGTG	CGCGTGCCGG	GCGGAGAGAC	GCCCGCGGGC	GAGAGGCCAG	AATTCCGCTG	ATGACTATGC	TGCCGACGTA	AAGACCAGAA	GTTCTCGCGC	CAGGAGGTCT	GAGGAGGCAG	CCGCGCACCT	CCGGGGCGGC	TGCGGCCGTG	CGGTACTGAA	CCAGGATGGT	ACCGTCCTAC	GGCCCGCCAC	ATTCAGTGGA	GCGTACCGCG	GTGCGGGTGG	ATAGTCCCGG	TCACGCAAGT	AGCACGGCTA	CGGGTTATGG	GGCCCAACCG	TCCAATGTAA	GCTGATGACG	CGGCGCATTC	TAGCTGACAC	GTGTGTCGCC	GTGGGCGGTG	GTGGCCGGGT	AAGGAGGCCT	AACCCGCTTT
AJ0145-Cb_GW_gt0_kt2	CACTCCATCC	CGGCATTATA	CGTGCCCCTG	GTCGAGGTCT	TTACTCCATT	GGGGCCTATC	TCCCCGTGTC	ACTCTCCCAA	TCACCCACCC	GGGTAGGCCA	CGCATGCTGA	TATCACTTGT	GTGACGGGAC	GGTCGGAGTG	CGCGTGCCGG	GCAGAGAGAC	GCCCGCGGGC	GAGAGGCCAG	AATTCCGCTG	ATGACTATGC	TGCCGACGTA	AAGACCAGAA	GTTCTCGCGC	CAGGAGGTCT	GAGGAGGCAG	CCGCGCACCT	CCGGGGCGGC	TGCGGCCGTG	CGGTACTGAA	CCAGGATGGT	ACCGTCCTAC	GGCCCGCCAC	ATTCAGTGCA	GCGTACCGCG	GTGCGGGTGG	ATAGTCCCGG	TCACGCAAGT	AGCACGGCTA	CGGGTTATGG	GGCCCAACCG	TCCAATGTAA	GCTGATGACG	CGGCGCATTC	TAGCTGACGC	GTGTGTCGCC	GTGGGCGGTG	GTGGCCGGGT	AAGGAGGCCT	AACCCGCTTT
AJ0146-Ca_GW_gt0_kt0	CACTCCATCC	CGGCATTATA	CGTGGCCCTG	GTCGAGGTCT	TTGCTCCTTT	GGGGCCTATC	TCCCCGTGTC	ACTCCCCCAA	TCACCCACCC	GGGTAAGCCA	CGCATGCTCA	TATCACTTGT	GTGACGGGAC	GGTCGGAGTG	CGCGTGCCGG	GCAGAGAAAC	GCCCGCGGGC	AAGAGGCCAG	AATTCCGCTG	ATGACTATGC	TGCCGACGTA	ATGACCAGAA	GTTCTCGCGC	CAGGAGGTCT	GAGGAGGCAG	CCGCGCACCT	CCGGGGCGGC	TGCGGCCGTG	CGGTACTGGA	CCAGGATGGT	ACCGTCCTAC	GGCCCGCCAC	ATTCAGTAGA	GCGTTCCGCG	GTGCGGGTGG	ATAGTCCCGG	TCACGCAAGT	AGCACGGCCA	CGGATTATGG	GGCCCAACCG	TCCAATGTAA	TCTGATGACG	CGGCGCATTC	TAGCTGACGC	GTGTGTCGCC	GTGGGCGGTG	GTGGCCGGGT	AAGGAGGCCT	AACCCGCTTT
AJ0146-Cb_GW_gt0_kt0	CACTCCATCC	CGGCATTATA	CGTGGCCCTG	GTCGAGGTCT	TTGCTCCTTT	GGGGCCTATC	TCCCCGTGTC	ACTTCCCCAA	TCACCCACCC	GGGTAAGCCA	CGCATGCTCA	TATCACTTGT	GTGATGGGAC	GGTCGGAGTG	CGCGTGCCGG	GCAGAGAGAC	GCCCGCGGGC	GAGAGGCCAG	AATTCCGCTG	ATGACTATGC	TGCCGACGTA	ATGACCAGAA	GTTCTCGCGC	TAGGAGGTCT	GAGGAGGCAG	CCGCGCACCT	CTGGGGCGGC	TGCGGCCGTG	GGGTACTGAA	CCAGGATGGT	ACCGTCCTGC	GGCCCGCCAC	ATTCAGTAGA	GCGTACCGCG	GTGCGGGTGG	ATAGTCCCGG	TCACGCAAGT	AGCACGGCTA	CGGATTATGG	GGCCCAACCG	TCCAATGTAA	TCTGATGACG	CGGCGCATTC	TAGCTGACGC	GTGTGTCGCC	GTGGGCGGTG	GCGGCCGGGT	AAGGAGGCCT	AACCCGCTTT
AJ0147-Ca_GW_gt0_kt2	CACTCCATCC	CGGCATTATA	CGTGGCCCTG	GTCGAGGTCT	TTGCTCCTTT	GGGGCCTATC	TCCCCGTGTC	ACTCTCCCAA	TCACCCACCC	GGGTAGGCCA	CGCATGCTCA	TATCACTTGT	GTGACGGGAC	GGTCGGAGTG	CGCGTGCCGG	GCAGAGAGAC	TCCCGCGGGC	GAGAGGCCAG	AATTCCGCTG	ATGACTATGC	TGCCGACGTA	ATGACCAGAA	GTTCTCGCGC	CAGGAGGTCT	GAGGAGGCAG	CCGCGCACCT	CCGGGGCGGC	TGCGGCCGTG	CGGTACTGAA	CCAGGATGGT	ACCGTCCTAC	GGCCCGCCAC	ATTCAGTGGA	GCGTACCGCG	GTGCGGGTGG	ATAGTCCCGG	TCACGCAAGT	AGCACGGCTA	CGGGTTATGG	GGCCCAACCG	TCCAATGTAA	GCTGATGACG	CGGCGCATTC	TAGCTGACAC	GTGTGTCGCC	GTGAGCGGTG	GTGGCCGGGT	AAGGAGGCCT	AACCCACTTT
AJ0147-Cb_GW_gt0_kt2	CACTCCATCC	CGGCATTATA	CGTGGCCCTG	GTCGAGGTCT	TTGCTCCTTT	GGGGCCTATC	TCCCCGTGTC	ACTCTCCCAA	TCACCCACCC	GGGTAGGCCA	CGCATGCTGA	TATCACTTGT	GTGACGGGAC	GGTCGGAGTG	CGCGTGCCGG	GCAGAGAGAC	GCCCGCGGGC	GAGAGGCCAG	AATTCCGCTG	ATGACTATGC	TGCCGACGTA	AAGACCAGAA	GTTCTCGCGC	CAGGAGGTCT	GAGGAGGCAG	CCGCGCACCT	CCGGGGCGGC	TGCGGCCGTG	CGGTACTGAA	CCAGGATGGT	ACCGTCCTAC	GGCCCGCCAC	ATTCAGTGCA	GCGTACCGCG	GTGCGGGTGG	ATAGTCCCGG	TCACGCAAGT	AGCACGGCTA	CGGGTTATGG	GGCCCAACCG	TCCAATGTAA	GCTGATGACG	CGGCGCATTC	TAGCTGACAC	GTGTGTCGCC	GTGGGCGGTG	GTGGCCGGGT	AAGGAGGCCT	AACCCGCTTT
AJ0148-Ca_GW_gt0_kt0	CACTCCATCC	CGGCATTATA	CGTGGCCCTG	GTCGAGGTCT	TTGCTCCTTT	GGGGCCTATC	TCCCCGTGTC	ACTCCCCCAA	TCACCCACCC	GGGTAAGCCA	CGCATGCTCA	TATCACTTGT	GTGACGGGAC	GGTCGGAGTG	CGCGTGCCGG	GCAGAGAGAC	GCCCGCGGGC	GAGAGGCCAG	AATTCCGCTG	ATGACTATGC	TGCCGACGTA	ATGACCAGAA	GTTCTCACGC	CAGGAGGTCT	GAGGAGGCAG	CCGCGCACCT	CCGGGGCGGC	TGCAGCCGTG	CGGTACTGAA	CCAGGATGGT	ACCGTCCTAC	GGCCCGCCAC	ATTCAGTAGA	GCGTACCGCG	GTGCGGGTGG	AGAGTCCCGG	TCACGCAAGT	AGCACGGCTA	CGGATTATGG	GGCCCAACCG	TCCAATGGAA	TCTGATGACG	CGGCGCATTC	TAGCTGACGC	GTGTGTCGCC	GTGGGCGGTG	GTGGCCGGGT	AAGGAGGCCT	AACCCGCTTT
AJ0148-Cb_GW_gt0_kt0	CACTCCATCC	CGGCATTAAA	CGTGGCCCTG	GTCGAGGTCT	TTGCTCCTTT	GGGGCCTATC	TCCCCGTGTC	ACTCCCCCAA	TCACCCACCC	GGGTAGGCCA	CGCATGCTCA	TATCACTTGT	GTGACGGGAC	GGTCGGAGTG	CGCGTGCCGG	GCAGAGTGAC	GCCCGCGGGC	GAGAGGCCAG	AATTTCGCTG	ATGACTATGC	TGCCGACGTA	ATGACCAGAA	GTTCTCGCGC	TAGGAGGTCT	GAGGAGGCAG	CCGCGCACCT	CCGGGGCGGC	TGCGGCCGTG	CGGTACTGGA	CCAGGATGGT	ACCGTCCTGC	GGCCCGCCAC	ATTCAGTAGA	GCGTACCGCG	GTGCGGGTGG	AGAGTCCCGG	TCACGCAAGT	AGCACGGCTA	CGGATTATGG	GGCCCAACCG	TCCAATGGAA	TCTGATGACG	CGGCGCATTC	TAGCTGACGC	GTGTGTCGCC	GTGGGCGGTG	GCGGCCGGGT	AAGGAGGCCT	AACCCGCTTT
AJ0151-Ca_GW_gt0_kt0	CACTCCATCC	CGGCATTATA	CGTGGCCCTG	GTCGAGGTCT	TTGCTCCTTT	GGGGCCTATC	TCCCCGTGTC	ACTCCCCCAG	TCACCCACCC	GGGTAAGCCA	CGCATGCTCA	TATCACTTGT	GTGACGGGAC	GGTCGGAGTG	CGCGTGCCGG	GCAGAGAGAC	GCCCGCGGGC	GAGAGGCCAG	AATTCCGCTG	ATGACTATGC	TGCCGACGTA	ATGACCAGAA	GTTCTCACGC	CAGGAGGTCT	GAGGAGGCAG	CCGCGCACCT	CCGGGGCGGC	TGCGGCCGTG	CGGTACTGGA	CCAGGATGGT	ACCGTCCTGC	GGCCCGCCAC	ATTCAGTAGA	GCGTACCGCG	GTGCGGGTGG	AGAGTCCCGG	TCACGCAAGT	AGCACGGCTA	CGGATTATGG	GGCCCAACCG	ACCAATGGAA	TCTGATGACG	CGGCGCATTC	TAGCTGACGC	GTGTGTCGCC	GTGGGCGGAG	GTAGCCGGGT	AAGGAGGCCT	AACCCGCTTT
AJ0151-Cb_GW_gt0_kt0	CACTCCATCC	CGGCATTATA	CGTGGCCCTG	GTCGAGGTCT	TTGCTTCTTT	GAGGCCTATC	TCCCCGTGTC	ACTCCCCCAA	TCACCCACCC	GGGTAGGCCA	AGCATGCTCA	TATCACTTGT	GTGACGGGAC	GGTCGGAGTG	CGCGTGCCAG	GCAGAGAGAC	GCCCGCGGGC	GAGAGGCCAG	AATTCCGCTG	ATGACTATGC	TGCCGACGTA	ATGACCAGAA	GTTCTCGCGC	CAGGAGGTCT	GAGGAGGCAG	CCGCGCACCT	CCGGGGCGGC	TGCGGCCGTG	CGGTACTGAA	CCAGGATGGT	ACCGTCCTGC	GGCCCGCCAC	ATTCAGTGGA	GCGTACCACG	GTGCGGGTGG	ATAGTCCCGG	TCACGCAAGT	AGCACGGCTA	CGGATTATGG	GGCCCAACCG	TCCAATGTAA	TCTGATGACG	CGGCGCATTC	TAGCTGACGC	GTGTGTCGCC	GTGGGCGGTG	GCGGCCGGGT	AAGAAGTCCT	AACCCGCTTT
AJ0153-Ca_GW_gt0_kt0	CACTCCATCC	CGGCATTATA	CGTGGCCCTG	GTCGAGGTCT	TTGCTCCTTT	GGGGCCTATC	TCCCCGTGTC	ACTTCCCCAA	TCACCCACCC	GGGTAAGCCA	CGCATGCTCA	TATCACTTGT	GTGATGGGAC	GGTCGGAGTG	CGCGTGCCGG	GCAGAGAGAC	GCCCGCGGGC	GAGAGGCCAG	AATTCCGCTG	ATGACTATGC	TGCCGACGTA	ATGACCAGAA	GTTCTCGCGC	TAGGAGGTCT	GAGGAGGCAG	CCGCGCACCT	CTGGGGCGGC	TGCGGCCGTG	GGGTACTGAA	CCAGGATGGT	ACCGTCCTGC	GGCCCGCCAC	ATTCAGTGGA	GCGTACCGCG	GTGCGGGTGG	ATAGTCCCGG	TCACGCAAGT	AGCACGGCTA	CGGATTATGG	GGCCCAACCG	TCCAATGTAA	TCTGATGACG	CGGCGCATTC	TAGCTGACGC	GTGTGTCGCC	GTGGGCGGTG	GTAGCCGGGT	AAGGAGGCCT	AACCCGCTTT
AJ0153-Cb_GW_gt0_kt0	CACTCCATCC	CGGCATTATA	CGTGGCCCTG	GTCGAGGTCT	TTGCTCCTTT	GGGGCCTATC	TCCCCGTGTC	ACTCCCCCAA	TCACCCACCC	GGGTAGGCCA	CGCATGCTCA	TATCTCTTGT	GTGACGGGAC	GGTCGGAGTG	CGCGTGCCGG	GCAGAGAGAC	GCCCGCGGGC	GAGAGGCCAG	AATTCCGCTG	ATGACTATGC	TGCCGACGTA	ATGACCAGAA	GTTCTCGCGC	CAGGAAGTCT	GAGGAGGCAG	CCGCGCACCT	CCGGGGCGGC	TGCGGCCGTG	CGGTACTGAA	CCAGGATGGT	ACCGTCCTGC	GGCCCGCCAC	ATTCAGTAGA	GCGTACCGCG	GTGCGGGTGG	ATAGTCCCGG	TCACGCAAGT	AGCACGGCTT	CGGATTATGG	GGCCCAACCG	TCCAATGGAA	TCTGATGACG	CGGCGCATTC	TAGCTGTCGC	GTGTGTCGCC	GTGGGCGGTG	GTGGCCGGGT	AAGGAGGCCT	AACCCGCTTT
AJ0155-Ca_GW_gt0_kt0	CACACCTTCC	CGGCATTATA	CGTGGCCCTG	GTCGAGGTCT	TTGCTCCTTT	GGGGCCTATC	TCCCCGTGTC	ACTCTCCCAA	TCACCCACCC	GGGTAAGCCA	CGCATGCTCA	TATCACTTGT	GTGATGGGAC	GGTCGGAGTG	CGCGTGCCGG	GCAGAGAGAC	GCCCGCGGGC	GAGAGGCCAG	AATTCCGCTG	ATGACTATGC	TGCCGACGTA	ATGACCAGAA	GTTCTCGCGC	CAGGAGGTCT	GAGGAGGCAG	CCGCGCACCT	CCGGGGCGGC	TGCGGCCGTG	CGGTACTGGA	CCAGGATGGT	ACCGTCCTGC	GGCCCGCCGC	ATTCAGTGGA	GCGTACCGCG	GTGCGAGTGG	ATAGTCCCGG	TCACGCAAGT	AGCACGGCTA	CGGATTATGG	GGCCCAACCG	TCCAATGGAA	TCTGATGACG	CGGCGCATTC	TAGCTGACAC	GTGTGTCGCC	GTGGGCGGTG	GTAGCCGGGT	AAGGAGGCCT	AACCCGCTTT
AJ0155-Cb_GW_gt0_kt0	CACTCCATCC	CGGCATTATA	CGTGGCCCTG	GTCGAGGTCT	TTGCTCCTTT	GGGGCCTATC	TCCCCGTGTC	ACTTCCCCAA	TCACCCACCC	GGGTAGGCCA	CGCATGCTCA	TATCACTTGG	GTGACGGGAC	GGTCGGAGTG	CGCGTGCCGG	GCAGAGAGAC	GCCCGCGGGC	GAGAGGCCAG	AATTCCGCTG	ATGACTATGC	TGCCGACGTA	ATGACCAGAA	GTTCTTGCGC	TAGGAGGTCT	GAGGAGGCAG	CCGCGCACCT	CCGGGGCGGC	TGCGGCCGTG	CGGTACTGGA	CCAGGATGGT	ACCGTCCTGC	GGCCCGCCAC	ATTCAGTAGA	GCGTACCGCG	GTGCGGGTGG	ATAGTCCCGG	TCACGCAAGT	AGCACGGCTA	CGGATTATGG	GGCCCAACCG	TCCAATGTAA	TCTGATGACG	CGGCGCATTC	TAGCTGACGC	GTGTGTCGCC	GTGGGCGGTG	GTAGCCGGGT	AAGGAGGCCT	AACCCGCTTT
AJ0159-Ca_GW_gt0_kt0	CACTCCATCC	CGGCATTATA	CGTGGCCCTG	GTCGAGGTCT	TTGCTCCTTT	GGGGCCTATC	TCCCCGTGTC	ACTCCCCCAA	TCACCCACCC	GGGTAGGCCA	CGCATGCTCA	TATCACTTGT	GTGACAGAAC	GGTCGGAGTG	CGCGTGCCGG	GCAGAGAGAC	GCCCGCGGGC	GAGAGGCCAG	AATTCCGCTG	ATGACTATGC	TGCCGACGTA	ATGACCAGAA	GTTCTCGCGC	CAGGAAGTCT	GAGGAGGCAG	CCGCGCACCT	CCGGGGCGGC	TGCGGCCGTG	CGGTACTGAA	CCAGGATGGT	ACCGTCCTGC	GGCCCGCCAC	ATTCAGTGGA	GCGTACCGCG	GTGCGGGTGG	ATAGTCCCGG	TCACACAAGT	AGCACGGCTA	CGGATTATGG	GGCCCAACCG	TCCAATGTAA	TCTGATGACG	CGGCGCATTC	TAGCTGACGC	GTGTGTCGCC	GTGGGCGGTG	GTGGCCGGGT	AAGGAGGCCT	AACCCGCTTT
AJ0159-Cb_GW_gt0_kt0	CACTCCATCC	CGGCATTATA	CGTGGCCCTG	GTCGAGGTCT	TTGCTCCTTT	GGGGCCTATC	TCCCCGTGTC	ACTCCCCCAA	TCACCCACCC	GGGTAGGCCA	AGCATGCTCA	TATCACTTGT	GTGACGGGAC	GGTCGGAGTG	CGCGTGTCGG	GCAGAGAGAC	GCCCGCGGGC	GAGAGGCCAG	AAATCCGCTG	ATGACTATGC	TGCCGACATA	ATGACCAGAA	GTTCTCGCGC	CAGGAAGTCT	GAGGAGGCAG	CCGCGCACCT	CCGGGGCGGC	TGCGGCCGTG	CGGTACTGAA	CCAGGATGGT	ACCGTCCTGC	GGCCCGCCAC	ATTCAGTGGA	GCGTACCGCG	GTGCGGGTTG	ATAGTCCCGG	TCACGCAAGT	AGCACGGCTA	CGGATTATGA	GGCCCAACCG	TCCAATGGGA	TCTGATGACG	CGGCGCATTC	TAGCTGACGC	GTGTGTCGCC	GTGGGCGGTG	GCGGCCGGGT	AAGAAGGCCT	AACCCGCTTT
AK0060-Ca_KE_gt0_kt0	CACTCCATCC	CGGCATTATA	CGTGGCCCTG	GTCGAGGTCT	TTGCTCCTTT	GGGGCCTATC	TCCCCGTGTC	ACTCCCCCAA	TCACCCACCC	GGGTAGGCCA	AGCATGCTCA	TATCACTTGT	GTGACGGGAC	GGTCGGAGTG	CGCGTGCCGG	GCAGAGAGAC	GCCCGCGGGC	GAGAGGCCAG	AATTCCGCTG	ATGACTATGC	TGCCGACGTA	ATGACCAGAA	GTTCTCGCGC	TAGGAGGTCT	GAGGAGGCAG	CCGCGCACCT	CCGGGGCGGC	TGCGGCCGTG	CGGTACCGAA	CCAGGATGGT	ACCGTCCTGC	GGCCCGCCAC	ATTCAGTGGA	GCGTACCGCG	GTGCGGGTGG	ATAGTCCCGG	TCACGCAAGT	AGCACGGCTA	CGGATTATGG	GGCCCAACCG	TCCAATGTAA	TCTGATGACG	CGGCGCATTC	TAGCTGACGC	GTGTGTCGCC	GTGGGCGGTG	GTGGCCGGGT	AAGGAGGCCT	AACCCGCTTT
AK0060-Cb_KE_gt0_kt0	CACTCCATCC	CGGCATTATA	CGTGGCCCTG	GTCGAGGTCT	TTGCTCCTTT	GGGGCCTATC	TCCCCGTGTC	ACTCCCCCAA	TCACCCACCC	GGGTAGGCCA	AGCATGCTCA	TATCACTTGT	GTGACGGGAC	GGTCGGAGTG	CGCGTGCCGG	GCAGAGAGAC	GCCCGCGGGC	GAGAGGCCAG	AATTCCGCTG	ATGACTATGC	TGCCGACGTA	ATGACCAGAA	GTTCTCGCGC	TAGGAGGTCT	GAGGAGGCAG	CCGCGCACCT	CCGGGGCGGC	TGCGGCCGTG	CGGTACCGAA	CCAGGATGGT	ACCGTCCTGC	GGCCCGCCAC	ATTCAGTGGA	GCGTACCGCG	GTGCGGGTGG	ATAGTCCCGG	TCACGCAAGT	AGCACGGCTA	CGGATTATGG	GGCCCAACCG	TCCAATGTAA	TCTGATGACG	CGGCGCATTC	TAGCTGACGC	GTGTGTCGCC	GTGGGCGGTG	GTGGCCGGGT	AAGGAGGCCT	AACCCGCTTT
AK0062-Ca_KE_gt0_kt0	CACTCCATCC	CGGCATTATA	CGTGGCCCTG	GTCGAGGTCT	TTGCTCCTTT	GGGGCCTATC	TCCCCGTGTC	ACTCCCCCAA	TCACCCACCC	GAGTAGGCCA	CGCATGCTCA	TATCACTTGT	GTGACAGGAC	GGTCGGAGTG	CGCGTGCCGG	GCAGAGAGAC	GCCCGCGGGC	GAGGGGCCAG	AATTCCGCTG	ATGACTATGC	TGCCGACGTA	ATGACCAGAA	GTTCTCGCGC	CAGGAGGTCT	GAGGAGGCAG	CCGCGCACCT	CCGGGGCGGC	TGCGGCCGTG	CGGTACTGAA	CCAGGATGGT	ACCGTCCTGC	GGCCCGCCAC	ATTCAGTGGA	GCGTACCGCG	GTGCGGGTGG	ATAGTCCCGG	TCACGCAAGT	AGCACGGCTA	CGGAATATGG	GGCCCAACCG	TCCAATGTAA	TCTGATGACG	CGGCGCATTC	TAGCTGACGC	GTGTGTCGCC	GTGGGCGGTG	GTGGCCGGGT	AAGGAGGCCT	AACCCGCTTT
AK0062-Cb_KE_gt0_kt0	CACTCCATCC	CGGCATTATA	CGTGGCCCTG	GTCGAGGTCT	TTGCTCCTTT	GGGGCCTATC	TCCCCGTGTC	ACTCCCCCAA	TCACCCACCC	GAGTAGGCCA	CGCATGCTCA	TATCACTTGT	GTGACAGGAC	GGTCGGAGTG	CGCGTGCCGG	GCAGAGAGAC	GCCCGCGGGC	GAGGGGCCAG	AATTCCGCTG	ATGACTATGC	TGCCGACGTA	ATGACCAGAA	GTTCTCGCGC	CAGGAGGTCT	GAGGAGGCAG	CCGCGCACCT	CCGGGGCGGC	TGCGGCCGTG	CGGTACTGAA	CCAGGATGGT	ACCGTCCTGC	GGCCCGCCAC	ATTCAGTGGA	GCGTACCGCG	GTGCGGGTGG	ATAGTCCCGG	TCACGCAAGT	AGCACGGCTA	CGGAATATGG	GGCCCAACCG	TCCAATGTAA	TCTGATGACG	CGGCGCATTC	TAGCTGACGC	GTGTGTCGCC	GTGGGCGGTG	GTGGCCGGGT	AAGGAGGCCT	AACCCGCTTT
AK0065-Ca_KE_gt0_kt2	CACTCCATCC	CGGGATTATA	CGTGGCCCTG	GTCGAGGTCT	TTGCTCCTTT	GGGGCCTATC	TCCCCGTGTC	ACTCTCCCAA	TCACCCACCC	GGGAAGGCCA	CGCATGCTCA	TATCACTTGT	GTGACGGGAC	GGTCGGAGTG	CGCGTGCCGG	GCAGAGAGAC	GCCCGCGGGC	GAGAGGCCAG	AATTCCGCTG	ATGACTATGC	TGCCGACGTA	AAGACCAGAA	GTTCTCGTGC	CAGGAGGTCT	GAGGAGGCAG	CCGCGCACCT	CCGGGGCGGC	TGCGGCCGTG	CGGTACTGAA	CCAGGATGGT	ACCGTCCTAC	GGCCCGCCAC	ATTCAGTGGA	GCGTACCGCG	GTGCGGGTGG	ATAGTCCCGG	TCACGCAAGT	AGCACGGCTA	CGGGTTATGG	GGCCCAACCG	TCCGATATAA	TCTGATGACG	CGGCGCATTC	TAGCTGACGC	GTGTGTCGCC	GTGGGCGGTG	GTGGCCGGGT	AAGGAGGCCT	AACCCGCTTT
AK0065-Cb_KE_gt0_kt2	CACTCCATCC	CGGGATTATA	CGTGGCCCTG	GTCGAGGTCT	TTGCTCCTTT	GGGGCCTATC	TCCCCGTGTC	ACTCTCCCAA	TCACCCACCC	GGGAAGGCCA	CGCATGCTCA	TATCACTTGT	GTGACGGGAC	GGTCGGAGTG	CGCGTGCCGG	GCAGAGAGAC	GCCCGCGGGC	GAGAGGCCAG	AATTCCGCTG	ATGACTATGC	TGCCGACGTA	AAGACCAGAA	GTTCTCGTGC	CAGGAGGTCT	GAGGAGGCAG	CCGCGCACCT	CCGGGGCGGC	TGCGGCCGTG	CGGTACTGAA	CCAGGATGGT	ACCGTCCTAC	GGCCCGCCAC	ATTCAGTGGA	GCGTACCGCG	GTGCGGGTGG	ATAGTCCCGG	TCACGCAAGT	AGCACGGCTA	CGGGTTATGG	GGCCCAACCG	TCCGATATAA	TCTGATGACG	CGGCGCATTC	TAGCTGACGC	GTGTGTCGCC	GTGGGCGGTG	GTGGCCGGGT	AAGGAGGCCT	AACCCGCTTT
AK0066-Ca_KE_gt0_kt2	CACTCCATCC	CGGGATTATA	CGTGGCCCTG	GTCGAGGTCT	TTGCTCCTTT	GGGGCCTATC	TCCCCGTGTC	ACTCTCCCAA	TCACCCACCC	GGGAAGGCCA	CGCATGCTCA	TATCACTTGT	GTGACGGGAC	GGTCGGAGTG	CGCGTGCCGG	GCAGAGAGAC	GCCCGCGGGC	GAGAGGCCAG	AATTCCGCTG	ATGACTATGC	TGCCGACGTA	AAGACCAGAA	GTTCTCGTGC	CAGGAGGTCT	GAGGAGGCAG	CCGCGCACCT	CCGGGGCGGC	TGCGGCCGTG	CGGTACTGAA	CCAGGATGGT	ACCGTCCTAC	GGCCCGCCAC	ATTCAGTGGA	GCGTACCGCG	GTGCGGGTGG	ATAGTCCCGG	TCACGCAAGT	AGCACGGCTA	CGGGTTATGG	GGCCCAACCG	TCCGATATAA	TCTGATGACG	CGGCGCATTC	TAGCTGACGC	GTGTGTCGCC	GTGGGCGGTG	GTGGCCGGGT	AAGGAGGCCT	AACCCGCTTT
AK0066-Cb_KE_gt0_kt2	CACTCCATCC	CGGGATTATA	CGTGGCCCTG	GTCGAGGTCT	TTGCTCCTTT	GGGGCCTATC	TCCCCGTGTC	ACTCTCCCAA	TCACCCACCC	GGGAAGGCCA	CGCATGCTCA	TATCACTTGT	GTGACGGGAC	GGTCGGAGTG	CGCGTGCCGG	GCAGAGAGAC	GCCCGCGGGC	GAGAGGCCAG	AATTCCGCTG	ATGACTATGC	TGCCGACGTA	AAGACCAGAA	GTTCTCGTGC	CAGGAGGTCT	GAGGAGGCAG	CCGCGCACCT	CCGGGGCGGC	TGCGGCCGTG	CGGTACTGAA	CCAGGATGGT	ACCGTCCTAC	GGCCCGCCAC	ATTCAGTGGA	GCGTACCGCG	GTGCGGGTGG	ATAGTCCCGG	TCACGCAAGT	AGCACGGCTA	CGGGTTATGG	GGCCCAACCG	TCCGATATAA	TCTGATGACG	CGGCGCATTC	TAGCTGACGC	GTGTGTCGCC	GTGGGCGGTG	GTGGCCGGGT	AAGGAGGCCT	AACCCGCTTT
AK0067-Ca_KE_gt0_kt0	CACTCCATCC	CGGCATTATA	CGTGGCCCTG	GTCGAGGTCT	TTGCTCCTTT	GGGGCCTATC	TCCCCGTGTC	ACTCCCCCAA	TCACCCACCC	GGGTAGGCCA	AGCATGCTCA	TATCACTTGT	GTGACGGGAC	GGTCGGAGTG	CGCGTGCCGG	GCAGAGAGAC	GCCCGCGGGC	GAGAGGCCAG	AATTCCGCTG	ATGACTATGC	TGCCGACGTA	ATGACCAGAA	GTTCTCGCGC	TAGGAGGTCT	GAGGAGGCAG	CCGCGCACCT	CCGGGGCGGC	TGCGGCCGTG	CGGTACCGAA	CCAGGATGGT	ACCGTCCTGC	GGCCCGCCAC	ATTCAGTGGA	GCGTACCGCG	GTGCGGGTGG	ATAGTCCCGG	TCACGCAAGT	AGCACGGCTA	CGGATTATGG	GGCCCAACCG	TCCAATGTAA	TCTGATGACG	CGGCGCATTC	TAGCTGACGC	GTGTGTCGCC	GTGGGCGGTG	GTGGCCGGGT	AAGGAGGCCT	AACCCGCTTT
AK0067-Cb_KE_gt0_kt0	CACTCCATCC	CGGCATTATA	CGTGGCCCTG	GTCGAGGTCT	TTGCTCCTTT	GGGGCCTATC	TCCCCGTGTC	ACTCCCCCAA	TCACCCACCC	GGGTAGGCCA	AGCATGCTCA	TATCACTTGT	GTGACGGGAC	GGTCGGAGTG	CGCGTGCCGG	GCAGAGAGAC	GCCCGCGGGC	GAGAGGCCAG	AATTCCGCTG	ATGACTATGC	TGCCGACGTA	ATGACCAGAA	GTTCTCGCGC	TAGGAGGTCT	GAGGAGGCAG	CCGCGCACCT	CCGGGGCGGC	TGCGGCCGTG	CGGTACCGAA	CCAGGATGGT	ACCGTCCTGC	GGCCCGCCAC	ATTCAGTGGA	GCGTACCGCG	GTGCGGGTGG	ATAGTCCCGG	TCACGCAAGT	AGCACGGCTA	CGGATTATGG	GGCCCAACCG	TCCAATGTAA	TCTGATGACG	CGGCGCATTC	TAGCTGACGC	GTGTGTCGCC	GTGGGCGGTG	GTGGCCGGGT	AAGGAGGCCT	AACCCGCTTT
AK0069-Ca_KE_gt0_kt0	CACTCCATCC	CGGCATTATA	CGTGGCCCTG	GTCGAGGTCT	TTGCTCCTTT	GGGGCCTATC	TCCCCGTGTC	ACTCCCCCAA	TCACCCACCC	GGGTAGGCCA	AGCATGCTCA	TATCACTTGT	GTGACGGGAC	GGTCGGAGTG	CGCGTGCCGG	GCAGAGAGAC	GCCCGCGGGC	GAGAGGCCAG	AATTCCGCTG	ATGACTATGC	TGCCGACGTA	ATGACCAGAA	GTTCTCGCGC	TAGGAGGTCT	GAGGAGGCAG	CCGCGCACCT	CCGGGGCGGC	TGCGGCCGTG	CGGTACCGAA	CCAGGATGGT	ACCGTCCTGC	GGCCCGCCAC	ATTCAGTGGA	GCGTACCGCG	GTGCGGGTGG	ATAGTCCCGG	TCACGCAAGT	AGCACGGCTA	CGGATTATGG	GGCCCAACCG	TCCAATGTAA	TCTGATGACG	CGGCGCATTC	TAGCTGACGC	GTGTGTCGCC	GTGGGCGGTG	GTGGCCGGGT	AAGGAGGCCT	AACCCGCTTT
AK0069-Cb_KE_gt0_kt0	CACTCCATCC	CGGCATTATA	CGTGGCCCTG	GTCGAGGTCT	TTGCTCCTTT	GGGGCCTATC	TCCCCGTGTC	ACTCCCCCAA	TCACCCACCC	GGGTAGGCCA	AGCATGCTCA	TATCACTTGT	GTGACGGGAC	GGTCGGAGTG	CGCGTGCCGG	GCAGAGAGAC	GCCCGCGGGC	GAGAGGCCAG	AATTCCGCTG	ATGACTATGC	TGCCGACGTA	ATGACCAGAA	GTTCTCGCGC	TAGGAGGTCT	GAGGAGGCAG	CCGCGCACCT	CCGGGGCGGC	TGCGGCCGTG	CGGTACCGAA	CCAGGATGGT	ACCGTCCTGC	GGCCCGCCAC	ATTCAGTGGA	GCGTACCGCG	GTGCGGGTGG	ATAGTCCCGG	TCACGCAAGT	AGCACGGCTA	CGGATTATGG	GGCCCAACCG	TCCAATGTAA	TCTGATGACG	CGGCGCATTC	TAGCTGACGC	GTGTGTCGCC	GTGGGCGGTG	GTGGCCGGGT	AAGGAGGCCT	AACCCGCTTT
AK0070-Ca_KE_gt0_kt2	CACTCCATCC	CGGGATTATA	CGTGGCCCTG	GTCGAGGTCT	TTGCTCCTTT	GGGGCCTATC	TCCCCGTGTC	ACTCTCCCAA	TCACCCACCC	GGGAAGGCCA	CGCATGCTCA	TATCACTTGT	GTGACGGGAC	GGTCGGAGTG	CGCGTGCCGG	GCAGAGAGAC	GCCCGCGGGC	GAGAGGCCAG	AATTCCGCTG	ATGACTATGC	TGCCGACGTA	AAGACCAGAA	GTTCTCGTGC	CAGGAGGTCT	GAGGAGGCAG	CCGCGCACCT	CCGGGGCGGC	TGCGGCCGTG	CGGTACTGAA	CCAGGATGGT	ACCGTCCTAC	GGCCCGCCAC	ATTCAGTGGA	GCGTACCGCG	GTGCGGGTGG	ATAGTCCCGG	TCACGCAAGT	AGCACGGCTA	CGGGTTATGG	GGCCCAACCG	TCCGATATAA	TCTGATGACG	CGGCGCATTC	TAGCTGACGC	GTGTGTCGCC	GTGGGCGGTG	GTGGCCGGGT	AAGGAGGCCT	AACCCGCTTT
AK0070-Cb_KE_gt0_kt2	CACTCCATCC	CGGGATTATA	CGTGGCCCTG	GTCGAGGTCT	TTGCTCCTTT	GGGGCCTATC	TCCCCGTGTC	ACTCTCCCAA	TCACCCACCC	GGGAAGGCCA	CGCATGCTCA	TATCACTTGT	GTGACGGGAC	GGTCGGAGTG	CGCGTGCCGG	GCAGAGAGAC	GCCCGCGGGC	GAGAGGCCAG	AATTCCGCTG	ATGACTATGC	TGCCGACGTA	AAGACCAGAA	GTTCTCGTGC	CAGGAAGTCT	GAGGAGGCAG	CCGCGCACCT	CCGGGGCGGC	TGCGGCCGTG	CGGTACTGAA	CCAGGATGGT	ACCGTCCTAC	GGCCCGCCAC	ATTCAGTGGA	GCGTACCGCG	GTGCGGGTGG	ATAGTCCCGG	TCACGCAAGT	AGCACGGCTA	CGGGTTATGG	GGCCCAACCG	TCCGATATAA	TCTGATGACG	CGGCGCATTC	TAGCTGACGC	GTGTGTCGCC	GTGGGCGGTG	GTGGCCGGGT	AAGGAGGCCT	AACCCGCTTT
AK0078-Ca_KE_gt0_kt0	CACTCCATCC	CGGCATTATA	CGTGGCCCTG	GTCGAGGTCT	TTGCTCCTTT	GGGGCCTATC	TCCCCGTGTC	ACTCCCCCAA	TCACCCACCC	GGGTAGGCCA	AGCATGCTCA	TATCACTTGT	GTGACGGGAC	GGTCGGAGTG	CGCGTGCCGG	GCAGAGAGAC	GCCCGCGGGC	GAGAGGCCAG	AATTCCGCTG	ATGACTATGC	TGCCGACGTA	ATGACCAGAA	GTTCTCGCGC	TAGGAGGTCT	GAGGAGGCAG	CCGCGCACCT	CCGGGGCGGC	TGCGGCCGTG	CGGTACCGAA	CCAGGATGGT	ACCGTCCTGC	GGCCCGCCAC	ATTCAGTGGA	GCGTACCGCG	GTGCGGGTGG	ATAGTCCCGG	TCACGCAAGT	AGCACGGCTA	CGGATTATGG	GGCCCAACCG	TCCAATGTAA	TCTGATGACG	CGGCGCATTC	TAGCTGACGC	GTGTGTCGCC	GTGGGCGGTG	GTGGCCGGGT	AAGGAGGCCT	AACCCGCTTT
AK0078-Cb_KE_gt0_kt0	CACTCCATCC	CGGCATTATA	CGTGGCCCTG	GTCGAGGTCT	TTGCTCCTTT	GGGGCCTATC	TCCCCGTGTC	ACTCCCCCAA	TCACCCACCC	GAGTAGGCCA	CGCATGCTCA	TATCACTTGT	GTGACAGGAC	GGTCGGAGTG	CGCGTGCCGG	GCAGAGAGAC	GCCCGCGGGC	GAGGGGCCAG	AATTCCGCTG	ATGACTATGC	TGCCGACGTA	ATGACCAGAA	GTTCTCGCGC	CAGGAGGTCT	GAGGAGGCAG	CCGCGCACCT	CCGGGGCGGC	TGCGGCCGTG	CGGTACTGAA	CCAGGATGGT	ACCGTCCTGC	GGCCCGCCAC	ATTCAGTGGA	GCGTACCGCG	GTGCGGGTGG	ATAGTCCCGG	TCACGCAAGT	AGCACGGCTA	CGGAATATGG	GGCCCAACCG	TCCAATGTAA	TCTGATGACG	CGGCGCATTC	TAGCTGACGC	GTGTGTCGCC	GTGGGCGGTG	GTGGCCGGGT	AAGGAGGCCT	AACCCGCTTT
AK0081-Ca_KE_gt0_kt0	CACTCCATCC	CGGCATTATA	CGTGGCCCTG	GTCGAGGTCT	TTGCTCCTTT	GGGGCCTATC	TCCCCGTGTC	ACTCCCCCAA	TCACCCACCC	GGGTAGGCCA	AGCATGCTCA	TATCACTTGT	GTGACGGGAC	GGTCGGAGTG	CGCGTGCCGG	GCAGAGAGAC	GCCCGCGGGC	GAGAGGCCAG	AATTCCGCTG	ATGACTATGC	TGCCGACGTA	ATGACCAGAA	GTTCTCGCGC	TAGGAGGTCT	GAGGAGGCAG	CCGCGCACCT	CCGGGGCGGC	TGCGGCCGTG	CGGTACCGAA	CCAGGATGGT	ACCGTCCTGC	GGCCCGCCAC	ATTCAGTGGA	GCGTACCGCG	GTGCGGGTGG	ATAGTCCCGG	TCACGCAAGT	AGCACGGCTA	CGGATTATGG	GGCCCAACCG	TCCAATGTAA	TCTGATGACG	CGGCGCATTC	TAGCTGACGC	GTGTGTCGCC	GTGGGCGGTG	GTGGCCGGGT	AAGGAGGCCT	AACCCGCTTT
AK0081-Cb_KE_gt0_kt0	CACTCCATCC	CGGCATTATA	CGTGGCCCTG	GTCGAGGTCT	TTGCTCCTTT	GGGGCCTATC	TCCCCGTGTC	ACTCCCCCAA	TCACCCACCC	GAGTAGGCCA	CGCATGCTCA	TATCACTTGT	GTGACAGGAC	GGTCGGAGTG	CGCGTGCCGG	GCAGAGAGAC	GCCCGCGGGC	GAGGGGCCAG	AATTCCGCTG	ATGACTATGC	TGCCGACGTA	ATGACCAGAA	GTTCTCGCGC	CAGGAGGTCT	GAGGAGGCAG	CCGCGCACCT	CCGGGGCGGC	TGCGGCCGTG	CGGTACTGAA	CCAGGATGGT	ACCGTCCTGC	GGCCCGCCAC	ATTCAGTGGA	GCGTACCGCG	GTGCGGGTGG	ATAGTCCCGG	TCACGCAAGT	AGCACGGCTA	CGGAATATGG	GGCCCAACCG	TCCAATGTAA	TCTGATGACG	CGGCGCATTC	TAGCTGACGC	GTGTGTCGCC	GTGGGCGGTG	GTGGCCGGGT	AAGGAGGCCT	AACCCGCTTT
AK0087-Ca_KE_gt0_kt2	CACTCCATCC	CGGGATTATA	CGTGGCCCTG	GTCGAGGTCT	TTGCTCCTTT	GGGGCCTATC	TCCCCGTGTC	ACTCTCCCAA	TCACCCACCC	GGGAAGGCCA	CGCATGCTCA	TATCACTTGT	GTGACGGGAC	GGTCGGAGTG	CGCGTGCCGG	GCAGAGAGAC	GCCCGCGGGC	GAGAGGCCAG	AATTCCGCTG	ATGACTATGC	TGCCGACGTA	AAGACCAGAA	GTTCTCGTGC	CAGGAGGTCT	GAGGAGGCAG	CCGCGCACCT	CCGGGGCGGC	TGCGGCCGTG	CGGTACTGAA	CCAGGATGGT	ACCGTCCTAC	GGCCCGCCAC	ATTCAGTGGA	GCGTACCGCG	GTGCGGGTGG	ATAGTCCCGG	TCACGCAAGT	AGCACGGCTA	CGGGTTATGG	GGCCCAACCG	TCCGATATAA	TCTGATGACG	CGGCGCATTC	TAGCTGACGC	GTGTGTCGCC	GTGGGCGGTG	GTGGCCGGGT	AAGGAGGCCT	AACCCGCTTT
AK0087-Cb_KE_gt0_kt2	CACTCCATCC	CGGGATTATA	CGTGGCCCTG	GTCGAGGTCT	TTGCTCCTTT	GGGGCCTATC	TCCCCGTGTC	ACTCTCCCAA	TCACCCACCC	GGGAAGGCCA	CGCATGCTCA	TATCACTTGT	GTGACGGGAC	GGTCGGAGTG	CGCGTGCCGG	GCAGAGAGAC	GCCCGCGGGC	GAGAGGCCAG	AATTCCGCTG	ATGACTATGC	TGCCGACGTA	AAGACCAGAA	GTTCTCGTGC	CAGGAGGTCT	GAGGAGGCAG	CCGCGCACCT	CCGGGGCGGC	TGCGGCCGTG	CGGTACTGAA	CCAGGATGGT	ACCGTCCTAC	GGCCCGCCAC	ATTCAGTGGA	GCGTACCGCG	GTGCGGGTGG	ATAGTCCCGG	TCACGCAAGT	AGCACGGCTA	CGGGTTATGG	GGCCCAACCG	TCCGATATAA	TCTGATGACG	CGGCGCATTC	TAGCTGACGC	GTGTGTCGCC	GTGGGCGGTG	GTGGCCGGGT	AAGGAGGCCT	AACCCGCTTT
AK0089-Ca_KE_gt0_kt2	CACTCCATCC	CGGGATTATA	CGTGGCCCTG	GTCGAGGTCT	TTGCTCCTTT	GGGGCCTATC	TCCCCGTGTC	ACTCTCCCAA	TCACCCACCC	GGGAAGGCCA	CGCATGCTCA	TATCACTTGT	GTGACGGGAC	GGTCGGAGTG	CGCGTGCCGG	GCAGAGAGAC	GCCCGCGGGC	GAGAGGCCAG	AATTCCGCTG	ATGACTATGC	TGCCGACGTA	AAGACCAGAA	GTTCTCGTGC	CAGGAGGTCT	GAGGAGGCAG	CCGCGCACCT	CCGGGGCGGC	TGCGGCCGTG	CGGTACTGAA	CCAGGATGGT	ACCGTCCTAC	GGCCCGCCAC	ATTCAGTGGA	GCGTACCGCG	GTGCGGGTGG	ATAGTCCCGG	TCACGCAAGT	AGCACGGCTA	CGGGTTATGG	GGCCCAACCG	TCCGATATAA	TCTGATGACG	CGGCGCATTC	TAGCTGACGC	GTGTGTCGCC	GTGGGCGGTG	GTGGCCGGGT	AAGGAGGCCT	AACCCGCTTT
AK0089-Cb_KE_gt0_kt2	CACTCCATCC	CGGGATTATA	CGTGGCCCTG	GTCGAGGTCT	TTGCTCCTTT	GGGGCCTATC	TCCCCGTGTC	ACTCTCCCAA	TCACCCACCC	GGGAAGGCCA	CGCATGCTCA	TATCACTTGT	GTGACGGGAC	GGTCGGAGTG	CGCGTGCCGG	GCAGAGAGAC	GCCCGCGGGC	GAGAGGCCAG	AATTCCGCTG	ATGACTATGC	TGCCGACGTA	AAGACCAGAA	GTTCTCGTGC	CAGGAGGTCT	GAGGAGGCAG	CCGCGCACCT	CCGGGGCGGC	TGCGGCCGTG	CGGTACTGAA	CCAGGATGGT	ACCGTCCTAC	GGCCCGCCAC	ATTCAGTGGA	GCGTACCGCG	GTGCGGGTGG	ATAGTCCCGG	TCACGCAAGT	AGCACGGCTA	CGGGTTATGG	GGCCCAACCG	TCCGATATAA	TCTGATGACG	CGGCGCATTC	TAGCTGACGC	GTGTGTCGCC	GTGGGCGGTG	GTGGCCGGGT	AAGGAGGCCT	AACCCGCTTT
AK0093-Ca_KE_gt0_kt2	CACTCCATCC	CGGGATTATA	CGTGGCCCTG	GTCGAGGTCT	TTGCTCCTTT	GGGGCCTATC	TCCCCGTGTC	ACTCTCCCAA	TCACCCACCC	GGGAAGGCCA	CGCATGCTCA	TATCACTTGT	GTGACGGGAC	GGTCGGAGTG	CGCGTGCCGG	GCAGAGAGAC	GCCCGCGGGC	GAGAGGCCAG	AATTCCGCTG	ATGACTATGC	TGCCGACGTA	AAGACCAGAA	GTTCTCGTGC	CAGGAGGTCT	GAGGAGGCAG	CCGCGCACCT	CCGGGGCGGC	TGCGGCCGTG	CGGTACTGAA	CCAGGATGGT	ACCGTCCTAC	GGCCCGCCAC	ATTCAGTGGA	GCGTACCGCG	GTGCGGGTGG	ATAGTCCCGG	TCACGCAAGT	AGCACGGCTA	CGGGTTATGG	GGCCCAACCG	TCCGATATAA	TCTGATGACG	CGGCGCATTC	TAGCTGACGC	GTGTGTCGCC	GTGGGCGGTG	GTGGCCGGGT	AAGGAGGCCT	AACCCGCTTT
AK0093-Cb_KE_gt0_kt2	CACTCCATCC	CGGGATTATA	CGTGGCCCTG	GTCGAGGTCT	TTGCTCCTTT	GGGGCCTATC	TCCCCGTGTC	ACTCTCCCAA	TCACCCACCC	GGGAAGGCCA	CGCATGCTCA	TATCACTTGT	GTGACGGGAC	GGTCGGAGTG	CGCGTGCCGG	GCAGAGAGAC	GCCCGCGGGC	GAGAGGCCAG	AATTCCGCTG	ATGACTATGC	TGCCGACGTA	AAGACCAGAA	GTTCTCGTGC	CAGGAGGTCT	GAGGAGGCAG	CCGCGCACCT	CCGGGGCGGC	TGCGGCCGTG	CGGTACTGAA	CCAGGATGGT	ACCGTCCTAC	GGCCCGCCAC	ATTCAGTGGA	GCGTACCGCG	GTGCGGGTGG	ATAGTCCCGG	TCACGCAAGT	AGCACGGCTA	CGGGTTATGG	GGCCCAACCG	TCCGATATAA	TCTGATGACG	CGGCGCATTC	TAGCTGACGC	GTGTGTCGCC	GTGGGCGGTG	GTGGCCGGGT	AAGGAGGCCT	AACCCGCTTT
AK0094-Ca_KE_gt0_kt2	CACTCCATCC	CGGCATTATA	CGTGGCCCTG	GTCGAGGTCT	TTGCTCCTTT	GGGGCCTATC	TCCCCGTGTC	ACTCTCCCAA	TCACCCACCC	GGGTAGGCCA	CGCATGCTCA	TATCACTTGT	GTGACGGGAC	GGTCGGAGTG	CGCGTGCCGG	GCAGAGAGAC	GCCCGCGGGC	GAGAGGCCAG	AATTCCGCTG	ATGACTATGC	TGCCGACGTA	ATGACCAGAA	GTTCTCGCGC	CAGGAGGTCT	GAGGAGGCAG	CCGCGCACCT	CCGGGGCGGC	TGCGGCCGTG	CGATACTGAA	CCAGGATGGT	ACCGTCCTAC	GGCCCGCCAC	ATTCAGTGGA	GCGTACCGCG	GTGCGGGTGG	ATAGTCCCGG	TCACGCAAAT	AGCACGGCTA	CGGGTTATGG	GGCCCAACCG	TCCAATGTAA	TCTGATGACG	CGGCGCATTC	TAGCTGACGC	GTGTGTCGCC	GTGGGCGGTG	GTGGCCGGGT	AAGGAGGCCT	AACCCGCTTT
AK0094-Cb_KE_gt0_kt2	CACTCCATCC	CGGGATTATA	CGTGGCCCTG	GTCGAGGTCT	TTGCTCCTTT	GGGGCCTATC	TCCCCGTGTC	ACTCTCCCAA	TCACCCACCC	GGGAAGGCCA	CGCATGCTCA	TATCACTTGT	GTGACGGGAC	GGTCGGAGTG	CGCGTGCCGG	GCAGAGAGAC	GCCCGCGGGC	GAGAGGCCAG	AATTCCGCTG	ATGACTATGC	TGCCGACGTA	AAGACCAGAA	GTTCTCGTGC	CAGGAGGTCT	GAGGAGGCAG	CCGCGCACCT	CCGGGGCGGC	TGCGGCCGTG	CGGTACTGAA	CCAGGATGGT	ACCGTCCTAC	GGCCCGCCAC	ATTCAGTGGA	GCGTACCGCG	GTGCGGGTGG	ATAGTCCCGG	TCACGCAAGT	AGCACGGCTA	CGGGTTATGG	GGCCCAACCG	TCCGATATAA	TCTGATGACG	CGGCGCATTC	TAGCTGACGC	GTGTGTCGCC	GTGGGCGGTG	GTGGCCGGGT	AAGGAGGCCT	AACCCGCTTT
AK0096-Ca_KE_gt0_kt2	CACTCCATCC	CGGGATTATA	CGTGGCCCTG	GTCGAGGTCT	TTGCTCCTTT	GGGGCCTATC	TCCCCGTGTC	ACTCTCCCAA	TCACCCACCC	GGGAAGGCCA	CGCATGCTCA	TATCACTTGT	GTGACGGGAC	GGTCGGAGTG	CGCGTGCCGG	GCAGAGAGAC	GCCCGCGGGC	GAGAGGCCAG	AATTCCGCTG	ATGACTATGC	TGCCGACGTA	AAGACCAGAA	GTTCTCGTGC	CAGGAGGTCT	GAGGAGGCAG	CCGCGCACCT	CCGGGGCGGC	TGCGGCCGTG	CGGTACTGAA	CCAGGATGGT	ACCGTCCTAC	GGCCCGCCAC	ATTCAGTGGA	GCGTACCGCG	GTGCGGGTGG	ATAGTCCCGG	TCACGCAAGT	AGCACGGCTA	CGGGTTATGG	GGCCCAACCG	TCCGATATAA	TCTGATGACG	CGGCGCATTC	TAGCTGACGC	GTGTGTCGCC	GTGGGCGGTG	GTGGCCGGGT	AAGGAGGCCT	AACCCGCTTT
AK0096-Cb_KE_gt0_kt2	CACTCCATCC	CGGGATTATA	CGTGGCCCTG	GTCGAGGTCT	TTGCTCCTTT	GGGGCCTATC	TCCCCGTGTC	ACTCTCCCAA	TCACCCACCC	GGGAAGGCCA	CGCATGCTCA	TATCACTTGT	GTGACGGGAC	GGTCGGAGTG	CGCGTGCCGG	GCAGAGAGAC	GCCCGCGGGC	GAGAGGCCAG	AATTCCGCTG	ATGACTATGC	TGCCGACGTA	AAGACCAGAA	GTTCTCGTGC	CAGGAAGTCT	GAGGAGGCAG	CCGCGCACCT	CCGGGGCGGC	TGCGGCCGTG	CGGTACTGAA	CCAGGATGGT	ACCGTCCTAC	GGCCCGCCAC	ATTCAGTGGA	GCGTACCGCG	GTGCGGGTGG	ATAGTCCCGG	TCACGCAAGT	AGCACGGCTA	CGGGTTATGG	GGCCCAACCG	TCCGATATAA	TCTGATGACG	CGGCGCATTC	TAGCTGACGC	GTGTGTCGCC	GTGGGCGGTG	GTGGCCGGGT	AAGGAGGCCT	AACCCGCTTT
AK0098-Ca_KE_gt0_kt2	CACTCCATCC	CGGGATTATA	CGTGGCCCTG	GTCGAGGTCT	TTGCTCCTTT	GGGGCCTATC	TCCCCGTGTC	ACTCTCCCAA	TCACCCACCC	GGGAAGGCCA	CGCATGCTCA	TATCACTTGT	GTGACGGGAC	GGTCGGAGTG	CGCGTGCCGG	GCAGAGAGAC	GCCCGCGGGC	GAGAGGCCAG	AATTCCGCTG	ATGACTATGC	TGCCGACGTA	AAGACCAGAA	GTTCTCGTGC	CAGGAGGTCT	GAGGAGGCAG	CCGCGCACCT	CCGGGGCGGC	TGCGGCCGTG	CGGTACTGAA	CCAGGATGGT	ACCGTCCTAC	GGCCCGCCAC	ATTCAGTGGA	GCGTACCGCG	GTGCGGGTGG	ATAGTCCCGG	TCACGCAAGT	AGCACGGCTA	CGGGTTATGG	GGCCCAACCG	TCCGATATAA	TCTGATGACG	CGGCGCATTC	TAGCTGACGC	GTGTGTCGCC	GTGGGCGGTG	GTGGCCGGGT	AAGGAGGCCT	AACCCGCTTT
AK0098-Cb_KE_gt0_kt2	CACTCCATCC	CGGGATTATA	CGTGGCCCTG	GTCGAGGTCT	TTGCTCCTTT	GGGGCCTATC	TCCCCGTGTC	ACTCTCCCAA	TCACCCACCC	GGGAAGGCCA	CGCATGCTCA	TATCACTTGT	GTGACGGGAC	GGTCGGAGTG	CGCGTGCCGG	GCAGAGAGAC	GCCCGCGGGC	GAGAGGCCAG	AATTCCGCTG	ATGACTATGC	TGCCGACGTA	AAGACCAGAA	GTTCTCGTGC	CAGGAAGTCT	GAGGAGGCAG	CCGCGCACCT	CCGGGGCGGC	TGCGGCCGTG	CGGTACTGAA	CCAGGATGGT	ACCGTCCTAC	GGCCCGCCAC	ATTCAGTGGA	GCGTACCGCG	GTGCGGGTGG	ATAGTCCCGG	TCACGCAAGT	AGCACGGCTA	CGGGTTATGG	GGCCCAACCG	TCCGATATAA	TCTGATGACG	CGGCGCATTC	TAGCTGACGC	GTGTGTCGCC	GTGGGCGGTG	GTGGCCGGGT	AAGGAGGCCT	AACCCGCTTT
AK0099-Ca_KE_gt0_kt2	CACTCCATCC	CGGCATTATA	CGTGGCCCTG	GTCGAGGTCT	TTGCTCCTTT	GGGGCCTATC	TCCCCGTGTC	ACTCTCCCAA	TCACCCACCC	GGGTAGGCCA	CGCATGCTCA	TATCACTTGT	GTGACGGGAC	GGTCGGAGTG	CGCGTGCCGG	GCAGAGAGAC	GCCCGCGGGC	GAGAGGCCAG	AATTCCGCTG	ATGACTATGC	TGCCGACGTA	ATGACCAGAA	GTTCTCGCGC	CAGGAGGTCT	GAGGAGGCAG	CCGCGCACCT	CCGGGGCGGC	TGCGGCCGTG	CGATACTGAA	CCAGGATGGT	ACCGTCCTAC	GGCCCGCCAC	ATTCAGTGGA	GCGTACCGCG	GTGCGGGTGG	ATAGTCCCGG	TCACGCAAAT	AGCACGGCTA	CGGGTTATGG	GGCCCAACCG	TCCAATGTAA	TCTGATGACG	CGGCGCATTC	TAGCTGACGC	GTGTGTCGCC	GTGGGCGGTG	GTGGCCGGGT	AAGGAGGCCT	AACCCGCTTT
AK0099-Cb_KE_gt0_kt2	CACTCCATCC	CGGGATTATA	CGTGGCCCTG	GTCGAGGTCT	TTGCTCCTTT	GGGGCCTATC	TCCCCGTGTC	ACTCTCCCAA	TCACCCACCC	GGGAAGGCCA	CGCATGCTCA	TATCACTTGT	GTGACGGGAC	GGTCGGAGTG	CGCGTGCCGG	GCAGAGAGAC	GCCCGCGGGC	GAGAGGCCAG	AATTCCGCTG	ATGACTATGC	TGCCGACGTA	AAGACCAGAA	GTTCTCGTGC	CAGGAGGTCT	GAGGAGGCAG	CCGCGCACCT	CCGGGGCGGC	TGCGGCCGTG	CGGTACTGAA	CCAGGATGGT	ACCGTCCTAC	GGCCCGCCAC	ATTCAGTGGA	GCGTACCGCG	GTGCGGGTGG	ATAGTCCCGG	TCACGCAAGT	AGCACGGCTA	CGGGTTATGG	GGCCCAACCG	TCCGATATAA	TCTGATGACG	CGGCGCATTC	TAGCTGACGC	GTGTGTCGCC	GTGGGCGGTG	GTGGCCGGGT	AAGGAGGCCT	AACCCGCTTT
AK0101-Ca_KE_gt0_kt2	CACTCCATCC	CGGGATTATA	CGTGGCCCTG	GTCGAGGTCT	TTGCTCCTTT	GGGGCCTATC	TCCCCGTGTC	ACTCTCCCAA	TCACCCACCC	GGGAAGGCCA	CGCATGCTCA	TATCACTTGT	GTGACGGGAC	GGTCGGAGTG	CGCGTGCCGG	GCAGAGAGAC	GCCCGCGGGC	GAGAGGCCAG	AATTCCGCTG	ATGACTATGC	TGCCGACGTA	AAGACCAGAA	GTTCTCGTGC	CAGGAGGTCT	GAGGAGGCAG	CCGCGCACCT	CCGGGGCGGC	TGCGGCCGTG	CGGTACTGAA	CCAGGATGGT	ACCGTCCTAC	GGCCCGCCAC	ATTCAGTGGA	GCGTACCGCG	GTGCGGGTGG	ATAGTCCCGG	TCACGCAAGT	AGCACGGCTA	CGGGTTATGG	GGCCCAACCG	TCCGATATAA	TCTGATGACG	CGGCGCATTC	TAGCTGACGC	GTGTGTCGCC	GTGGGCGGTG	GTGGCCGGGT	AAGGAGGCCT	AACCCGCTTT
AK0101-Cb_KE_gt0_kt2	CACTCCATCC	CGGGATTATA	CGTGGCCCTG	GTCGAGGTCT	TTGCTCCTTT	GGGGCCTATC	TCCCCGTGTC	ACTCTCCCAA	TCACCCACCC	GGGAAGGCCA	CGCATGCTCA	TATCACTTGT	GTGACGGGAC	GGTCGGAGTG	CGCGTGCCGG	GCAGAGAGAC	GCCCGCGGGC	GAGAGGCCAG	AATTCCGCTG	ATGACTATGC	TGCCGACGTA	AAGACCAGAA	GTTCTCGTGC	CAGGAGGTCT	GAGGAGGCAG	CCGCGCACCT	CCGGGGCGGC	TGCGGCCGTG	CGGTACTGAA	CCAGGATGGT	ACCGTCCTAC	GGCCCGCCAC	ATTCAGTGGA	GCGTACCGCG	GTGCGGGTGG	ATAGTCCCGG	TCACGCAAGT	AGCACGGCTA	CGGGTTATGG	GGCCCAACCG	TCCGATATAA	TCTGATGACG	CGGCGCATTC	TAGCTGACGC	GTGTGTCGCC	GTGGGCGGTG	GTGGCCGGGT	AAGGAGGCCT	AACCCGCTTT
AK0103-Ca_KE_gt0_kt0	CACTCCATCC	CGGCATTATA	CGTGGCCCTG	GTCGAGGTCT	TTGCTCCTTT	GGGGCCTATC	TCCCCGTGTC	ACTCCCCCAA	TCACCCACCC	GAGTAGGCCA	CGCATGCTCA	TATCACTTGT	GTGACAGGAC	GGTCGGAGTG	CGCGTGCCGG	GCAGAGAGAC	GCCCGCGGGC	GAGGGGCCAG	AATTCCGCTG	ATGACTATGC	TGCCGACGTA	ATGACCAGAA	GTTCTCGCGC	CAGGAGGTCT	GAGGAGGCAG	CCGCGCACCT	CCGGGGCGGC	TGCGGCCGTG	CGGTACTGAA	CCAGGATGGT	ACCGTCCTGC	GGCCCGCCAC	ATTCAGTGGA	GCGTACCGCG	GTGCGGGTGG	ATAGTCCCGG	TCACGCAAGT	AGCACGGCTA	CGGAATATGG	GGCCCAACCG	TCCAATGTAA	TCTGATGACG	CGGCGCATTC	TAGCTGACGC	GTGTGTCGCC	GTGGGCGGTG	GTGGCCGGGT	AAGGAGGCCT	AACCCGCTTT
AK0103-Cb_KE_gt0_kt0	CACTCCATCC	CGGCATTATA	CGTGGCCCTG	GTCGAGGTCT	TTGCTCCTTT	GGGGCCTATC	TCCCCGTGTC	ACTCCCCCAA	TCACCCACCC	GGGTAGGCCA	AGCATGCTCA	TATCACTTGT	GTGACGGGAC	GGTCGGAGTG	CGCGTGCCGG	GCAGAGAGAC	GCCCGCGGGC	GAGAGGCCAG	AATTCCGCTG	ATGACTATGC	TGCCGACGTA	ATGACCAGAA	GTTCTCGCGC	TAGGAGGTCT	GAGGAGGCAG	CCGCGCACCT	CCGGGGCGGC	TGCGGCCGTG	CGGTACCGAA	CCAGGATGGT	ACCGTCCTGC	GGCCCGCCAC	ATTCAGTGGA	GCGTACCGCG	GTGCGGGTGG	ATAGTCCCGG	TCACGCAAGT	AGCACGGCTA	CGGATTATGG	GGCCCAACCG	TCCAATGTAA	TCTGATGACG	CGGCGCATTC	TAGCTGACGC	GTGTGTCGCC	GTGGGCGGTG	GTGGCCGGGT	AAGGAGGCCT	AACCCGCTTT
AK0105-Ca_KE_gt0_kt0	CACTCCATCC	CGGCATTATA	CGTGGCCCTG	GTCGAGGTCT	TTGCTCCTTT	GGGGCCTATC	TCCCCGTGTC	ACTCCCCCAA	TCACCCACCC	GGGTAGGCCA	AGCATGCTCA	TATCACTTGT	GTGACGGGAC	GGTCGGAGTG	CGCGTGCCGG	GCAGAGAGAC	GCCCGCGGGC	GAGAGGCCAG	AATTCCGCTG	ATGACTATGC	TGCCGACGTA	ATGACCAGAA	GTTCTCGCGC	TAGGAGGTCT	GAGGAGGCAG	CCGCGCACCT	CCGGGGCGGC	TGCGGCCGTG	CGGTACCGAA	CCAGGATGGT	ACCGTCCTGC	GGCCCGCCAC	ATTCAGTGGA	GCGTACCGCG	GTGCGGGTGG	ATAGTCCCGG	TCACGCAAGT	AGCACGGCTA	CGGATTATGG	GGCCCAACCG	TCCAATGTAA	TCTGATGACG	CGGCGCATTC	TAGCTGACGC	GTGTGTCGCC	GTGGGCGGTG	GTGGCCGGGT	AAGGAGGCCT	AACCCGCTTT
AK0105-Cb_KE_gt0_kt0	CACTCCATCC	CGGCATTATA	CGTGGCCCTG	GTCGAGGTCT	TTGCTCCTTT	GGGGCCTATC	TCCCCGTGTC	ACTCCCCCAA	TCACCCACCC	GGGTAGGCCA	AGCATGCTCA	TATCACTTGT	GTGACGGGAC	GGTCGGAGTG	CGCGTGCCGG	GCAGAGAGAC	GCCCGCGGGC	GAGAGGCCAG	AATTCCGCTG	ATGACTATGC	TGCCGACGTA	ATGACCAGAA	GTTCTCGCGC	TAGGAGGTCT	GAGGAGGCAG	CCGCGCACCT	CCGGGGCGGC	TGCGGCCGTG	CGGTACCGAA	CCAGGATGGT	ACCGTCCTGC	GGCCCGCCAC	ATTCAGTGGA	GCGTACCGCG	GTGCGGGTGG	ATAGTCCCGG	TCACGCAAGT	AGCACGGCTA	CGGATTATGG	GGCCCAACCG	TCCAATGTAA	TCTGATGACG	CGGCGCATTC	TAGCTGACGC	GTGTGTCGCC	GTGGGCGGTG	GTGGCCGGGT	AAGGAGGCCT	AACCCGCTTT
AK0106-Ca_KE_gt0_kt0	CACTCCATCC	CGGCATTATA	CGTGGCCCTG	GTCGAGGTCT	TTGCTCCTTT	GGGGCCTATC	TCCCCGTGTC	ACTCCCCCAA	TCACCCACCC	GGGTAGGCCA	AGCATGCTCA	TATCACTTGT	GTGACGGGAC	GGTCGGAGTG	CGCGTGCCGG	GCAGAGAGAC	GCCCGCGGGC	GAGAGGCCAG	AATTCCGCTG	ATGACTATGC	TGCCGACGTA	ATGACCAGAA	GTTCTCGCGC	TAGGAGGTCT	GAGGAGGCAG	CCGCGCACCT	CCGGGGCGGC	TGCGGCCGTG	CGGTACCGAA	CCAGGATGGT	ACCGTCCTGC	GGCCCGCCAC	ATTCAGTGGA	GCGTACCGCG	GTGCGGGTGG	ATAGTCCCGG	TCACGCAAGT	AGCACGGCTA	CGGATTATGG	GGCCCAACCG	TCCAATGTAA	TCTGATGACG	CGGCGCATTC	TAGCTGACGC	GTGTGTCGCC	GTGGGCGGTG	GTGGCCGGGT	AAGGAGGCCT	AACCCGCTTT
AK0106-Cb_KE_gt0_kt0	CACTCCATCC	CGGCATTATA	CGTGGCCCTG	GTCGAGGTCT	TTGCTCCTTT	GGGGCCTATC	TCCCCGTGTC	ACTCCCCCAA	TCACCCACCC	GGGTAGGCCA	AGCATGCTCA	TATCACTTGT	GTGACGGGAC	GGTCGGAGTG	CGCGTGCCGG	GCAGAGAGAC	GCCCGCGGGC	GAGAGGCCAG	AATTCCGCTG	ATGACTATGC	TGCCGACGTA	ATGACCAGAA	GTTCTCGCGC	TAGGAGGTCT	GAGGAGGCAG	CCGCGCACCT	CCGGGGCGGC	TGCGGCCGTG	CGGTACCGAA	CCAGGATGGT	ACCGTCCTGC	GGCCCGCCAC	ATTCAGTGGA	GCGTACCGCG	GTGCGGGTGG	ATAGTCCCGG	TCACGCAAGT	AGCACGGCTA	CGGATTATGG	GGCCCAACCG	TCCAATGTAA	TCTGATGACG	CGGCGCATTC	TAGCTGACGC	GTGTGTCGCC	GTGGGCGGTG	GTGGCCGGGT	AAGGAGGCCT	AACCCGCTTT
AK0107-Ca_KE_gt0_kt0	CACTCCATCC	CGGCATTATA	CGTGGCCCTG	GTCGAGGTCT	TTGCTCCTTT	GGGGCCTATC	TCCCCGTGTC	ACTCCCCCAA	TCACCCACCC	GGGTAGGCCA	AGCATGCTCA	TATCACTTGT	GTGACGGGAC	GGTCGGAGTG	CGCGTGCCGG	GCAGAGAGAC	GCCCGCGGGC	GAGAGGCCAG	AATTCCGCTG	ATGACTATGC	TGCCGACGTA	ATGACCAGAA	GTTCTCGCGC	TAGGAGGTCT	GAGGAGGCAG	CCGCGCACCT	CCGGGGCGGC	TGCGGCCGTG	CGGTACCGAA	CCAGGATGGT	ACCGTCCTGC	GGCCCGCCAC	ATTCAGTGGA	GCGTACCGCG	GTGCGGGTGG	ATAGTCCCGG	TCACGCAAGT	AGCACGGCTA	CGGATTATGG	GGCCCAACCG	TCCAATGTAA	TCTGATGACG	CGGCGCATTC	TAGCTGACGC	GTGTGTCGCC	GTGGGCGGTG	GTGGCCGGGT	AAGGAGGCCT	AACCCGCTTT
AK0107-Cb_KE_gt0_kt0	CACTCCATCC	CGGCATTATA	CGTGGCCCTG	GTCGAGGTCT	TTGCTCCTTT	GGGGCCTATC	TCCCCGTGTC	ACTCCCCCAA	TCACCCACCC	GGGTAGGCCA	AGCATGCTCA	TATCACTTGT	GTGACGGGAC	GGTCGGAGTG	CGCGTGCCGG	GCAGAGAGAC	GCCCGCGGGC	GAGAGGCCAG	AATTCCGCTG	ATGACTATGC	TGCCGACGTA	ATGACCAGAA	GTTCTCGCGC	TAGGAGGTCT	GAGGAGGCAG	CCGCGCACCT	CCGGGGCGGC	TGCGGCCGTG	CGGTACCGAA	CCAGGATGGT	ACCGTCCTGC	GGCCCGCCAC	ATTCAGTGGA	GCGTACCGCG	GTGCGGGTGG	ATAGTCCCGG	TCACGCAAGT	AGCACGGCTA	CGGATTATGG	GGCCCAACCG	TCCAATGTAA	TCTGATGACG	CGGCGCATTC	TAGCTGACGC	GTGTGTCGCC	GTGGGCGGTG	GTGGCCGGGT	AAGGAGGCCT	AACCCGCTTT
AK0109-Ca_KE_gt0_kt2	CACTCCATCC	CGGGATTATA	CGTGGCCCTG	GTCGAGGTCT	TTGCTCCTTT	GGGGCCTATC	TCCCCGTGTC	ACTCTCCCAA	TCACCCACCC	GGGAAGGCCA	CGCATGCTCA	TATCACTTGT	GTGACGGGAC	GGTCGGAGTG	CGCGTGCCGG	GCAGAGAGAC	GCCCGCGGGC	GAGAGGCCAG	AATTCCGCTG	ATGACTATGC	TGCCGACGTA	AAGACCAGAA	GTTCTCGTGC	CAGGAGGTCT	GAGGAGGCAG	CCGCGCACCT	CCGGGGCGGC	TGCGGCCGTG	CGGTACTGAA	CCAGGATGGT	ACCGTCCTAC	GGCCCGCCAC	ATTCAGTGGA	GCGTACCGCG	GTGCGGGTGG	ATAGTCCCGG	TCACGCAAGT	AGCACGGCTA	CGGGTTATGG	GGCCCAACCG	TCCGATATAA	TCTGATGACG	CGGCGCATTC	TAGCTGACGC	GTGTGTCGCC	GTGGGCGGTG	GTGGCCGGGT	AAGGAGGCCT	AACCCGCTTT
AK0109-Cb_KE_gt0_kt2	CACTCCATCC	CGGCATTATA	CGTGGCCCTG	GTCGAGGTCT	TTGCTCCTTT	GGGGCCTATC	TCCCCGTGTC	ACTCTCCCAA	TCACCCACCC	GGGTAGGCCA	CGCATGCTCA	TATCACTTGT	GTGACGGGAC	GGTCGGAGTG	CGCGTGCCGG	GCAGAGAGAC	GCCCGCGGGC	GAGAGGCCAG	AATTCCGCTG	ATGACTATGC	TGCCGACGTA	ATGACCAGAA	GTTCTCGCGC	CAGGAGGTCT	GAGGAGGCAG	CCGCGCACCT	CCGGGGCGGC	TGCGGCCGTG	CGATACTGAA	CCAGGATGGT	ACCGTCCTAC	GGCCCGCCAC	ATTCAGTGGA	GCGTACCGCG	GTGCGGGTGG	ATAGTCCCGG	TCACGCAAAT	AGCACGGCTA	CGGGTTATGG	GGCCCAACCG	TCCAATGTAA	TCTGATGACG	CGGCGCATTC	TAGCTGACGC	GTGTGTCGCC	GTGGGCGGTG	GTGGCCGGGT	AAGGAGGCCT	AACCCGCTTT
[truncated: 980 more rows]
[truncated: 21 more columns]

## Sheet: B) Rdl 3p end
AA0040-Ca_GHcol_gt0_kt0	CGAGCGCCCG	GGCGAGAGAA	TCCCGCCGCG	TAGCACATCC	AAGTAATGGG	ACGCTTGATC	AAAATTCTTC	TCGTCGCGAG	GGTTTATTGA	TACTACCATC	CCCGCAATCA	GCACTAGTGT	AGCCCTTACT	ACGTATCGCG	ATCCTCCGGG	ACTTGTCCCT	TAATATCTAG	TAGGAACGCC	CTGCGCGACT	TTCAATTTTA	ACAACGATGC	GATCGCCCAT	TTGCGAACAT	CTTTTGGCAA	AACGCCGCAC	CCCTCCGAGT	CAGCTACGAG	GCATATTTGG	ACTATCAACC	GGTCCCAAAC	TCCAGCGTGC	CCTCGCCGGC	TCCAAACCCG	GGGGGGAGGC	GCGGCGAGGG	TTTAGTTTCG	CAAGCCTGCC	CCCACAGAAT	TATACAATAA	GGTCCTATAA	CTGTTGTGAG	GTTAGAAAGC	GGTGCTTA
[truncated: 1,683 more rows]

[truncated: 2 more sheets: C) upstream to Rdl, D) downstream to Rdl]
