# Supplementary material for: Evolution of the Insecticide Target Rdl in African Anopheles Is Driven by Interspecific and Interkaryotypic Introgression
Source: Mol Biol Evol. 2020 May 21;37(10):2900–17. doi: 10.1093/molbev/msaa128 (PMC7530614; doi:10.1093/molbev/msaa128)
Supplement: msaa128_supplementary_data [file msaa128_supplementary_data.zip › sm11_phylogenies_Rdl.csv]

rdl5p (AA0040-Ca_GHcol_gt0_kt0:0.0000000000	((((((((((((((((((((((((((((((((((((((((((((((((((((((((((((((((((((((((((((((((((((((((((((((((((((((((((((((((((((((((((((((((((((((((((((((((((((((((((((((((((((((((((((((((((((((((((((((((((((((((((((((((((((((((((((((((((((((((((((((((((((((((((((((((((((AA0040-Cb_GHcol_gt0_kt0:0.0145959893	(((((((AJ0023-Ca_GW_gt0_kt0:0.0158047298	AJ0099-Ca_GW_gt0_kt0:0.0290023149)98:0.0090077152	AJ0115-Cb_GW_gt0_kt0:0.0036676723)97:0.0079538553	AJ0101-Cb_GW_gt0_kt0:0.0087393406)88:0.0029185744	AJ0132-Cb_GW_gt0_kt0:0.0057730161)77:0.0000022164	(AJ0066-Cb_GW_gt0_kt0:0.0235782847	AJ0105-Ca_GW_gt0_kt0:0.0058618973)98:0.0086225800)73:0.0028910884	(((AJ0052-Cb_GW_gt0_kt0:0.0118124997	AY0015-Cb_CIcol_gt1_kt0:0.0207985209)100:0.0115970877	(AJ0086-Cb_GW_gt0_kt0:0.0236200331	AJ0130-Ca_GW_gt0_kt0:0.0234745263)88:0.0027255334)80:0.0029164502	(AJ0056-Ca_GW_gt0_kt0:0.0000025865	AJ0155-Ca_GW_gt0_kt0:0.0028561264)100:0.0232040656)62:0.0000029875)18:0.0000023162	((AJ0056-Cb_GW_gt0_kt0:0.0116598465	AJ0151-Ca_GW_gt0_kt0:0.0058075912)87:0.0057912812	AJ0148-Ca_GW_gt0_kt0:0.0086533972)74:0.0057858856)83:0.0029175289)67:0.0028641421	((((((((((AA0063-Ca_GHcol_gt1_kt0:0.0057912361	AA0089-Cb_GHcol_gt0_kt0:0.0000024088)100:0.0059030769	AA0124-Ca_GHcol_gt0_kt0:0.0117713543)99:0.0039125995	(AJ0024-Ca_GW_gt0_kt0:0.0000023082	AJ0144-Cb_GW_gt0_kt0:0.0028807437)100:0.0134662439)99:0.0059221392	(AJ0100-Cb_GW_gt0_kt0:0.0197333795	(AJ0143-Ca_GW_gt0_kt0:0.0177339097	(AV0040-Ca_GNcol_gt0_kt0:0.0000024317	AV0046-Cb_GNcol_gt0_kt0:0.0029440301)100:0.0029847113)75:0.0041696930)74:0.0027392225)92:0.0029800962	(AJ0115-Ca_GW_gt0_kt0:0.0057642333	AV0042-Ca_GNcol_gt0_kt0:0.0059081757)100:0.0159110356)99:0.0048235582	AJ0148-Cb_GW_gt0_kt0:0.0176870322)31:0.0029361464	AA0091-Cb_GHcol_gt1_kt0:0.0236266621)26:0.0029119548	AJ0139-Ca_GW_gt0_kt0:0.0058077637)71:0.0000020934	(((AJ0039-Ca_GW_gt0_kt0:0.0000000000	AJ0133-Cb_GW_gt0_kt0:0.0000000000):0.0000020223	AJ0107-Ca_GW_gt0_kt0:0.0000024127)100:0.0213258927	AJ0060-Cb_GW_gt0_kt0:0.0052666013)99:0.0180509641)27:0.0058445749	((((((((AJ0070-Cb_GW_gt0_kt0:0.0000000000	AJ0146-Cb_GW_gt0_kt0:0.0000000000):0.0000000000	AJ0136-Ca_GW_gt0_kt0:0.0000000000):0.0000000000	AJ0128-Ca_GW_gt0_kt0:0.0000000000):0.0000000000	AJ0132-Ca_GW_gt0_kt0:0.0000000000):0.0000010000	AJ0098-Cb_GW_gt0_kt0:0.0000026766)99:0.0000022113	AJ0119-Ca_GW_gt0_kt0:0.0114425171)36:0.0028313638	AJ0141-Ca_GW_gt0_kt0:0.0000025091)36:0.0027773841	AJ0085-Cb_GW_gt0_kt0:0.0086484348)36:0.0058732162)92:0.0085919924)68:0.0000025112	((AJ0052-Ca_GW_gt0_kt0:0.0107324228	(AJ0102-Cb_GW_gt0_kt0:0.0000010000	AJ0146-Ca_GW_gt0_kt0:0.0000010000)100:0.0156706892)75:0.0026914692	AJ0109-Ca_GW_gt0_kt0:0.0197999544)86:0.0098102488)20:0.0028914301	((((((AA0042-Cb_GHcol_gt1_kt0:0.0000028116
rdl3p (AA0040-Ca_GHcol_gt0_kt0:0.0119984918	(((((((((((((((((((((((((AA0040-Cb_GHcol_gt0_kt0:0.0154951299	((((((AC0099-Cb_UGgam_gt0_kt0:0.0000028794	AN0107-Ca_CMgam_gt0_kt0:0.0000028471)100:0.0076583874	AS0047-Cb_GAgam_gt0_kt0:0.0077583962)100:0.0077627512	AN0151-Ca_CMgam_gt0_kt0:0.0000027747)81:0.0000024962	AN0130-Ca_CMgam_gt0_kt0:0.0194567313)74:0.0038020311	((AN0307-Ca_CMgam_gt0_kt0:0.0038012062	(((((((((((((AP0002-Ca_FRgam_gt0_kt0:0.0000000000	AP0030-Ca_FRgam_gt0_kt0:0.0000000000):0.0000000000	AP0023-Cb_FRgam_gt0_kt0:0.0000000000):0.0000000000	AP0010-Cb_FRgam_gt0_kt0:0.0000000000):0.0000000000	AP0005-Cb_FRgam_gt0_kt0:0.0000000000):0.0000000000	AP0019-Ca_FRgam_gt0_kt0:0.0000000000):0.0000000000	AP0020-Ca_FRgam_gt0_kt0:0.0000000000):0.0000000000	AP0023-Ca_FRgam_gt0_kt0:0.0000000000):0.0000000000	AP0031-Cb_FRgam_gt0_kt0:0.0000000000):0.0000000000	AP0010-Ca_FRgam_gt0_kt0:0.0000000000):0.0000000000	AP0033-Ca_FRgam_gt0_kt0:0.0000000000):0.0000000000	AP0030-Cb_FRgam_gt0_kt0:0.0000000000):0.0000021931	AP0002-Cb_FRgam_gt0_kt0:0.0000024799)99:0.0000024556	(((((((((AP0005-Ca_FRgam_gt0_kt0:0.0000000000	AP0033-Cb_FRgam_gt0_kt0:0.0000000000):0.0000000000	AP0021-Cb_FRgam_gt0_kt0:0.0000000000):0.0000000000	AP0020-Cb_FRgam_gt0_kt0:0.0000000000):0.0000000000	AP0035-Ca_FRgam_gt0_kt0:0.0000000000):0.0000000000	AP0035-Cb_FRgam_gt0_kt0:0.0000000000):0.0000000000	AP0014-Cb_FRgam_gt0_kt0:0.0000000000):0.0000000000	AP0025-Cb_FRgam_gt0_kt0:0.0000000000):0.0000000000	AP0031-Ca_FRgam_gt0_kt0:0.0000000000):0.0000020413	AP0014-Ca_FRgam_gt0_kt0:0.0000022657)100:0.0076849393)100:0.0076618066)100:0.0077393995	AN0308-Ca_CMgam_gt0_kt0:0.0115198205)99:0.0000020477)79:0.0038230958	((((((((((AN0126-Ca_CMgam_gt0_kt0:0.0000000000	AN0157-Cb_CMgam_gt0_kt0:0.0000000000):0.0000000000	AN0294-Ca_CMgam_gt0_kt0:0.0000000000):0.0000000000	AN0152-Cb_CMgam_gt0_kt0:0.0000000000):0.0000000000	AN0174-Ca_CMgam_gt0_kt0:0.0000000000):0.0000000000	AN0208-Ca_CMgam_gt0_kt0:0.0000000000):0.0000000000	AN0178-Cb_CMgam_gt0_kt0:0.0000000000):0.0000000000	AN0217-Cb_CMgam_gt0_kt0:0.0000000000):0.0000023392	AN0144-Cb_CMgam_gt0_kt0:0.0000023774)100:0.0076566039	(((((((AN0138-Ca_CMgam_gt0_kt0:0.0000000000	AN0199-Cb_CMgam_gt0_kt0:0.0000000000):0.0000000000	AN0202-Ca_CMgam_gt0_kt0:0.0000000000):0.0000000000	AN0183-Cb_CMgam_gt0_kt0:0.0000000000):0.0000000000	AN0194-Ca_CMgam_gt0_kt0:0.0000000000):0.0000000000	AN0185-Cb_CMgam_gt0_kt0:0.0000000000):0.0000000000	AN0208-Cb_CMgam_gt0_kt0:0.0000000000):0.0000010000	AN0170-Cb_CMgam_gt0_kt0:0.0000021421)99:0.0000028053)100:0.0076620671	AN0136-Cb_CMgam_gt0_kt0:0.0038285490)100:0.0038380293)82:0.0038088620)30:0.0000026510
rdlup (AA0040-Ca_GHcol_gt0_kt0:0.0000000000	(((((((((((((((((((((((((((((((((((((((((((((((((((((((((((((((((((((((((((((((((((((((((((((((((((((((AA0040-Cb_GHcol_gt0_kt0:0.0285713036	((((AA0051-Ca_GHcol_gt1_kt0:0.0007498401	(((AA0109-Cb_GHcol_gt1_kt0:0.0000000000	AY0074-Ca_CIcol_gt1_kt0:0.0000000000):0.0000000000	AY0083-Ca_CIcol_gt1_kt0:0.0000000000):0.0000023420	AY0036-Cb_CIcol_gt1_kt0:0.0000023420)76:0.0000023420)100:0.0119426385	AA0123-Cb_GHcol_gt1_kt0:0.0017158221)100:0.0370667581	((AY0015-Cb_CIcol_gt1_kt0:0.0007493225	AY0060-Ca_CIcol_gt1_kt0:0.0000023420)100:0.0007492425	AY0017-Cb_CIcol_gt1_kt0:0.0000023420)100:0.0412489889)35:0.0132135465	AJ0088-Cb_GW_gt0_kt0:0.0304227231)28:0.0055467691)28:0.0105850711	((((AA0053-Ca_GHcol_gt1_kt0:0.0018649410	AY0036-Ca_CIcol_gt1_kt0:0.0086973998)97:0.0257306297	(((((AA0104-Ca_GHcol_gt1_kt0:0.0000000000	AY0058-Ca_CIcol_gt1_kt0:0.0000000000):0.0000023420	AY0006-Cb_CIcol_gt1_kt0:0.0000023420)72:0.0000023420	AY0074-Cb_CIcol_gt0_kt0:0.0015091862)98:0.0000023420	AY0038-Ca_CIcol_gt1_kt0:0.0007531518)97:0.0047914953	AY0072-Cb_CIcol_gt1_kt0:0.0269630229)97:0.0129176366)97:0.0283916442	(AJ0023-Ca_GW_gt0_kt0:0.0279482301	AJ0070-Cb_GW_gt0_kt0:0.0151106425)68:0.0161582878)40:0.0050543994	AJ0102-Ca_GW_gt0_kt0:0.0225163175)44:0.0099486759)22:0.0104586618	(((((((((AA0041-Ca_GHcol_gt0_kt2:0.0045810004	(AA0139-Ca_GHcol_gt1_kt2:0.0007609117	(AY0020-Ca_CIcol_gt0_kt2:0.0000023420	AY0088-Ca_CIcol_gt0_kt2:0.0000023420)73:0.0000023420)100:0.0038440974)100:0.0237053064	(AC0130-Ca_UGgam_gt0_kt2:0.0215415870	AC0190-Cb_UGgam_gt0_kt2:0.0232310903)42:0.0100692579)40:0.0078773230	((((((((((((((((AA0041-Cb_GHcol_gt0_kt2:0.0298216950	AB0277-Ca_BFgam_gt0_kt2:0.0307635684)21:0.0052135492	((AB0222-Cb_BFcol_gt2_kt2:0.0029825480	(AB0249-Ca_BFcol_gt0_kt2:0.0007567119	AB0250-Cb_BFcol_gt0_kt2:0.0000023420)100:0.0038674246)100:0.0251922804	(AB0275-Cb_BFgam_gt0_kt2:0.0210329620	AN0095-Ca_CMgam_gt0_kt2:0.0370146748)45:0.0069216540)10:0.0012877671)13:0.0037288048	(AB0272-Cb_BFgam_gt1_kt2:0.0226933965	AB0278-Cb_BFgam_gt0_kt2:0.0344048972)26:0.0057945450)13:0.0008689086	((((((AB0092-Cb_BFcol_gt2_kt2:0.0007557522	((AB0115-Ca_BFcol_gt2_kt2:0.0000000000	AY0045-Cb_CIcol_gt0_kt2:0.0000000000):0.0000023420	AB0187-Ca_BFcol_gt2_kt2:0.0000023420)76:0.0000023420)100:0.0270281551	AB0234-Ca_BFcol_gt2_kt2:0.0160913458)84:0.0054381194	AN0064-Cb_CMgam_gt0_kt2:0.0155956856)75:0.0087746965	((AB0165-Cb_BFgam_gt0_kt2:0.0306369556	AN0281-Ca_CMgam_gt0_kt2:0.0243369367)60:0.0070207138	(((AC0108-Ca_UGgam_gt0_kt2:0.0080889246	((AC0111-Cb_UGgam_gt0_kt2:0.0000023420	AC0201-Cb_UGgam_gt0_kt2:0.0000023420)100:0.0007429286	((AK0094-Cb_KE_gt0_kt2:0.0000000000
rdldo (AA0040-Ca_GHcol_gt0_kt0:0.0000025613	((((((((((((((((((((((((((((((((AA0040-Cb_GHcol_gt0_kt0:0.0000000000	AY0058-Cb_CIcol_gt1_kt0:0.0000000000):0.0000000000	AY0060-Ca_CIcol_gt1_kt0:0.0000000000):0.0000000000	AY0069-Cb_CIcol_gt1_kt0:0.0000000000):0.0000000000	AY0078-Cb_CIcol_gt1_kt0:0.0000000000):0.0000000000	AY0038-Ca_CIcol_gt1_kt0:0.0000000000):0.0000000000	AY0069-Ca_CIcol_gt1_kt0:0.0000000000):0.0000027066	AY0036-Cb_CIcol_gt1_kt0:0.0000026683)100:0.0009211208	AY0017-Cb_CIcol_gt1_kt0:0.0000022855)100:0.0108487108	((AY0025-Cb_CIcol_gt1_kt0:0.0000025024	AY0029-Ca_CIcol_gt1_kt0:0.0000010000)96:0.0000029564	AY0050-Cb_CIcol_gt1_kt0:0.0009206583)100:0.0164505907)100:0.0120277147	(((AA0123-Cb_GHcol_gt1_kt0:0.0162239948	AA0141-Ca_GHcol_gt1_kt0:0.0130183748)100:0.0082090592	AN0314-Ca_CMgam_gt0_kt0:0.0252128621)100:0.0105529754	(AJ0036-Ca_GW_gt0_kt0:0.0263055354	AJ0109-Ca_GW_gt0_kt0:0.0169558129)99:0.0140581671)81:0.0031258825)85:0.0044496764	AJ0102-Ca_GW_gt0_kt0:0.0286629650)92:0.0048358600	(((AJ0039-Ca_GW_gt0_kt0:0.0061523588	AJ0119-Cb_GW_gt0_kt0:0.0278048409)97:0.0020278363	AJ0143-Ca_GW_gt0_kt0:0.0217094790)97:0.0051494281	(AY0023-Ca_CIcol_gt1_kt0:0.0000023524	AY0058-Ca_CIcol_gt1_kt0:0.0009198759)100:0.0188101356)99:0.0114412277)70:0.0000283022	(((AA0049-Ca_GHcol_gt1_kt0:0.0167697119	AJ0061-Cb_GW_gt0_kt0:0.0268513694)99:0.0122205170	(((AJ0036-Cb_GW_gt0_kt0:0.0293836394	AJ0052-Ca_GW_gt0_kt0:0.0281436577)97:0.0018905429	(AJ0059-Ca_GW_gt0_kt0:0.0306659078	AJ0140-Ca_GW_gt0_kt0:0.0177997615)97:0.0121584674)100:0.0037371135	AN0153-Ca_CMgam_gt1_kt0:0.0145631806)100:0.0067233589)98:0.0037701627	((AJ0023-Cb_GW_gt0_kt0:0.0000010000	AJ0071-Cb_GW_gt0_kt0:0.0000022537)100:0.0281733523	AV0040-Cb_GNcol_gt0_kt0:0.0234699851)96:0.0054137736)88:0.0011272429)89:0.0029720867	(AJ0115-Ca_GW_gt0_kt0:0.0267659897	((AJ0143-Cb_GW_gt0_kt0:0.0273941874	AJ0148-Cb_GW_gt0_kt0:0.0352996530)99:0.0099153605	(((AK0078-Ca_KE_gt0_kt0:0.0000000000	AK0105-Cb_KE_gt0_kt0:0.0000000000):0.0000025024	AK0105-Ca_KE_gt0_kt0:0.0000010000)99:0.0000025849	AK0106-Cb_KE_gt0_kt0:0.0009221384)100:0.0177559285)99:0.0036897296)99:0.0050262254)63:0.0000025562	(((((AJ0024-Cb_GW_gt0_kt0:0.0139300239	AJ0099-Cb_GW_gt0_kt0:0.0202646232)99:0.0100546722	(AJ0119-Ca_GW_gt0_kt0:0.0000025228	AY0011-Ca_CIcol_gt1_kt0:0.0009252503)100:0.0195090104)84:0.0052683985	((AJ0098-Cb_GW_gt0_kt0:0.0183531575	AJ0141-Ca_GW_gt0_kt0:0.0145018794)70:0.0005656522	(AJ0151-Ca_GW_gt0_kt0:0.0201544809	(AV0040-Ca_GNcol_gt0_kt0:0.0000010000	AV0046-Ca_GNcol_gt0_kt0:0.0000010000)100:0.0198879549)89:0.0074420804)78:0.0022550958)61:0.0007308293
[truncated: 1,634 more columns]
