# Supplementary material for: Evolution of the Insecticide Target Rdl in African Anopheles Is Driven by Interspecific and Interkaryotypic Introgression
Source: Mol Biol Evol. 2020 May 21;37(10):2900–17. doi: 10.1093/molbev/msaa128 (PMC7530614; doi:10.1093/molbev/msaa128)
Supplement: msaa128_supplementary_data [file msaa128_supplementary_data.zip › sm5_haplotype_clusters2.xlsx]

## Sheet: A) haplotype_clusters
haplotype id	population	species	genotype Rdl 296th codon	genotype Rdl 345th codon	genotype Vgsc 995th codon	haplotype cluster code
AA0040-Ca	GHcol	col	wt	wt	995F	0
AA0040-Cb	GHcol	col	wt	wt	995F	1
AA0041-Ca	GHcol	col	wt	wt	995F	2
AA0041-Cb	GHcol	col	wt	wt	995F	3
AA0042-Ca	GHcol	col	296G	345M	995F	4
AA0042-Cb	GHcol	col	296G	345M	995F	4
AA0043-Ca	GHcol	col	296G	345M	995F	4
AA0043-Cb	GHcol	col	296G	345M	wt	4
AA0044-Ca	GHcol	col	296G	345M	995F	4
AA0044-Cb	GHcol	col	wt	wt	wt	5
AA0048-Ca	GHgam	gam	296G	345M	995F	4
AA0048-Cb	GHgam	gam	wt	345M	995F	6
AA0049-Ca	GHcol	col	296G	345M	995F	4
AA0049-Cb	GHcol	col	296G	345M	wt	4
AA0050-Ca	GHgam	gam	296G	345M	995F	4
AA0050-Cb	GHgam	gam	296G	345M	995F	4
AA0051-Ca	GHcol	col	296G	345M	995F	4
AA0051-Cb	GHcol	col	wt	wt	995F	7
AA0052-Ca	GHcol	col	wt	wt	995F	8
AA0052-Cb	GHcol	col	wt	wt	wt	9
AA0053-Ca	GHcol	col	296G	345M	995F	4
AA0053-Cb	GHcol	col	wt	wt	995F	10
AA0054-Ca	GHcol	col	296G	345M	995F	4
AA0054-Cb	GHcol	col	296G	345M	995F	4
AA0055-Ca	GHcol	col	296G	345M	995F	4
AA0055-Cb	GHcol	col	296G	345M	995F	4
AA0056-Ca	GHcol	col	wt	wt	995F	11
AA0056-Cb	GHcol	col	296G	345M	wt	4
AA0060-Ca	GHgam	gam	296G	345M	995F	4
AA0060-Cb	GHgam	gam	296G	345M	995F	4
AA0061-Ca	GHgam	gam	296G	345M	995F	4
AA0061-Cb	GHgam	gam	296G	345M	995F	4
AA0063-Ca	GHcol	col	296G	345M	995F	4
AA0063-Cb	GHcol	col	wt	wt	995F	10
AA0064-Ca	GHcol	col	wt	wt	995F	12
AA0064-Cb	GHcol	col	wt	wt	995F	0
AA0066-Ca	GHcol	col	296G	345M	995F	4
AA0066-Cb	GHcol	col	wt	wt	995F	11
AA0067-Ca	GHcol	col	wt	345M	995F	13
AA0067-Cb	GHcol	col	296G	345M	995F	4
AA0068-Ca	GHcol	col	wt	wt	995F	14
AA0068-Cb	GHcol	col	296G	345M	995F	4
AA0072-Ca	GHgam	gam	296G	345M	995F	4
AA0072-Cb	GHgam	gam	296G	345M	995F	4
AA0073-Ca	GHcol	col	296G	345M	wt	4
AA0073-Cb	GHcol	col	296G	345M	wt	4
AA0074-Ca	GHcol	col	296G	345M	995F	4
AA0074-Cb	GHcol	col	296G	345M	995F	4
AA0075-Ca	GHcol	col	wt	wt	995F	15
AA0075-Cb	GHcol	col	wt	wt	995F	16
AA0076-Ca	GHcol	col	wt	345M	995F	17
AA0076-Cb	GHcol	col	wt	wt	wt	18
AA0077-Ca	GHcol	col	wt	wt	995F	19
AA0077-Cb	GHcol	col	296G	345M	995F	4
AA0080-Ca	GHcol	col	wt	wt	995F	16
AA0080-Cb	GHcol	col	wt	wt	wt	8
AA0084-Ca	GHgam	gam	296G	345M	995F	4
AA0084-Cb	GHgam	gam	296G	345M	995F	4
AA0085-Ca	GHgam	gam	296G	345M	995F	4
AA0085-Cb	GHgam	gam	296G	345M	995F	4
AA0086-Ca	GHgam	gam	296G	345M	995F	4
AA0086-Cb	GHgam	gam	296G	345M	995F	4
AA0087-Ca	GHcol	col	wt	wt	995F	20
AA0087-Cb	GHcol	col	296G	345M	995F	4
AA0088-Ca	GHcol	col	wt	345M	995F	13
AA0088-Cb	GHcol	col	296G	345M	995F	4
AA0089-Ca	GHcol	col	296G	345M	995F	4
AA0089-Cb	GHcol	col	wt	wt	995F	10
AA0090-Ca	GHcol	col	296G	345M	wt	4
AA0090-Cb	GHcol	col	296G	345M	995F	4
AA0091-Ca	GHcol	col	296G	345M	995F	4
AA0091-Cb	GHcol	col	296G	345M	995F	4
AA0096-Ca	GHgam	gam	296G	345M	995F	4
AA0096-Cb	GHgam	gam	296G	345M	995F	4
AA0097-Ca	GHcol	col	296G	345M	995F	4
AA0097-Cb	GHcol	col	296G	345M	995F	4
AA0098-Ca	GHcol	col	296G	345M	wt	4
AA0098-Cb	GHcol	col	296G	345M	995F	4
AA0099-Ca	GHcol	col	296G	345M	995F	4
AA0099-Cb	GHcol	col	wt	wt	995F	14
AA0100-Ca	GHcol	col	wt	wt	995F	21
AA0100-Cb	GHcol	col	wt	wt	995F	9
AA0101-Ca	GHcol	col	wt	wt	995F	22
AA0101-Cb	GHcol	col	wt	wt	995F	23
AA0102-Ca	GHcol	col	wt	wt	995F	24
AA0102-Cb	GHcol	col	296G	345M	995F	4
AA0103-Ca	GHcol	col	296G	345M	995F	4
AA0103-Cb	GHcol	col	296G	345M	995F	4
AA0104-Ca	GHcol	col	296G	345M	wt	4
AA0104-Cb	GHcol	col	296G	345M	995F	4
AA0107-Ca	GHcol	col	296G	345M	wt	4
AA0107-Cb	GHcol	col	296G	345M	wt	4
AA0108-Ca	GHgam	gam	296G	345M	995F	4
AA0108-Cb	GHgam	gam	296G	345M	995F	4
AA0109-Ca	GHcol	col	296G	345M	995F	4
AA0109-Cb	GHcol	col	296G	345M	wt	4
AA0110-Ca	GHcol	col	296G	345M	995F	4
AA0110-Cb	GHcol	col	296G	345M	wt	4
AA0111-Ca	GHcol	col	296G	345M	995F	4
AA0111-Cb	GHcol	col	296G	345M	995F	4
AA0113-Ca	GHcol	col	296G	345M	995F	4
AA0113-Cb	GHcol	col	wt	wt	995F	14
AA0114-Ca	GHcol	col	296G	345M	995F	4
AA0114-Cb	GHcol	col	296G	345M	995F	4
AA0115-Ca	GHcol	col	wt	wt	wt	25
AA0115-Cb	GHcol	col	296G	345M	wt	4
AA0116-Ca	GHcol	col	wt	345M	wt	26
AA0116-Cb	GHcol	col	296G	345M	995F	4
AA0122-Ca	GHgam	gam	296G	345M	995F	4
AA0122-Cb	GHgam	gam	wt	wt	995F	27
AA0123-Ca	GHcol	col	296G	345M	995F	4
AA0123-Cb	GHcol	col	296G	345M	wt	4
AA0124-Ca	GHcol	col	wt	wt	995F	10
AA0124-Cb	GHcol	col	296G	345M	995F	4
AA0125-Ca	GHcol	col	wt	wt	995F	28
AA0125-Cb	GHcol	col	wt	wt	995F	16
AA0127-Ca	GHcol	col	wt	345M	995F	13
AA0127-Cb	GHcol	col	wt	wt	995F	29
AA0132-Ca	GHcol	col	296G	345M	995F	4
AA0132-Cb	GHcol	col	296G	345M	995F	4
AA0133-Ca	GHgam	gam	296G	345M	995F	4
AA0133-Cb	GHgam	gam	296G	345M	995F	4
AA0134-Ca	GHcol	col	296G	345M	995F	4
AA0134-Cb	GHcol	col	wt	wt	995F	11
AA0135-Ca	GHcol	col	296G	345M	995F	4
AA0135-Cb	GHcol	col	wt	wt	995F	30
AA0136-Ca	GHcol	col	wt	wt	995F	31
AA0136-Cb	GHcol	col	296G	345M	995F	4
AA0139-Ca	GHcol	col	296G	345M	995F	4
AA0139-Cb	GHcol	col	296G	345M	995F	4
AA0140-Ca	GHcol	col	296G	345M	995F	4
AA0140-Cb	GHcol	col	wt	wt	995F	32
AA0141-Ca	GHcol	col	296G	345M	995F	4
AA0141-Cb	GHcol	col	296G	345M	995F	4
AB0085-Ca	BFgam	gam	296G	345M	995F	4
AB0085-Cb	BFgam	gam	wt	wt	995F	33
AB0087-Ca	BFcol	col	296S	345S	995F	34
AB0087-Cb	BFcol	col	296S	345S	wt	34
AB0088-Ca	BFcol	col	296S	345S	995F	34
AB0088-Cb	BFcol	col	wt	wt	995F	35
AB0089-Ca	BFcol	col	296S	345S	995F	34
AB0089-Cb	BFcol	col	wt	wt	995F	36
AB0090-Ca	BFcol	col	296S	345S	995F	34
AB0090-Cb	BFcol	col	wt	wt	wt	37
AB0091-Ca	BFcol	col	296S	wt	995F	34
AB0091-Cb	BFcol	col	296S	345S	wt	34
AB0092-Ca	BFcol	col	296S	345S	995F	34
AB0092-Cb	BFcol	col	296S	345S	995F	34
AB0094-Ca	BFcol	col	296S	345S	995F	34
AB0094-Cb	BFcol	col	wt	wt	995F	14
AB0095-Ca	BFcol	col	wt	wt	995F	38
AB0095-Cb	BFcol	col	wt	wt	995F	31
AB0097-Ca	BFcol	col	wt	wt	995F	30
AB0097-Cb	BFcol	col	wt	wt	995F	39
AB0098-Ca	BFcol	col	wt	wt	995F	40
AB0098-Cb	BFcol	col	296S	345S	995F	34
AB0099-Ca	BFcol	col	296S	345S	995F	34
AB0099-Cb	BFcol	col	296S	345S	995F	34
AB0100-Ca	BFcol	col	wt	wt	995F	38
AB0100-Cb	BFcol	col	wt	wt	995F	14
AB0101-Ca	BFcol	col	wt	wt	995F	11
AB0101-Cb	BFcol	col	296S	345S	995F	34
AB0103-Ca	BFgam	gam	wt	wt	995F	41
AB0103-Cb	BFgam	gam	wt	wt	995F	42
AB0104-Ca	BFgam	gam	wt	wt	995F	43
AB0104-Cb	BFgam	gam	296G	345M	995F	4
AB0108-Ca	BFgam	gam	wt	wt	995F	44
AB0108-Cb	BFgam	gam	wt	345M	995F	45
AB0109-Ca	BFcol	col	wt	wt	995F	46
AB0109-Cb	BFcol	col	296S	wt	995F	34
AB0110-Ca	BFcol	col	wt	wt	wt	47
AB0110-Cb	BFcol	col	296S	345S	995F	34
AB0111-Ca	BFcol	col	296S	345S	995F	34
AB0111-Cb	BFcol	col	296S	345S	995F	34
AB0112-Ca	BFcol	col	296S	345S	wt	34
AB0112-Cb	BFcol	col	296S	345S	995F	34
AB0113-Ca	BFcol	col	wt	wt	995F	48
AB0113-Cb	BFcol	col	296S	345S	995F	34
AB0114-Ca	BFcol	col	296S	345S	995F	34
AB0114-Cb	BFcol	col	296S	345S	995F	34
AB0115-Ca	BFcol	col	296S	345S	995F	34
AB0115-Cb	BFcol	col	296S	345S	995F	34
AB0117-Ca	BFgam	gam	wt	wt	995F	49
AB0117-Cb	BFgam	gam	296G	345M	995F	4
AB0118-Ca	BFgam	gam	wt	wt	995F	50
AB0118-Cb	BFgam	gam	wt	wt	995F	51
AB0119-Ca	BFgam	gam	wt	wt	995F	52
AB0119-Cb	BFgam	gam	296G	345M	995F	4
AB0122-Ca	BFcol	col	wt	wt	995F	53
AB0122-Cb	BFcol	col	296S	345S	995F	34
AB0123-Ca	BFcol	col	wt	wt	995F	54
AB0123-Cb	BFcol	col	wt	wt	995F	55
AB0124-Ca	BFcol	col	296S	345S	995F	34
AB0124-Cb	BFcol	col	296S	345S	995F	34
AB0126-Ca	BFgam	gam	296G	345M	995F	4
AB0126-Cb	BFgam	gam	wt	wt	995F	56
AB0127-Ca	BFgam	gam	296G	345M	995F	4
AB0127-Cb	BFgam	gam	296G	345M	995F	4
AB0128-Ca	BFgam	gam	wt	wt	995F	57
AB0128-Cb	BFgam	gam	296G	345M	995F	4
AB0129-Ca	BFgam	gam	296G	345M	995F	4
AB0129-Cb	BFgam	gam	wt	wt	995F	58
AB0130-Ca	BFgam	gam	wt	wt	995F	59
AB0130-Cb	BFgam	gam	wt	wt	995F	60
AB0133-Ca	BFgam	gam	wt	wt	995F	61
AB0133-Cb	BFgam	gam	296G	345M	995F	4
AB0134-Ca	BFgam	gam	296G	345M	995F	4
AB0134-Cb	BFgam	gam	wt	wt	995F	62
AB0135-Ca	BFgam	gam	296G	345M	995F	4
AB0135-Cb	BFgam	gam	wt	wt	995F	63
AB0136-Ca	BFgam	gam	wt	wt	995F	64
AB0136-Cb	BFgam	gam	wt	wt	995F	65
AB0137-Ca	BFcol	col	296S	345S	995F	34
AB0137-Cb	BFcol	col	296S	345S	995F	34
AB0138-Ca	BFcol	col	296S	345S	995F	34
AB0138-Cb	BFcol	col	wt	wt	wt	66
AB0139-Ca	BFcol	col	296S	345S	995F	34
AB0139-Cb	BFcol	col	296S	345S	995F	34
AB0140-Ca	BFcol	col	wt	wt	995F	30
AB0140-Cb	BFcol	col	296S	345S	995F	34
AB0142-Ca	BFcol	col	296S	345S	995F	34
AB0142-Cb	BFcol	col	296S	345S	995F	34
AB0143-Ca	BFgam	gam	296G	345M	995F	4
AB0143-Cb	BFgam	gam	296G	345M	995F	4
AB0145-Ca	BFgam	gam	296G	345M	995F	4
AB0145-Cb	BFgam	gam	wt	wt	995F	67
AB0146-Ca	BFgam	gam	wt	wt	995F	68
AB0146-Cb	BFgam	gam	wt	wt	995F	69
AB0147-Ca	BFgam	gam	wt	wt	995F	70
AB0147-Cb	BFgam	gam	wt	wt	995F	71
AB0148-Ca	BFgam	gam	296G	345M	995F	4
AB0148-Cb	BFgam	gam	wt	wt	995F	72
AB0150-Ca	BFgam	gam	296G	345M	995F	4
AB0150-Cb	BFgam	gam	296G	345M	995F	4
AB0151-Ca	BFgam	gam	wt	wt	995F	73
AB0151-Cb	BFgam	gam	296G	345M	995F	4
AB0153-Ca	BFgam	gam	wt	wt	995F	74
AB0153-Cb	BFgam	gam	wt	wt	995F	75
AB0155-Ca	BFgam	gam	296G	345M	995F	4
AB0155-Cb	BFgam	gam	296G	345M	995F	4
AB0157-Ca	BFgam	gam	296G	345M	995F	4
AB0157-Cb	BFgam	gam	wt	wt	995F	76
AB0158-Ca	BFgam	gam	wt	wt	995F	77
AB0158-Cb	BFgam	gam	wt	wt	995F	78
AB0159-Ca	BFgam	gam	wt	wt	995F	79
AB0159-Cb	BFgam	gam	wt	wt	995F	80
AB0160-Ca	BFgam	gam	wt	wt	995F	81
AB0160-Cb	BFgam	gam	296G	345M	995F	4
AB0161-Ca	BFgam	gam	296G	345M	995F	4
AB0161-Cb	BFgam	gam	wt	wt	995F	82
AB0162-Ca	BFgam	gam	wt	wt	995F	83
AB0162-Cb	BFgam	gam	296G	345M	995F	4
AB0164-Ca	BFgam	gam	296G	345M	995F	4
AB0164-Cb	BFgam	gam	296G	345M	995F	4
AB0165-Ca	BFgam	gam	wt	wt	995F	84
AB0165-Cb	BFgam	gam	wt	wt	995F	85
AB0166-Ca	BFgam	gam	296G	345M	995F	4
AB0166-Cb	BFgam	gam	wt	wt	995F	86
AB0167-Ca	BFgam	gam	296G	345M	995F	4
AB0167-Cb	BFgam	gam	wt	wt	995F	87
AB0169-Ca	BFgam	gam	wt	wt	995F	88
AB0169-Cb	BFgam	gam	wt	wt	995F	89
AB0170-Ca	BFgam	gam	296G	345M	995F	4
AB0170-Cb	BFgam	gam	296G	345M	995F	4
AB0171-Ca	BFgam	gam	wt	wt	995F	90
AB0171-Cb	BFgam	gam	wt	wt	995F	44
AB0172-Ca	BFgam	gam	wt	wt	995F	27
AB0172-Cb	BFgam	gam	wt	wt	995F	11
AB0173-Ca	BFgam	gam	wt	wt	995F	91
AB0173-Cb	BFgam	gam	wt	wt	995F	92
AB0174-Ca	BFgam	gam	wt	wt	995F	93
AB0174-Cb	BFgam	gam	wt	wt	995F	94
AB0175-Ca	BFgam	gam	wt	wt	995F	95
AB0175-Cb	BFgam	gam	wt	wt	995F	96
AB0176-Ca	BFgam	gam	wt	wt	995F	97
AB0176-Cb	BFgam	gam	wt	wt	995F	98
AB0177-Ca	BFgam	gam	296G	345M	995F	4
AB0177-Cb	BFgam	gam	wt	wt	995F	99
AB0178-Ca	BFgam	gam	296G	345M	995F	4
AB0178-Cb	BFgam	gam	296G	345M	995F	4
AB0179-Ca	BFgam	gam	296G	345M	995F	4
AB0179-Cb	BFgam	gam	wt	wt	995F	100
AB0181-Ca	BFcol	col	296S	345S	wt	34
AB0181-Cb	BFcol	col	wt	wt	995F	101
AB0182-Ca	BFcol	col	wt	wt	995F	11
AB0182-Cb	BFcol	col	296S	345S	995F	34
AB0183-Ca	BFcol	col	296S	345S	995F	34
AB0183-Cb	BFcol	col	296S	345S	995F	34
AB0184-Ca	BFcol	col	296S	345S	995F	34
AB0184-Cb	BFcol	col	296S	345S	995F	34
AB0185-Ca	BFcol	col	wt	wt	995F	102
AB0185-Cb	BFcol	col	296S	345S	995F	34
AB0186-Ca	BFcol	col	296S	345S	995F	34
AB0186-Cb	BFcol	col	wt	wt	995F	103
AB0187-Ca	BFcol	col	296S	345S	995F	34
AB0187-Cb	BFcol	col	296S	345S	995F	34
AB0188-Ca	BFcol	col	wt	wt	wt	104
AB0188-Cb	BFcol	col	296S	345S	995F	34
AB0189-Ca	BFcol	col	296S	345S	995F	34
AB0189-Cb	BFcol	col	wt	wt	995F	31
AB0190-Ca	BFcol	col	296S	345S	995F	34
AB0190-Cb	BFcol	col	296S	345S	995F	34
AB0191-Ca	BFcol	col	296S	345S	995F	34
AB0191-Cb	BFcol	col	wt	wt	995F	16
AB0192-Ca	BFcol	col	wt	wt	wt	16
AB0192-Cb	BFcol	col	wt	wt	995F	38
AB0195-Ca	BFcol	col	wt	wt	wt	105
AB0195-Cb	BFcol	col	296S	345S	995F	34
AB0196-Ca	BFcol	col	296S	345S	995F	34
AB0196-Cb	BFcol	col	296S	wt	995F	34
AB0197-Ca	BFgam	gam	296G	345M	995F	4
AB0197-Cb	BFgam	gam	296G	345M	995F	4
AB0198-Ca	BFgam	gam	wt	wt	995F	106
AB0198-Cb	BFgam	gam	wt	wt	995F	107
AB0199-Ca	BFgam	gam	296G	345M	995F	4
AB0199-Cb	BFgam	gam	wt	wt	995F	108
AB0200-Ca	BFgam	gam	wt	wt	995F	109
AB0200-Cb	BFgam	gam	wt	wt	995F	110
AB0201-Ca	BFgam	gam	296G	345M	995F	4
AB0201-Cb	BFgam	gam	wt	wt	995F	111
AB0202-Ca	BFgam	gam	296G	345M	995F	4
AB0202-Cb	BFgam	gam	wt	wt	995F	112
AB0203-Ca	BFgam	gam	wt	wt	995F	113
AB0203-Cb	BFgam	gam	wt	wt	995F	114
AB0204-Ca	BFcol	col	wt	wt	995F	11
AB0204-Cb	BFcol	col	296S	345S	wt	34
AB0205-Ca	BFgam	gam	wt	wt	995F	44
AB0205-Cb	BFgam	gam	296G	345M	995F	4
AB0206-Ca	BFgam	gam	296G	345M	995F	4
AB0206-Cb	BFgam	gam	wt	wt	995F	115
AB0207-Ca	BFgam	gam	296G	345M	995F	4
AB0207-Cb	BFgam	gam	wt	wt	995F	116
AB0208-Ca	BFgam	gam	wt	wt	995F	117
AB0208-Cb	BFgam	gam	wt	wt	995F	118
AB0209-Ca	BFcol	col	296S	345S	995F	34
AB0209-Cb	BFcol	col	wt	wt	995F	104
AB0210-Ca	BFcol	col	wt	wt	995F	119
AB0210-Cb	BFcol	col	296S	345S	995F	34
AB0211-Ca	BFgam	gam	wt	wt	995F	120
AB0211-Cb	BFgam	gam	wt	wt	995F	121
AB0212-Ca	BFcol	col	296S	wt	995F	34
AB0212-Cb	BFcol	col	wt	wt	wt	119
AB0213-Ca	BFcol	col	296S	345S	995F	34
AB0213-Cb	BFcol	col	wt	wt	995F	19
AB0215-Ca	BFcol	col	296S	345S	995F	34
AB0215-Cb	BFcol	col	wt	wt	995F	29
AB0217-Ca	BFgam	gam	wt	wt	995F	122
AB0217-Cb	BFgam	gam	296G	345M	995F	4
AB0218-Ca	BFgam	gam	wt	wt	995F	123
AB0218-Cb	BFgam	gam	296G	345M	995F	4
AB0219-Ca	BFcol	col	296S	345S	995F	34
AB0219-Cb	BFcol	col	wt	wt	995F	124
AB0221-Ca	BFcol	col	296S	345S	995F	34
AB0221-Cb	BFcol	col	296S	345S	995F	34
AB0222-Ca	BFcol	col	296S	345S	995F	34
AB0222-Cb	BFcol	col	296S	345S	995F	34
AB0223-Ca	BFcol	col	296S	345S	995F	34
AB0223-Cb	BFcol	col	296S	345S	995F	34
AB0224-Ca	BFcol	col	wt	wt	995F	125
AB0224-Cb	BFcol	col	wt	wt	995F	16
AB0226-Ca	BFcol	col	296S	wt	wt	34
AB0226-Cb	BFcol	col	296S	345S	995F	34
AB0227-Ca	BFcol	col	296S	345S	995F	34
AB0227-Cb	BFcol	col	296S	345S	995F	34
AB0228-Ca	BFgam	gam	wt	wt	995F	126
AB0228-Cb	BFgam	gam	wt	wt	995F	127
AB0229-Ca	BFcol	col	296S	345S	wt	34
AB0229-Cb	BFcol	col	wt	wt	995F	11
AB0231-Ca	BFgam	gam	296G	345M	995F	4
AB0231-Cb	BFgam	gam	wt	wt	995F	128
AB0232-Ca	BFgam	gam	wt	wt	995F	129
AB0232-Cb	BFgam	gam	wt	wt	995F	130
AB0233-Ca	BFgam	gam	296G	345M	995F	4
AB0233-Cb	BFgam	gam	wt	wt	995F	131
AB0234-Ca	BFcol	col	296S	345S	995F	34
AB0234-Cb	BFcol	col	wt	wt	995F	31
AB0235-Ca	BFgam	gam	wt	wt	995F	132
AB0235-Cb	BFgam	gam	wt	wt	995F	133
AB0236-Ca	BFgam	gam	wt	wt	995F	134
AB0236-Cb	BFgam	gam	wt	wt	995F	96
AB0237-Ca	BFcol	col	296S	345S	995F	34
AB0237-Cb	BFcol	col	296S	345S	995F	34
AB0238-Ca	BFgam	gam	wt	wt	995F	135
AB0238-Cb	BFgam	gam	296G	345M	995F	4
AB0239-Ca	BFgam	gam	wt	wt	995F	136
AB0239-Cb	BFgam	gam	296G	345M	995F	4
AB0240-Ca	BFcol	col	296S	wt	wt	34
AB0240-Cb	BFcol	col	wt	wt	995F	31
AB0241-Ca	BFgam	gam	296G	345M	995F	4
AB0241-Cb	BFgam	gam	296G	345M	995F	4
AB0242-Ca	BFcol	col	296S	345S	995F	34
AB0242-Cb	BFcol	col	296S	345S	wt	34
AB0243-Ca	BFcol	col	wt	wt	995F	14
AB0243-Cb	BFcol	col	296S	345S	995F	34
AB0244-Ca	BFgam	gam	296G	wt	995F	4
AB0244-Cb	BFgam	gam	wt	345M	995F	137
AB0246-Ca	BFcol	col	296S	345S	wt	34
AB0246-Cb	BFcol	col	wt	wt	995F	138
AB0247-Ca	BFcol	col	296S	345S	995F	34
AB0247-Cb	BFcol	col	296S	345S	995F	34
AB0248-Ca	BFcol	col	296S	345S	995F	34
AB0248-Cb	BFcol	col	296G	345M	995F	4
AB0249-Ca	BFcol	col	wt	wt	995F	139
AB0249-Cb	BFcol	col	296S	345S	995F	34
AB0250-Ca	BFcol	col	296S	345S	995F	34
AB0250-Cb	BFcol	col	wt	wt	995F	140
AB0251-Ca	BFgam	gam	296G	345M	995F	4
AB0251-Cb	BFgam	gam	wt	wt	995F	141
AB0252-Ca	BFgam	gam	wt	wt	995F	142
AB0252-Cb	BFgam	gam	wt	wt	995F	143
AB0253-Ca	BFgam	gam	296G	345M	995F	4
AB0253-Cb	BFgam	gam	wt	wt	995F	144
AB0255-Ca	BFgam	gam	296G	345M	995F	4
AB0255-Cb	BFgam	gam	wt	wt	995F	145
AB0256-Ca	BFgam	gam	wt	wt	995F	146
AB0256-Cb	BFgam	gam	296G	345M	995F	4
AB0257-Ca	BFcol	col	wt	wt	995F	147
AB0257-Cb	BFcol	col	wt	wt	wt	119
AB0258-Ca	BFcol	col	296S	345S	995F	34
AB0258-Cb	BFcol	col	wt	wt	995F	31
AB0260-Ca	BFgam	gam	296G	345M	995F	4
AB0260-Cb	BFgam	gam	296G	345M	995F	4
AB0261-Ca	BFgam	gam	wt	wt	995F	148
AB0261-Cb	BFgam	gam	296G	345M	995F	4
AB0262-Ca	BFcol	col	296S	wt	995F	34
AB0262-Cb	BFcol	col	wt	wt	995F	105
AB0263-Ca	BFcol	col	wt	wt	995F	30
AB0263-Cb	BFcol	col	wt	wt	wt	149
AB0264-Ca	BFgam	gam	296G	345M	995F	4
AB0264-Cb	BFgam	gam	wt	wt	995F	150
AB0265-Ca	BFgam	gam	296G	345M	995F	4
AB0265-Cb	BFgam	gam	wt	wt	995F	151
AB0266-Ca	BFcol	col	wt	wt	wt	152
AB0266-Cb	BFcol	col	296S	345S	wt	34
AB0267-Ca	BFcol	col	296S	345S	wt	34
AB0267-Cb	BFcol	col	296S	345S	995F	34
AB0268-Ca	BFgam	gam	wt	wt	995F	43
AB0268-Cb	BFgam	gam	wt	wt	995F	153
AB0270-Ca	BFgam	gam	296G	345M	995F	4
AB0270-Cb	BFgam	gam	296G	345M	995F	4
AB0271-Ca	BFgam	gam	wt	wt	995F	154
AB0271-Cb	BFgam	gam	wt	wt	995F	155
AB0272-Ca	BFgam	gam	wt	wt	995F	156
AB0272-Cb	BFgam	gam	296G	345M	995F	4
AB0273-Ca	BFgam	gam	296G	345M	995F	4
AB0273-Cb	BFgam	gam	296G	345M	995F	4
AB0274-Ca	BFgam	gam	296G	345M	995F	4
AB0274-Cb	BFgam	gam	296G	345M	995F	4
AB0275-Ca	BFgam	gam	296G	345M	995F	4
AB0275-Cb	BFgam	gam	wt	wt	995F	157
AB0276-Ca	BFcol	col	wt	wt	995F	104
AB0276-Cb	BFcol	col	296S	345S	995F	34
AB0277-Ca	BFgam	gam	wt	wt	995F	158
AB0277-Cb	BFgam	gam	wt	wt	995F	159
AB0278-Ca	BFgam	gam	wt	wt	995F	160
AB0278-Cb	BFgam	gam	wt	wt	995F	161
AB0279-Ca	BFcol	col	296S	345S	995F	34
AB0279-Cb	BFcol	col	wt	wt	995F	103
AB0280-Ca	BFgam	gam	wt	345M	995F	162
AB0280-Cb	BFgam	gam	296G	345M	995F	4
AB0281-Ca	BFgam	gam	wt	wt	995F	163
AB0281-Cb	BFgam	gam	296G	345M	995F	4
AB0282-Ca	BFcol	col	296S	345S	995F	34
AB0282-Cb	BFcol	col	296S	345S	995F	34
AB0283-Ca	BFgam	gam	296G	345M	995F	4
AB0283-Cb	BFgam	gam	wt	wt	995F	164
AB0284-Ca	BFgam	gam	wt	wt	995F	165
AB0284-Cb	BFgam	gam	wt	wt	995F	166
AC0089-Ca	UGgam	gam	wt	wt	995S	167
AC0089-Cb	UGgam	gam	wt	wt	995S	168
AC0090-Ca	UGgam	gam	wt	wt	995S	169
AC0090-Cb	UGgam	gam	wt	wt	995S	170
AC0091-Ca	UGgam	gam	wt	wt	995S	171
AC0091-Cb	UGgam	gam	wt	wt	995S	172
AC0092-Ca	UGgam	gam	wt	wt	995S	173
AC0092-Cb	UGgam	gam	wt	wt	995S	174
AC0093-Ca	UGgam	gam	wt	wt	995S	175
AC0093-Cb	UGgam	gam	wt	wt	995S	176
AC0094-Ca	UGgam	gam	wt	wt	995S	177
AC0094-Cb	UGgam	gam	wt	wt	995S	178
AC0095-Ca	UGgam	gam	wt	wt	995S	179
AC0095-Cb	UGgam	gam	wt	wt	995S	180
AC0096-Ca	UGgam	gam	wt	wt	995S	181
AC0096-Cb	UGgam	gam	wt	wt	995S	182
AC0097-Ca	UGgam	gam	wt	wt	995S	183
AC0097-Cb	UGgam	gam	wt	wt	995S	184
AC0098-Ca	UGgam	gam	wt	wt	995S	185
AC0098-Cb	UGgam	gam	wt	wt	995S	186
AC0099-Ca	UGgam	gam	wt	wt	995S	187
AC0099-Cb	UGgam	gam	wt	wt	995S	188
AC0100-Ca	UGgam	gam	wt	wt	995S	189
AC0100-Cb	UGgam	gam	wt	wt	995S	190
AC0101-Ca	UGgam	gam	wt	wt	995S	191
AC0101-Cb	UGgam	gam	wt	wt	995S	192
AC0102-Ca	UGgam	gam	wt	wt	995S	193
AC0102-Cb	UGgam	gam	wt	wt	995S	194
AC0103-Ca	UGgam	gam	wt	wt	995S	195
AC0103-Cb	UGgam	gam	wt	wt	995S	196
AC0104-Ca	UGgam	gam	wt	wt	995S	197
AC0104-Cb	UGgam	gam	wt	wt	995S	198
AC0105-Ca	UGgam	gam	wt	wt	995S	199
AC0105-Cb	UGgam	gam	wt	wt	995S	200
AC0106-Ca	UGgam	gam	wt	wt	995S	201
AC0106-Cb	UGgam	gam	wt	wt	995S	202
AC0107-Ca	UGgam	gam	wt	wt	995S	203
AC0107-Cb	UGgam	gam	wt	wt	995S	204
AC0108-Ca	UGgam	gam	wt	wt	995S	205
AC0108-Cb	UGgam	gam	wt	wt	995S	206
AC0109-Ca	UGgam	gam	wt	wt	995S	207
AC0109-Cb	UGgam	gam	wt	wt	995S	208
AC0110-Ca	UGgam	gam	wt	wt	995S	50
AC0110-Cb	UGgam	gam	wt	wt	995S	209
AC0111-Ca	UGgam	gam	wt	wt	995S	210
AC0111-Cb	UGgam	gam	wt	wt	995S	211
AC0112-Ca	UGgam	gam	wt	wt	995S	187
AC0112-Cb	UGgam	gam	wt	wt	995S	212
AC0113-Ca	UGgam	gam	wt	wt	995S	213
AC0113-Cb	UGgam	gam	wt	wt	995S	214
AC0114-Ca	UGgam	gam	wt	wt	995S	215
AC0114-Cb	UGgam	gam	wt	wt	995S	216
AC0115-Ca	UGgam	gam	wt	wt	995S	217
AC0115-Cb	UGgam	gam	wt	wt	995S	174
AC0116-Ca	UGgam	gam	wt	wt	995S	218
AC0116-Cb	UGgam	gam	wt	wt	995S	219
AC0117-Ca	UGgam	gam	wt	wt	995S	220
AC0117-Cb	UGgam	gam	wt	wt	995S	180
AC0118-Ca	UGgam	gam	wt	wt	995S	221
AC0118-Cb	UGgam	gam	wt	wt	995S	222
AC0119-Ca	UGgam	gam	wt	wt	995S	169
AC0119-Cb	UGgam	gam	wt	wt	995S	223
AC0120-Ca	UGgam	gam	wt	wt	995S	224
AC0120-Cb	UGgam	gam	wt	wt	995S	167
AC0121-Ca	UGgam	gam	wt	wt	995S	225
AC0121-Cb	UGgam	gam	wt	wt	995S	226
AC0122-Ca	UGgam	gam	wt	wt	995S	227
AC0122-Cb	UGgam	gam	wt	wt	995S	228
AC0123-Ca	UGgam	gam	wt	wt	995S	229
AC0123-Cb	UGgam	gam	wt	wt	995S	230
AC0124-Ca	UGgam	gam	wt	wt	995S	231
AC0124-Cb	UGgam	gam	wt	wt	995S	232
AC0125-Ca	UGgam	gam	wt	wt	995S	233
AC0125-Cb	UGgam	gam	wt	wt	995S	145
AC0126-Ca	UGgam	gam	wt	wt	995S	223
AC0126-Cb	UGgam	gam	wt	wt	995S	234
AC0127-Ca	UGgam	gam	wt	wt	995S	235
AC0127-Cb	UGgam	gam	wt	wt	995S	236
AC0128-Ca	UGgam	gam	wt	wt	995S	213
AC0128-Cb	UGgam	gam	wt	wt	995S	237
AC0129-Ca	UGgam	gam	wt	wt	995S	238
AC0129-Cb	UGgam	gam	wt	wt	995S	52
AC0130-Ca	UGgam	gam	wt	wt	995S	239
AC0130-Cb	UGgam	gam	wt	wt	995S	240
AC0131-Ca	UGgam	gam	wt	wt	995S	241
AC0131-Cb	UGgam	gam	wt	wt	995S	194
AC0132-Ca	UGgam	gam	wt	wt	995S	202
AC0132-Cb	UGgam	gam	wt	wt	995S	242
AC0133-Ca	UGgam	gam	wt	wt	995S	243
AC0133-Cb	UGgam	gam	wt	wt	995S	244
AC0134-Ca	UGgam	gam	wt	wt	995S	245
AC0134-Cb	UGgam	gam	wt	wt	995S	215
AC0135-Ca	UGgam	gam	wt	wt	995S	223
AC0135-Cb	UGgam	gam	wt	wt	995S	246
AC0136-Ca	UGgam	gam	wt	wt	995S	247
AC0136-Cb	UGgam	gam	wt	wt	995S	248
AC0137-Ca	UGgam	gam	wt	wt	995S	249
AC0137-Cb	UGgam	gam	wt	wt	995S	250
AC0138-Ca	UGgam	gam	wt	wt	995S	251
AC0138-Cb	UGgam	gam	wt	wt	995S	252
AC0139-Ca	UGgam	gam	wt	wt	995S	243
AC0139-Cb	UGgam	gam	wt	wt	995S	253
AC0140-Ca	UGgam	gam	wt	wt	995S	254
AC0140-Cb	UGgam	gam	wt	wt	995S	255
AC0141-Ca	UGgam	gam	wt	wt	995S	198
AC0141-Cb	UGgam	gam	wt	wt	995S	256
AC0142-Ca	UGgam	gam	wt	wt	995S	223
AC0142-Cb	UGgam	gam	wt	wt	995S	50
AC0143-Ca	UGgam	gam	wt	wt	995S	257
AC0143-Cb	UGgam	gam	wt	wt	995S	258
AC0144-Ca	UGgam	gam	wt	wt	995S	259
AC0144-Cb	UGgam	gam	wt	wt	995S	260
AC0145-Ca	UGgam	gam	wt	wt	995S	261
AC0145-Cb	UGgam	gam	wt	wt	995S	262
AC0146-Ca	UGgam	gam	wt	wt	995S	263
AC0146-Cb	UGgam	gam	wt	wt	995S	264
AC0147-Ca	UGgam	gam	wt	wt	995S	265
AC0147-Cb	UGgam	gam	wt	wt	995S	266
AC0148-Ca	UGgam	gam	wt	wt	995S	267
AC0148-Cb	UGgam	gam	wt	wt	995S	268
AC0149-Ca	UGgam	gam	wt	wt	995S	269
AC0149-Cb	UGgam	gam	wt	wt	995S	270
AC0150-Ca	UGgam	gam	wt	wt	995S	270
AC0150-Cb	UGgam	gam	wt	wt	995S	271
AC0151-Ca	UGgam	gam	wt	wt	995S	272
AC0151-Cb	UGgam	gam	wt	wt	995S	273
AC0152-Ca	UGgam	gam	wt	wt	995S	220
AC0152-Cb	UGgam	gam	wt	wt	995S	274
AC0153-Ca	UGgam	gam	wt	wt	995S	220
AC0153-Cb	UGgam	gam	wt	wt	995S	275
AC0154-Ca	UGgam	gam	wt	wt	995S	276
AC0154-Cb	UGgam	gam	wt	wt	995S	223
AC0155-Ca	UGgam	gam	wt	wt	995S	277
AC0155-Cb	UGgam	gam	wt	wt	995S	278
AC0156-Ca	UGgam	gam	wt	wt	995S	279
AC0156-Cb	UGgam	gam	wt	wt	995S	280
AC0157-Ca	UGgam	gam	wt	wt	995S	281
AC0157-Cb	UGgam	gam	wt	wt	995S	282
AC0158-Ca	UGgam	gam	wt	wt	995S	283
AC0158-Cb	UGgam	gam	wt	wt	995S	188
AC0159-Ca	UGgam	gam	wt	wt	995S	284
AC0159-Cb	UGgam	gam	wt	wt	995S	285
AC0160-Ca	UGgam	gam	wt	wt	995S	286
AC0160-Cb	UGgam	gam	wt	wt	995S	287
AC0161-Ca	UGgam	gam	wt	wt	995S	282
AC0161-Cb	UGgam	gam	wt	wt	995S	288
AC0162-Ca	UGgam	gam	wt	wt	995S	223
AC0162-Cb	UGgam	gam	wt	wt	995S	289
AC0163-Ca	UGgam	gam	wt	wt	995S	290
AC0163-Cb	UGgam	gam	wt	wt	995S	194
AC0164-Ca	UGgam	gam	wt	wt	995S	291
AC0164-Cb	UGgam	gam	wt	wt	995S	292
AC0166-Ca	UGgam	gam	wt	wt	995S	223
AC0166-Cb	UGgam	gam	wt	wt	995S	293
AC0167-Ca	UGgam	gam	wt	wt	995S	294
AC0167-Cb	UGgam	gam	wt	wt	995S	295
AC0168-Ca	UGgam	gam	wt	wt	995S	220
AC0168-Cb	UGgam	gam	wt	wt	995S	296
AC0169-Ca	UGgam	gam	wt	wt	995S	297
AC0169-Cb	UGgam	gam	wt	wt	995S	210
AC0170-Ca	UGgam	gam	wt	wt	995S	234
AC0170-Cb	UGgam	gam	wt	wt	995S	298
AC0171-Ca	UGgam	gam	wt	wt	995S	299
AC0171-Cb	UGgam	gam	wt	wt	995S	300
AC0172-Ca	UGgam	gam	wt	wt	995S	301
AC0172-Cb	UGgam	gam	wt	wt	995S	282
AC0173-Ca	UGgam	gam	wt	wt	995S	176
AC0173-Cb	UGgam	gam	wt	wt	995S	284
AC0174-Ca	UGgam	gam	wt	wt	995S	302
AC0174-Cb	UGgam	gam	wt	wt	995S	220
AC0176-Ca	UGgam	gam	wt	wt	995S	303
AC0176-Cb	UGgam	gam	wt	wt	995S	304
AC0177-Ca	UGgam	gam	wt	wt	995S	305
AC0177-Cb	UGgam	gam	wt	wt	995S	223
AC0178-Ca	UGgam	gam	wt	wt	995S	174
AC0178-Cb	UGgam	gam	wt	wt	995S	306
AC0179-Ca	UGgam	gam	wt	wt	995S	307
AC0179-Cb	UGgam	gam	wt	wt	995S	213
AC0180-Ca	UGgam	gam	wt	wt	995S	308
AC0180-Cb	UGgam	gam	wt	wt	995S	213
AC0181-Ca	UGgam	gam	wt	wt	995S	309
AC0181-Cb	UGgam	gam	wt	wt	995S	310
AC0182-Ca	UGgam	gam	wt	wt	995S	311
AC0182-Cb	UGgam	gam	wt	wt	995S	213
AC0183-Ca	UGgam	gam	wt	wt	995S	312
AC0183-Cb	UGgam	gam	wt	wt	995S	191
AC0184-Ca	UGgam	gam	wt	wt	995S	313
AC0184-Cb	UGgam	gam	wt	wt	995S	314
AC0185-Ca	UGgam	gam	wt	wt	995S	191
AC0185-Cb	UGgam	gam	wt	wt	995S	315
AC0186-Ca	UGgam	gam	wt	wt	995S	169
AC0186-Cb	UGgam	gam	wt	wt	995S	284
AC0187-Ca	UGgam	gam	wt	wt	995S	223
AC0187-Cb	UGgam	gam	wt	wt	995S	316
AC0188-Ca	UGgam	gam	wt	wt	995S	317
AC0188-Cb	UGgam	gam	wt	wt	995S	318
AC0189-Ca	UGgam	gam	wt	wt	995S	319
AC0189-Cb	UGgam	gam	wt	wt	995S	210
AC0190-Ca	UGgam	gam	wt	wt	995S	320
AC0190-Cb	UGgam	gam	wt	wt	995S	321
AC0191-Ca	UGgam	gam	wt	wt	995S	322
AC0191-Cb	UGgam	gam	wt	wt	995S	323
AC0192-Ca	UGgam	gam	wt	wt	995S	324
AC0192-Cb	UGgam	gam	wt	wt	995S	325
AC0193-Ca	UGgam	gam	wt	wt	995S	282
AC0193-Cb	UGgam	gam	wt	wt	995S	326
AC0194-Ca	UGgam	gam	wt	wt	995S	327
AC0194-Cb	UGgam	gam	wt	wt	995S	328
AC0195-Ca	UGgam	gam	wt	wt	995S	329
AC0195-Cb	UGgam	gam	wt	wt	995S	194
AC0196-Ca	UGgam	gam	wt	wt	995S	330
AC0196-Cb	UGgam	gam	wt	wt	995S	331
AC0197-Ca	UGgam	gam	wt	wt	995S	332
AC0197-Cb	UGgam	gam	wt	wt	995S	333
AC0199-Ca	UGgam	gam	wt	wt	995S	167
AC0199-Cb	UGgam	gam	wt	wt	995S	334
AC0200-Ca	UGgam	gam	wt	wt	995S	188
AC0200-Cb	UGgam	gam	wt	wt	995S	335
AC0201-Ca	UGgam	gam	wt	wt	995S	336
AC0201-Cb	UGgam	gam	wt	wt	995S	190
AC0202-Ca	UGgam	gam	wt	wt	995S	194
AC0202-Cb	UGgam	gam	wt	wt	995S	337
AC0203-Ca	UGgam	gam	wt	wt	995S	338
AC0203-Cb	UGgam	gam	wt	wt	995S	52
AG0082-Ca	GM	gamcol	wt	wt	wt	339
AG0082-Cb	GM	gamcol	wt	wt	wt	340
AG0085-Ca	GM	gamcol	wt	wt	wt	341
AG0085-Cb	GM	gamcol	wt	wt	wt	342
AG0089-Ca	GM	gamcol	wt	wt	wt	343
AG0089-Cb	GM	gamcol	wt	wt	wt	344
AG0096-Ca	GM	gamcol	wt	wt	wt	342
AG0096-Cb	GM	gamcol	wt	wt	wt	342
AG0097-Ca	GM	gamcol	wt	wt	wt	345
AG0097-Cb	GM	gamcol	wt	wt	wt	346
AG0098-Ca	GM	gamcol	wt	wt	wt	347
AG0098-Cb	GM	gamcol	wt	wt	wt	342
AG0100-Ca	GM	gamcol	wt	wt	wt	348
AG0100-Cb	GM	gamcol	296G	wt	wt	4
AG0102-Ca	GM	gamcol	wt	wt	wt	348
AG0102-Cb	GM	gamcol	wt	wt	wt	341
AG0104-Ca	GM	gamcol	wt	wt	wt	342
AG0104-Cb	GM	gamcol	wt	wt	wt	349
AG0106-Ca	GM	gamcol	wt	wt	wt	342
AG0106-Cb	GM	gamcol	wt	wt	wt	347
AG0108-Ca	GM	gamcol	wt	wt	wt	350
AG0108-Cb	GM	gamcol	wt	wt	wt	342
AG0109-Ca	GM	gamcol	wt	wt	wt	351
AG0109-Cb	GM	gamcol	wt	wt	wt	352
AG0111-Ca	GM	gamcol	wt	wt	wt	353
AG0111-Cb	GM	gamcol	wt	wt	wt	354
AG0118-Ca	GM	gamcol	wt	wt	wt	355
AG0118-Cb	GM	gamcol	wt	wt	wt	356
AG0120-Ca	GM	gamcol	wt	wt	wt	357
AG0120-Cb	GM	gamcol	wt	wt	wt	352
AG0121-Ca	GM	gamcol	wt	wt	wt	358
AG0121-Cb	GM	gamcol	wt	wt	wt	342
AG0123-Ca	GM	gamcol	wt	wt	wt	357
AG0123-Cb	GM	gamcol	wt	wt	wt	359
AG0125-Ca	GM	gamcol	wt	wt	wt	359
AG0125-Cb	GM	gamcol	wt	wt	wt	360
AG0126-Ca	GM	gamcol	wt	wt	wt	347
AG0126-Cb	GM	gamcol	wt	wt	wt	342
AG0127-Ca	GM	gamcol	wt	wt	wt	361
AG0127-Cb	GM	gamcol	wt	wt	wt	345
AG0128-Ca	GM	gamcol	wt	wt	wt	347
AG0128-Cb	GM	gamcol	wt	wt	wt	362
AG0129-Ca	GM	gamcol	wt	wt	wt	363
AG0129-Cb	GM	gamcol	wt	wt	wt	342
AG0133-Ca	GM	gamcol	wt	wt	wt	364
AG0133-Cb	GM	gamcol	wt	wt	wt	341
AG0134-Ca	GM	gamcol	wt	wt	wt	347
AG0134-Cb	GM	gamcol	wt	wt	wt	365
AG0136-Ca	GM	gamcol	wt	wt	wt	345
AG0136-Cb	GM	gamcol	296G	wt	wt	4
AG0137-Ca	GM	gamcol	wt	wt	wt	342
AG0137-Cb	GM	gamcol	wt	wt	wt	343
AG0138-Ca	GM	gamcol	wt	wt	wt	366
AG0138-Cb	GM	gamcol	wt	wt	wt	367
AG0139-Ca	GM	gamcol	wt	wt	wt	360
AG0139-Cb	GM	gamcol	wt	wt	wt	364
AG0141-Ca	GM	gamcol	wt	wt	wt	342
AG0141-Cb	GM	gamcol	wt	wt	wt	364
AG0142-Ca	GM	gamcol	wt	wt	wt	342
AG0142-Cb	GM	gamcol	wt	wt	wt	365
AG0143-Ca	GM	gamcol	wt	wt	wt	348
AG0143-Cb	GM	gamcol	wt	wt	wt	359
AG0144-Ca	GM	gamcol	wt	wt	wt	368
AG0144-Cb	GM	gamcol	wt	wt	wt	354
AG0145-Ca	GM	gamcol	wt	wt	wt	369
AG0145-Cb	GM	gamcol	wt	wt	wt	342
AG0146-Ca	GM	gamcol	wt	wt	wt	352
AG0146-Cb	GM	gamcol	wt	wt	wt	343
AG0147-Ca	GM	gamcol	wt	wt	wt	370
AG0147-Cb	GM	gamcol	wt	wt	wt	352
AG0148-Ca	GM	gamcol	wt	wt	wt	342
AG0148-Cb	GM	gamcol	wt	wt	wt	343
AG0152-Ca	GM	gamcol	wt	wt	wt	343
AG0152-Cb	GM	gamcol	wt	wt	wt	371
AG0153-Ca	GM	gamcol	wt	wt	wt	343
AG0153-Cb	GM	gamcol	wt	wt	wt	341
AG0156-Ca	GM	gamcol	wt	wt	wt	342
AG0156-Cb	GM	gamcol	wt	wt	wt	342
AG0159-Ca	GM	gamcol	wt	wt	wt	341
AG0159-Cb	GM	gamcol	wt	wt	wt	348
AG0162-Ca	GM	gamcol	wt	wt	wt	363
AG0162-Cb	GM	gamcol	wt	wt	wt	342
AG0163-Ca	GM	gamcol	wt	wt	wt	345
AG0163-Cb	GM	gamcol	wt	wt	wt	359
AG0169-Ca	GM	gamcol	296G	345M	wt	4
AG0169-Cb	GM	gamcol	wt	wt	wt	356
AG0170-Ca	GM	gamcol	wt	wt	wt	342
AG0170-Cb	GM	gamcol	wt	wt	wt	357
AG0172-Ca	GM	gamcol	wt	wt	wt	372
AG0172-Cb	GM	gamcol	wt	wt	wt	347
AG0178-Ca	GM	gamcol	wt	wt	wt	352
AG0178-Cb	GM	gamcol	wt	wt	wt	373
AG0179-Ca	GM	gamcol	wt	wt	wt	374
AG0179-Cb	GM	gamcol	wt	wt	wt	375
AG0181-Ca	GM	gamcol	wt	wt	wt	347
AG0181-Cb	GM	gamcol	wt	wt	wt	356
AG0183-Ca	GM	gamcol	wt	wt	wt	356
AG0183-Cb	GM	gamcol	wt	wt	wt	342
AG0195-Ca	GM	gamcol	wt	wt	wt	376
AG0195-Cb	GM	gamcol	wt	wt	wt	342
AG0197-Ca	GM	gamcol	296G	wt	wt	4
AG0197-Cb	GM	gamcol	wt	wt	wt	342
AG0202-Ca	GM	gamcol	wt	wt	wt	341
AG0202-Cb	GM	gamcol	wt	wt	wt	342
AG0203-Ca	GM	gamcol	wt	wt	wt	377
AG0203-Cb	GM	gamcol	wt	wt	wt	357
AG0204-Ca	GM	gamcol	wt	wt	wt	357
AG0204-Cb	GM	gamcol	wt	wt	wt	341
AG0206-Ca	GM	gamcol	wt	wt	wt	364
AG0206-Cb	GM	gamcol	wt	wt	wt	347
AG0208-Ca	GM	gamcol	wt	wt	wt	357
AG0208-Cb	GM	gamcol	wt	wt	wt	373
AG0214-Ca	GM	gamcol	wt	wt	wt	345
AG0214-Cb	GM	gamcol	wt	wt	wt	357
AG0221-Ca	GM	gamcol	wt	wt	wt	346
AG0221-Cb	GM	gamcol	wt	wt	wt	361
AG0223-Ca	GM	gamcol	wt	wt	wt	352
AG0223-Cb	GM	gamcol	wt	wt	wt	339
AG0227-Ca	GM	gamcol	wt	wt	wt	345
AG0227-Cb	GM	gamcol	wt	wt	wt	352
AG0229-Ca	GM	gamcol	wt	wt	wt	372
AG0229-Cb	GM	gamcol	wt	wt	wt	347
AG0230-Ca	GM	gamcol	wt	wt	wt	341
AG0230-Cb	GM	gamcol	wt	wt	wt	364
AG0231-Ca	GM	gamcol	wt	wt	wt	361
AG0231-Cb	GM	gamcol	wt	wt	wt	373
AG0232-Ca	GM	gamcol	wt	wt	wt	344
AG0232-Cb	GM	gamcol	wt	wt	wt	378
AG0263-Ca	GM	gamcol	wt	wt	wt	341
AG0263-Cb	GM	gamcol	wt	wt	wt	364
AJ0023-Ca	GW	gamcol	wt	wt	wt	379
AJ0023-Cb	GW	gamcol	wt	wt	wt	380
AJ0024-Ca	GW	gamcol	wt	wt	wt	381
AJ0024-Cb	GW	gamcol	wt	wt	wt	382
AJ0028-Ca	GW	gamcol	wt	wt	wt	383
AJ0028-Cb	GW	gamcol	wt	wt	wt	384
AJ0032-Ca	GW	gamcol	wt	wt	wt	343
AJ0032-Cb	GW	gamcol	wt	wt	wt	342
AJ0035-Ca	GW	gamcol	wt	wt	wt	370
AJ0035-Cb	GW	gamcol	wt	wt	wt	385
AJ0036-Ca	GW	gamcol	wt	wt	wt	386
AJ0036-Cb	GW	gamcol	wt	wt	wt	387
AJ0037-Ca	GW	gamcol	wt	wt	wt	371
AJ0037-Cb	GW	gamcol	wt	wt	wt	388
AJ0038-Ca	GW	gamcol	wt	wt	wt	389
AJ0038-Cb	GW	gamcol	wt	wt	wt	390
AJ0039-Ca	GW	gamcol	wt	wt	wt	372
AJ0039-Cb	GW	gamcol	wt	wt	wt	391
AJ0043-Ca	GW	gamcol	wt	wt	wt	352
AJ0043-Cb	GW	gamcol	wt	wt	wt	392
AJ0044-Ca	GW	gamcol	wt	wt	wt	356
AJ0044-Cb	GW	gamcol	wt	wt	wt	393
AJ0045-Ca	GW	gamcol	wt	wt	wt	371
AJ0045-Cb	GW	gamcol	wt	wt	wt	342
AJ0047-Ca	GW	gamcol	wt	wt	wt	394
AJ0047-Cb	GW	gamcol	wt	wt	wt	341
AJ0051-Ca	GW	gamcol	wt	wt	wt	378
AJ0051-Cb	GW	gamcol	wt	wt	wt	395
AJ0052-Ca	GW	gamcol	wt	wt	wt	396
AJ0052-Cb	GW	gamcol	wt	wt	wt	397
AJ0056-Ca	GW	gamcol	wt	wt	wt	398
AJ0056-Cb	GW	gamcol	wt	wt	wt	399
AJ0059-Ca	GW	gamcol	wt	wt	wt	400
AJ0059-Cb	GW	gamcol	wt	wt	wt	401
AJ0060-Ca	GW	gamcol	wt	wt	wt	402
AJ0060-Cb	GW	gamcol	wt	wt	wt	403
AJ0061-Ca	GW	gamcol	wt	wt	wt	404
AJ0061-Cb	GW	gamcol	wt	wt	wt	405
AJ0063-Ca	GW	gamcol	wt	wt	wt	406
AJ0063-Cb	GW	gamcol	wt	wt	wt	407
AJ0064-Ca	GW	gamcol	wt	wt	wt	372
AJ0064-Cb	GW	gamcol	wt	wt	wt	346
AJ0066-Ca	GW	gamcol	wt	wt	wt	408
AJ0066-Cb	GW	gamcol	wt	wt	wt	409
AJ0068-Ca	GW	gamcol	wt	wt	wt	341
AJ0068-Cb	GW	gamcol	wt	wt	wt	372
AJ0070-Ca	GW	gamcol	wt	wt	wt	410
AJ0070-Cb	GW	gamcol	wt	wt	wt	411
AJ0071-Ca	GW	gamcol	wt	wt	wt	412
AJ0071-Cb	GW	gamcol	wt	wt	wt	413
AJ0072-Ca	GW	gamcol	wt	wt	wt	414
AJ0072-Cb	GW	gamcol	wt	wt	wt	415
AJ0074-Ca	GW	gamcol	wt	wt	wt	416
AJ0074-Cb	GW	gamcol	wt	wt	wt	370
AJ0075-Ca	GW	gamcol	wt	wt	wt	417
AJ0075-Cb	GW	gamcol	wt	wt	wt	418
AJ0076-Ca	GW	gamcol	wt	wt	wt	419
AJ0076-Cb	GW	gamcol	wt	wt	wt	342
AJ0077-Ca	GW	gamcol	wt	wt	wt	420
AJ0077-Cb	GW	gamcol	wt	wt	wt	421
AJ0078-Ca	GW	gamcol	wt	wt	wt	422
AJ0078-Cb	GW	gamcol	wt	wt	wt	423
AJ0080-Ca	GW	gamcol	wt	wt	wt	385
AJ0080-Cb	GW	gamcol	wt	wt	wt	341
AJ0081-Ca	GW	gamcol	wt	wt	wt	356
AJ0081-Cb	GW	gamcol	wt	wt	wt	424
AJ0084-Ca	GW	gamcol	wt	wt	wt	425
AJ0084-Cb	GW	gamcol	wt	wt	wt	426
AJ0085-Ca	GW	gamcol	wt	wt	wt	427
AJ0085-Cb	GW	gamcol	wt	wt	wt	428
AJ0086-Ca	GW	gamcol	wt	wt	wt	429
AJ0086-Cb	GW	gamcol	wt	wt	wt	430
AJ0087-Ca	GW	gamcol	wt	wt	wt	431
AJ0087-Cb	GW	gamcol	wt	wt	wt	432
AJ0088-Ca	GW	gamcol	wt	wt	wt	433
AJ0088-Cb	GW	gamcol	wt	wt	wt	434
AJ0090-Ca	GW	gamcol	wt	wt	wt	342
AJ0090-Cb	GW	gamcol	wt	wt	wt	435
AJ0092-Ca	GW	gamcol	wt	wt	wt	372
AJ0092-Cb	GW	gamcol	wt	wt	wt	436
AJ0093-Ca	GW	gamcol	wt	wt	wt	370
AJ0093-Cb	GW	gamcol	wt	wt	wt	437
AJ0095-Ca	GW	gamcol	wt	wt	wt	438
AJ0095-Cb	GW	gamcol	wt	wt	wt	131
AJ0096-Ca	GW	gamcol	wt	wt	wt	439
AJ0096-Cb	GW	gamcol	wt	wt	wt	440
AJ0097-Ca	GW	gamcol	wt	wt	wt	441
AJ0097-Cb	GW	gamcol	wt	wt	wt	442
AJ0098-Ca	GW	gamcol	wt	wt	wt	443
AJ0098-Cb	GW	gamcol	wt	wt	wt	444
AJ0099-Ca	GW	gamcol	wt	wt	wt	445
AJ0099-Cb	GW	gamcol	wt	wt	wt	446
AJ0100-Ca	GW	gamcol	wt	wt	wt	447
AJ0100-Cb	GW	gamcol	wt	wt	wt	448
AJ0101-Ca	GW	gamcol	wt	wt	wt	449
AJ0101-Cb	GW	gamcol	wt	wt	wt	450
AJ0102-Ca	GW	gamcol	wt	wt	wt	451
AJ0102-Cb	GW	gamcol	wt	wt	wt	452
AJ0103-Ca	GW	gamcol	wt	wt	wt	356
AJ0103-Cb	GW	gamcol	wt	wt	wt	372
AJ0105-Ca	GW	gamcol	wt	wt	wt	453
AJ0105-Cb	GW	gamcol	wt	wt	wt	454
AJ0107-Ca	GW	gamcol	wt	wt	wt	455
AJ0107-Cb	GW	gamcol	wt	wt	wt	456
AJ0109-Ca	GW	gamcol	wt	wt	wt	457
AJ0109-Cb	GW	gamcol	wt	wt	wt	458
AJ0113-Ca	GW	gamcol	wt	wt	wt	402
AJ0113-Cb	GW	gamcol	wt	wt	wt	459
AJ0115-Ca	GW	gamcol	wt	wt	wt	402
AJ0115-Cb	GW	gamcol	wt	wt	wt	460
AJ0116-Ca	GW	gamcol	wt	wt	wt	461
AJ0116-Cb	GW	gamcol	wt	wt	wt	462
AJ0117-Ca	GW	gamcol	wt	wt	wt	361
AJ0117-Cb	GW	gamcol	wt	wt	wt	463
AJ0119-Ca	GW	gamcol	wt	wt	wt	464
AJ0119-Cb	GW	gamcol	wt	wt	wt	385
AJ0128-Ca	GW	gamcol	wt	wt	wt	465
AJ0128-Cb	GW	gamcol	wt	wt	wt	372
AJ0129-Ca	GW	gamcol	wt	wt	wt	370
AJ0129-Cb	GW	gamcol	wt	wt	wt	466
AJ0130-Ca	GW	gamcol	wt	wt	wt	467
AJ0130-Cb	GW	gamcol	wt	wt	wt	439
AJ0131-Ca	GW	gamcol	wt	wt	wt	468
AJ0131-Cb	GW	gamcol	wt	wt	wt	469
AJ0132-Ca	GW	gamcol	wt	wt	wt	470
AJ0132-Cb	GW	gamcol	wt	wt	wt	471
AJ0133-Ca	GW	gamcol	wt	wt	wt	387
AJ0133-Cb	GW	gamcol	wt	wt	wt	372
AJ0134-Ca	GW	gamcol	wt	wt	wt	362
AJ0134-Cb	GW	gamcol	wt	wt	wt	472
AJ0135-Ca	GW	gamcol	wt	wt	wt	473
AJ0135-Cb	GW	gamcol	wt	wt	wt	340
AJ0136-Ca	GW	gamcol	wt	wt	wt	474
AJ0136-Cb	GW	gamcol	wt	wt	wt	475
AJ0137-Ca	GW	gamcol	wt	wt	wt	476
AJ0137-Cb	GW	gamcol	wt	wt	wt	477
AJ0138-Ca	GW	gamcol	wt	wt	wt	352
AJ0138-Cb	GW	gamcol	wt	wt	wt	341
AJ0139-Ca	GW	gamcol	wt	wt	wt	478
AJ0139-Cb	GW	gamcol	wt	wt	wt	446
AJ0140-Ca	GW	gamcol	wt	wt	wt	479
AJ0140-Cb	GW	gamcol	wt	wt	wt	480
AJ0141-Ca	GW	gamcol	wt	wt	wt	481
AJ0141-Cb	GW	gamcol	wt	wt	wt	372
AJ0142-Ca	GW	gamcol	wt	wt	wt	482
AJ0142-Cb	GW	gamcol	wt	wt	wt	341
AJ0143-Ca	GW	gamcol	wt	wt	wt	483
AJ0143-Cb	GW	gamcol	wt	wt	wt	484
AJ0144-Ca	GW	gamcol	wt	wt	wt	485
AJ0144-Cb	GW	gamcol	wt	wt	wt	486
AJ0145-Ca	GW	gamcol	wt	wt	wt	352
AJ0145-Cb	GW	gamcol	wt	wt	wt	341
AJ0146-Ca	GW	gamcol	wt	wt	wt	452
AJ0146-Cb	GW	gamcol	wt	wt	wt	487
AJ0147-Ca	GW	gamcol	wt	wt	wt	342
AJ0147-Cb	GW	gamcol	wt	wt	wt	346
AJ0148-Ca	GW	gamcol	wt	wt	wt	488
AJ0148-Cb	GW	gamcol	wt	wt	wt	489
AJ0149-Ca	GW	gamcol	wt	wt	wt	490
AJ0149-Cb	GW	gamcol	wt	wt	wt	342
AJ0150-Ca	GW	gamcol	wt	wt	wt	371
AJ0150-Cb	GW	gamcol	wt	wt	wt	491
AJ0151-Ca	GW	gamcol	wt	wt	wt	492
AJ0151-Cb	GW	gamcol	wt	wt	wt	493
AJ0152-Ca	GW	gamcol	wt	wt	wt	494
AJ0152-Cb	GW	gamcol	wt	wt	wt	495
AJ0153-Ca	GW	gamcol	wt	wt	wt	496
AJ0153-Cb	GW	gamcol	wt	wt	wt	497
AJ0154-Ca	GW	gamcol	wt	wt	wt	342
AJ0154-Cb	GW	gamcol	wt	wt	wt	498
AJ0155-Ca	GW	gamcol	wt	wt	wt	499
AJ0155-Cb	GW	gamcol	wt	wt	wt	500
AJ0156-Ca	GW	gamcol	wt	wt	wt	495
AJ0156-Cb	GW	gamcol	wt	wt	wt	402
AJ0157-Ca	GW	gamcol	wt	wt	wt	501
AJ0157-Cb	GW	gamcol	wt	wt	wt	342
AJ0158-Ca	GW	gamcol	wt	wt	wt	348
AJ0158-Cb	GW	gamcol	wt	wt	wt	372
AJ0159-Ca	GW	gamcol	wt	wt	wt	502
AJ0159-Cb	GW	gamcol	wt	wt	wt	503
AJ0161-Ca	GW	gamcol	wt	wt	wt	504
AJ0161-Cb	GW	gamcol	wt	wt	wt	341
AK0060-Ca	KE	gamcol	wt	wt	995S	505
AK0060-Cb	KE	gamcol	wt	wt	wt	505
AK0062-Ca	KE	gamcol	wt	wt	995S	506
AK0062-Cb	KE	gamcol	wt	wt	995S	506
AK0065-Ca	KE	gamcol	wt	wt	995S	507
AK0065-Cb	KE	gamcol	wt	wt	wt	507
AK0066-Ca	KE	gamcol	wt	wt	995S	507
AK0066-Cb	KE	gamcol	wt	wt	995S	507
AK0067-Ca	KE	gamcol	wt	wt	995S	505
AK0067-Cb	KE	gamcol	wt	wt	995S	505
AK0068-Ca	KE	gamcol	wt	wt	995S	505
AK0068-Cb	KE	gamcol	wt	wt	995S	507
AK0069-Ca	KE	gamcol	wt	wt	995S	505
AK0069-Cb	KE	gamcol	wt	wt	wt	505
AK0070-Ca	KE	gamcol	wt	wt	995S	507
AK0070-Cb	KE	gamcol	wt	wt	995S	507
AK0072-Ca	KE	gamcol	wt	wt	wt	279
AK0072-Cb	KE	gamcol	wt	wt	995S	505
AK0073-Ca	KE	gamcol	wt	wt	995S	506
AK0073-Cb	KE	gamcol	wt	wt	wt	507
AK0074-Ca	KE	gamcol	wt	wt	995S	506
AK0074-Cb	KE	gamcol	wt	wt	wt	507
AK0075-Ca	KE	gamcol	wt	wt	995S	505
AK0075-Cb	KE	gamcol	wt	wt	wt	507
AK0076-Ca	KE	gamcol	wt	wt	wt	506
AK0076-Cb	KE	gamcol	wt	wt	wt	507
AK0077-Ca	KE	gamcol	wt	wt	995S	507
AK0077-Cb	KE	gamcol	wt	wt	wt	505
AK0078-Ca	KE	gamcol	wt	wt	995S	505
AK0078-Cb	KE	gamcol	wt	wt	995S	506
AK0079-Ca	KE	gamcol	wt	wt	wt	507
AK0079-Cb	KE	gamcol	wt	wt	wt	505
AK0080-Ca	KE	gamcol	wt	wt	995S	507
AK0080-Cb	KE	gamcol	wt	wt	wt	506
AK0081-Ca	KE	gamcol	wt	wt	995S	505
AK0081-Cb	KE	gamcol	wt	wt	995S	506
AK0082-Ca	KE	gamcol	wt	wt	995S	506
AK0082-Cb	KE	gamcol	wt	wt	wt	279
AK0085-Ca	KE	gamcol	wt	wt	995S	505
AK0085-Cb	KE	gamcol	wt	wt	995S	507
AK0086-Ca	KE	gamcol	wt	wt	995S	507
AK0086-Cb	KE	gamcol	wt	wt	995S	505
AK0087-Ca	KE	gamcol	wt	wt	995S	507
AK0087-Cb	KE	gamcol	wt	wt	995S	507
AK0088-Ca	KE	gamcol	wt	wt	995S	507
AK0088-Cb	KE	gamcol	wt	wt	995S	506
AK0089-Ca	KE	gamcol	wt	wt	995S	507
AK0089-Cb	KE	gamcol	wt	wt	995S	507
AK0090-Ca	KE	gamcol	wt	wt	995S	506
AK0090-Cb	KE	gamcol	wt	wt	995S	507
AK0091-Ca	KE	gamcol	wt	wt	995S	506
AK0091-Cb	KE	gamcol	wt	wt	995S	507
AK0092-Ca	KE	gamcol	wt	wt	995S	507
AK0092-Cb	KE	gamcol	wt	wt	995S	505
AK0093-Ca	KE	gamcol	wt	wt	995S	507
AK0093-Cb	KE	gamcol	wt	wt	995S	507
AK0094-Ca	KE	gamcol	wt	wt	995S	507
AK0094-Cb	KE	gamcol	wt	wt	995S	279
AK0095-Ca	KE	gamcol	wt	wt	995S	506
AK0095-Cb	KE	gamcol	wt	wt	995S	507
AK0096-Ca	KE	gamcol	wt	wt	995S	507
AK0096-Cb	KE	gamcol	wt	wt	995S	507
AK0098-Ca	KE	gamcol	wt	wt	995S	507
AK0098-Cb	KE	gamcol	wt	wt	995S	507
AK0099-Ca	KE	gamcol	wt	wt	wt	507
AK0099-Cb	KE	gamcol	wt	wt	wt	279
AK0100-Ca	KE	gamcol	wt	wt	995S	279
AK0100-Cb	KE	gamcol	wt	wt	wt	505
AK0101-Ca	KE	gamcol	wt	wt	995S	507
AK0101-Cb	KE	gamcol	wt	wt	995S	507
AK0102-Ca	KE	gamcol	wt	wt	995S	507
AK0102-Cb	KE	gamcol	wt	wt	995S	505
AK0103-Ca	KE	gamcol	wt	wt	wt	506
AK0103-Cb	KE	gamcol	wt	wt	995S	505
AK0104-Ca	KE	gamcol	wt	wt	995S	505
AK0104-Cb	KE	gamcol	wt	wt	995S	507
AK0105-Ca	KE	gamcol	wt	wt	995S	505
AK0105-Cb	KE	gamcol	wt	wt	995S	505
AK0106-Ca	KE	gamcol	wt	wt	995S	505
AK0106-Cb	KE	gamcol	wt	wt	995S	505
AK0107-Ca	KE	gamcol	wt	wt	995S	505
AK0107-Cb	KE	gamcol	wt	wt	wt	505
AK0108-Ca	KE	gamcol	wt	wt	995S	506
AK0108-Cb	KE	gamcol	wt	wt	995S	507
AK0109-Ca	KE	gamcol	wt	wt	wt	279
AK0109-Cb	KE	gamcol	wt	wt	wt	507
AK0110-Ca	KE	gamcol	wt	wt	995S	507
AK0110-Cb	KE	gamcol	wt	wt	995S	507
AK0116-Ca	KE	gamcol	wt	wt	995S	507
AK0116-Cb	KE	gamcol	wt	wt	995S	507
AK0117-Ca	KE	gamcol	wt	wt	995S	505
AK0117-Cb	KE	gamcol	wt	wt	995S	508
AK0119-Ca	KE	gamcol	wt	wt	wt	507
AK0119-Cb	KE	gamcol	wt	wt	wt	505
AK0127-Ca	KE	gamcol	wt	wt	995S	507
AK0127-Cb	KE	gamcol	wt	wt	995S	507
AN0007-Ca	CMgam	gam	wt	wt	995S	509
AN0007-Cb	CMgam	gam	wt	wt	995F	510
AN0008-Ca	CMgam	gam	wt	wt	995F	511
AN0008-Cb	CMgam	gam	wt	wt	wt	512
AN0009-Ca	CMgam	gam	296G	345M	995F	4
AN0009-Cb	CMgam	gam	296G	345M	wt	4
AN0010-Ca	CMgam	gam	296G	345M	995F	4
AN0010-Cb	CMgam	gam	wt	wt	995F	513
AN0011-Ca	CMgam	gam	wt	wt	995F	514
AN0011-Cb	CMgam	gam	wt	wt	wt	515
AN0012-Ca	CMgam	gam	wt	wt	995F	498
AN0012-Cb	CMgam	gam	wt	wt	wt	516
AN0013-Ca	CMgam	gam	wt	wt	995F	517
AN0013-Cb	CMgam	gam	wt	wt	995F	518
AN0014-Ca	CMgam	gam	wt	wt	995F	519
AN0014-Cb	CMgam	gam	wt	wt	wt	520
AN0015-Ca	CMgam	gam	wt	wt	wt	516
AN0015-Cb	CMgam	gam	296G	345M	wt	4
AN0016-Ca	CMgam	gam	wt	wt	995F	521
AN0016-Cb	CMgam	gam	wt	wt	wt	522
AN0017-Ca	CMgam	gam	296G	345M	995F	4
AN0017-Cb	CMgam	gam	wt	wt	995F	523
AN0018-Ca	CMgam	gam	wt	wt	995F	524
AN0018-Cb	CMgam	gam	296G	345M	995F	4
AN0019-Ca	CMgam	gam	wt	wt	995F	285
AN0019-Cb	CMgam	gam	296G	345M	995F	4
AN0020-Ca	CMgam	gam	296G	345M	wt	4
AN0020-Cb	CMgam	gam	wt	wt	995S	498
AN0022-Ca	CMgam	gam	wt	wt	995F	525
AN0022-Cb	CMgam	gam	296G	345M	995F	4
AN0023-Ca	CMgam	gam	wt	wt	995F	526
AN0023-Cb	CMgam	gam	wt	wt	995F	527
AN0024-Ca	CMgam	gam	wt	wt	995F	528
AN0024-Cb	CMgam	gam	wt	wt	995F	529
AN0025-Ca	CMgam	gam	wt	wt	wt	530
AN0025-Cb	CMgam	gam	wt	wt	995F	237
AN0026-Ca	CMgam	gam	wt	wt	995F	531
AN0026-Cb	CMgam	gam	296G	345M	995F	4
AN0027-Ca	CMgam	gam	wt	wt	995F	532
AN0027-Cb	CMgam	gam	296G	345M	995F	4
AN0028-Ca	CMgam	gam	wt	wt	995F	520
AN0028-Cb	CMgam	gam	wt	wt	995F	533
AN0029-Ca	CMgam	gam	wt	wt	995F	534
AN0029-Cb	CMgam	gam	wt	wt	wt	535
AN0030-Ca	CMgam	gam	wt	wt	995S	536
AN0030-Cb	CMgam	gam	wt	wt	995S	537
AN0031-Ca	CMgam	gam	296G	345M	995F	4
AN0031-Cb	CMgam	gam	wt	wt	995S	538
AN0032-Ca	CMgam	gam	wt	wt	995F	539
AN0032-Cb	CMgam	gam	wt	wt	995F	540
AN0033-Ca	CMgam	gam	wt	wt	995F	541
AN0033-Cb	CMgam	gam	wt	wt	995F	542
AN0034-Ca	CMgam	gam	296G	345M	995F	4
AN0034-Cb	CMgam	gam	wt	wt	wt	543
AN0035-Ca	CMgam	gam	wt	wt	995F	76
AN0035-Cb	CMgam	gam	wt	wt	995F	544
AN0036-Ca	CMgam	gam	wt	wt	995F	545
AN0036-Cb	CMgam	gam	296G	345M	995F	4
AN0037-Ca	CMgam	gam	296G	345M	995F	4
AN0037-Cb	CMgam	gam	wt	wt	995F	546
AN0038-Ca	CMgam	gam	wt	wt	995F	547
AN0038-Cb	CMgam	gam	wt	wt	995F	548
AN0039-Ca	CMgam	gam	wt	wt	wt	280
AN0039-Cb	CMgam	gam	wt	wt	995F	549
AN0040-Ca	CMgam	gam	wt	wt	wt	550
AN0040-Cb	CMgam	gam	wt	wt	995S	551
AN0041-Ca	CMgam	gam	wt	wt	995F	552
AN0041-Cb	CMgam	gam	wt	wt	995F	553
AN0042-Ca	CMgam	gam	wt	wt	wt	554
AN0042-Cb	CMgam	gam	wt	wt	wt	29
AN0043-Ca	CMgam	gam	wt	wt	995F	555
AN0043-Cb	CMgam	gam	296G	345M	995S	4
AN0044-Ca	CMgam	gam	wt	wt	995F	556
AN0044-Cb	CMgam	gam	wt	wt	995F	557
AN0045-Ca	CMgam	gam	wt	wt	wt	558
AN0045-Cb	CMgam	gam	wt	wt	995F	559
AN0046-Ca	CMgam	gam	wt	wt	995S	560
AN0046-Cb	CMgam	gam	296G	345M	995F	4
AN0047-Ca	CMgam	gam	296G	345M	995S	4
AN0047-Cb	CMgam	gam	296G	345M	995S	4
AN0048-Ca	CMgam	gam	wt	wt	995S	561
AN0048-Cb	CMgam	gam	wt	wt	995F	131
AN0049-Ca	CMgam	gam	wt	wt	995F	562
AN0049-Cb	CMgam	gam	wt	wt	995F	563
AN0050-Ca	CMgam	gam	wt	wt	995F	564
AN0050-Cb	CMgam	gam	wt	wt	wt	565
AN0051-Ca	CMgam	gam	296G	345M	wt	4
AN0051-Cb	CMgam	gam	296G	345M	995S	4
AN0053-Ca	CMgam	gam	wt	wt	995F	566
AN0053-Cb	CMgam	gam	296G	345M	995F	4
AN0054-Ca	CMgam	gam	296G	345M	995F	4
AN0054-Cb	CMgam	gam	wt	wt	995F	567
AN0055-Ca	CMgam	gam	wt	wt	995S	568
AN0055-Cb	CMgam	gam	296G	345M	wt	4
AN0056-Ca	CMgam	gam	wt	wt	995F	559
AN0056-Cb	CMgam	gam	wt	wt	995F	569
AN0057-Ca	CMgam	gam	wt	wt	wt	570
AN0057-Cb	CMgam	gam	wt	wt	wt	571
AN0058-Ca	CMgam	gam	296G	345M	995F	4
AN0058-Cb	CMgam	gam	296G	345M	wt	4
AN0059-Ca	CMgam	gam	wt	wt	995F	572
AN0059-Cb	CMgam	gam	wt	wt	995F	573
AN0060-Ca	CMgam	gam	296G	345M	995F	4
AN0060-Cb	CMgam	gam	wt	wt	995F	574
AN0061-Ca	CMgam	gam	wt	wt	995F	575
AN0061-Cb	CMgam	gam	wt	wt	995F	576
AN0062-Ca	CMgam	gam	wt	wt	995S	577
AN0062-Cb	CMgam	gam	296G	345M	995F	4
AN0063-Ca	CMgam	gam	296G	345M	wt	4
AN0063-Cb	CMgam	gam	296G	345M	wt	4
AN0064-Ca	CMgam	gam	296G	345M	wt	4
AN0064-Cb	CMgam	gam	wt	wt	995F	578
AN0065-Ca	CMgam	gam	wt	wt	995F	129
AN0065-Cb	CMgam	gam	wt	wt	wt	579
AN0066-Ca	CMgam	gam	296G	345M	wt	4
AN0066-Cb	CMgam	gam	296G	345M	wt	4
AN0067-Ca	CMgam	gam	wt	wt	wt	50
AN0067-Cb	CMgam	gam	wt	wt	995F	580
AN0068-Ca	CMgam	gam	wt	wt	wt	581
AN0068-Cb	CMgam	gam	wt	wt	995F	582
AN0069-Ca	CMgam	gam	wt	wt	wt	194
AN0069-Cb	CMgam	gam	296G	345M	wt	4
AN0070-Ca	CMgam	gam	296G	345M	wt	4
AN0070-Cb	CMgam	gam	wt	wt	wt	583
AN0071-Ca	CMgam	gam	wt	wt	wt	584
AN0071-Cb	CMgam	gam	296G	345M	wt	4
AN0072-Ca	CMgam	gam	wt	wt	995F	541
AN0072-Cb	CMgam	gam	296G	345M	995S	4
AN0073-Ca	CMgam	gam	wt	wt	995F	521
AN0073-Cb	CMgam	gam	wt	wt	wt	585
AN0074-Ca	CMgam	gam	296G	345M	wt	4
AN0074-Cb	CMgam	gam	296G	345M	995F	4
AN0075-Ca	CMgam	gam	wt	wt	995F	586
AN0075-Cb	CMgam	gam	wt	wt	995F	541
AN0076-Ca	CMgam	gam	wt	wt	995F	587
AN0076-Cb	CMgam	gam	wt	wt	wt	588
AN0077-Ca	CMgam	gam	wt	wt	wt	589
AN0077-Cb	CMgam	gam	wt	wt	wt	590
AN0079-Ca	CMgam	gam	wt	wt	wt	591
AN0079-Cb	CMgam	gam	wt	wt	wt	586
AN0080-Ca	CMgam	gam	296G	345M	995F	4
AN0080-Cb	CMgam	gam	wt	wt	wt	592
AN0081-Ca	CMgam	gam	wt	wt	wt	593
AN0081-Cb	CMgam	gam	296G	345M	wt	4
AN0082-Ca	CMgam	gam	296G	345M	995F	4
AN0082-Cb	CMgam	gam	wt	wt	wt	594
AN0083-Ca	CMgam	gam	wt	wt	995F	595
AN0083-Cb	CMgam	gam	wt	wt	wt	596
AN0084-Ca	CMgam	gam	wt	wt	wt	263
AN0084-Cb	CMgam	gam	wt	wt	wt	264
AN0085-Ca	CMgam	gam	296G	345M	995F	4
AN0085-Cb	CMgam	gam	wt	wt	995S	597
AN0086-Ca	CMgam	gam	296G	345M	wt	4
AN0086-Cb	CMgam	gam	wt	wt	995F	598
AN0087-Ca	CMgam	gam	wt	wt	wt	599
AN0087-Cb	CMgam	gam	296G	345M	wt	4
AN0088-Ca	CMgam	gam	wt	wt	995F	542
AN0088-Cb	CMgam	gam	wt	wt	995F	237
AN0089-Ca	CMgam	gam	wt	wt	995S	600
AN0089-Cb	CMgam	gam	wt	wt	995S	601
AN0090-Ca	CMgam	gam	wt	wt	995F	602
AN0090-Cb	CMgam	gam	wt	wt	wt	603
AN0091-Ca	CMgam	gam	296G	345M	995F	4
AN0091-Cb	CMgam	gam	wt	wt	995S	604
AN0092-Ca	CMgam	gam	wt	wt	995F	131
AN0092-Cb	CMgam	gam	wt	wt	995S	605
AN0093-Ca	CMgam	gam	296G	345M	995S	4
AN0093-Cb	CMgam	gam	wt	wt	995S	606
AN0094-Ca	CMgam	gam	wt	wt	wt	607
AN0094-Cb	CMgam	gam	296G	345M	wt	4
AN0095-Ca	CMgam	gam	wt	wt	995S	545
AN0095-Cb	CMgam	gam	296G	345M	995F	4
AN0096-Ca	CMgam	gam	wt	wt	995S	608
AN0096-Cb	CMgam	gam	296G	345M	995S	4
AN0097-Ca	CMgam	gam	wt	wt	995S	609
AN0097-Cb	CMgam	gam	wt	wt	wt	610
AN0098-Ca	CMgam	gam	wt	wt	995F	611
AN0098-Cb	CMgam	gam	296G	345M	995F	4
AN0099-Ca	CMgam	gam	wt	wt	wt	612
AN0099-Cb	CMgam	gam	296G	345M	995F	4
AN0100-Ca	CMgam	gam	wt	wt	wt	613
AN0100-Cb	CMgam	gam	wt	wt	995F	614
AN0101-Ca	CMgam	gam	wt	wt	995F	615
AN0101-Cb	CMgam	gam	wt	wt	995F	616
AN0102-Ca	CMgam	gam	wt	wt	995F	617
AN0102-Cb	CMgam	gam	296G	345M	wt	4
AN0103-Ca	CMgam	gam	296G	345M	995F	4
AN0103-Cb	CMgam	gam	wt	wt	995S	618
AN0104-Ca	CMgam	gam	wt	wt	995F	619
AN0104-Cb	CMgam	gam	wt	wt	wt	620
AN0105-Ca	CMgam	gam	wt	wt	995F	542
AN0105-Cb	CMgam	gam	wt	wt	wt	621
AN0106-Ca	CMgam	gam	296G	345M	995F	4
AN0106-Cb	CMgam	gam	wt	wt	995F	622
AN0107-Ca	CMgam	gam	wt	wt	995S	188
AN0107-Cb	CMgam	gam	wt	wt	995F	597
AN0108-Ca	CMgam	gam	296G	345M	wt	4
AN0108-Cb	CMgam	gam	wt	wt	995F	623
AN0109-Ca	CMgam	gam	wt	wt	995F	624
AN0109-Cb	CMgam	gam	wt	wt	995F	625
AN0111-Ca	CMgam	gam	wt	wt	995F	545
AN0111-Cb	CMgam	gam	wt	wt	995F	626
AN0112-Ca	CMgam	gam	wt	wt	wt	627
AN0112-Cb	CMgam	gam	wt	wt	wt	628
AN0113-Ca	CMgam	gam	wt	wt	wt	629
AN0113-Cb	CMgam	gam	wt	wt	995F	630
AN0114-Ca	CMgam	gam	wt	wt	995F	631
AN0114-Cb	CMgam	gam	wt	wt	995S	632
AN0115-Ca	CMgam	gam	296G	345M	wt	4
AN0115-Cb	CMgam	gam	wt	wt	wt	633
AN0117-Ca	CMgam	gam	wt	wt	995F	634
AN0117-Cb	CMgam	gam	wt	wt	wt	635
AN0118-Ca	CMgam	gam	296G	345M	995F	4
AN0118-Cb	CMgam	gam	wt	wt	995S	636
AN0119-Ca	CMgam	gam	wt	wt	wt	637
AN0119-Cb	CMgam	gam	wt	wt	995F	638
AN0120-Ca	CMgam	gam	296G	345M	995F	4
AN0120-Cb	CMgam	gam	296G	345M	wt	4
AN0121-Ca	CMgam	gam	wt	wt	995F	93
AN0121-Cb	CMgam	gam	296G	345M	wt	4
AN0122-Ca	CMgam	gam	wt	wt	995S	639
AN0122-Cb	CMgam	gam	wt	wt	995F	640
AN0123-Ca	CMgam	gam	296G	345M	995F	4
AN0123-Cb	CMgam	gam	wt	wt	wt	641
AN0124-Ca	CMgam	gam	296G	345M	995F	4
AN0124-Cb	CMgam	gam	296G	345M	995F	4
AN0125-Ca	CMgam	gam	wt	wt	wt	515
AN0125-Cb	CMgam	gam	wt	wt	995F	642
AN0126-Ca	CMgam	gam	wt	wt	wt	596
AN0126-Cb	CMgam	gam	wt	wt	wt	515
AN0127-Ca	CMgam	gam	296G	345M	995F	4
AN0127-Cb	CMgam	gam	wt	wt	995F	643
AN0128-Ca	CMgam	gam	296G	345M	995F	4
AN0128-Cb	CMgam	gam	296G	345M	995F	4
AN0129-Ca	CMgam	gam	296G	345M	wt	4
AN0129-Cb	CMgam	gam	296G	345M	995F	4
AN0130-Ca	CMgam	gam	wt	wt	995F	553
AN0130-Cb	CMgam	gam	wt	wt	995S	644
AN0131-Ca	CMgam	gam	wt	wt	995S	586
AN0131-Cb	CMgam	gam	wt	wt	995F	645
AN0132-Ca	CMgam	gam	wt	wt	wt	646
AN0132-Cb	CMgam	gam	wt	wt	995F	520
AN0134-Ca	CMgam	gam	296G	345M	wt	4
AN0134-Cb	CMgam	gam	wt	wt	995F	647
AN0135-Ca	CMgam	gam	296G	345M	wt	4
AN0135-Cb	CMgam	gam	wt	wt	wt	648
AN0136-Ca	CMgam	gam	wt	wt	wt	649
AN0136-Cb	CMgam	gam	wt	wt	995F	650
AN0137-Ca	CMgam	gam	wt	wt	wt	576
AN0137-Cb	CMgam	gam	wt	wt	995F	641
AN0138-Ca	CMgam	gam	wt	wt	995S	651
AN0138-Cb	CMgam	gam	wt	wt	wt	652
AN0139-Ca	CMgam	gam	wt	wt	995F	515
AN0139-Cb	CMgam	gam	296G	345M	995F	4
AN0140-Ca	CMgam	gam	296G	345M	995F	4
AN0140-Cb	CMgam	gam	296G	345M	995S	4
AN0141-Ca	CMgam	gam	296G	345M	995S	4
AN0141-Cb	CMgam	gam	wt	wt	995F	653
AN0142-Ca	CMgam	gam	296G	345M	995F	4
AN0142-Cb	CMgam	gam	wt	wt	995S	599
AN0143-Ca	CMgam	gam	296G	345M	995F	4
AN0143-Cb	CMgam	gam	296G	345M	wt	4
AN0144-Ca	CMgam	gam	wt	wt	wt	649
AN0144-Cb	CMgam	gam	wt	wt	995S	596
AN0147-Ca	CMgam	gam	wt	wt	wt	654
AN0147-Cb	CMgam	gam	wt	wt	wt	655
AN0149-Ca	CMgam	gam	wt	wt	wt	656
AN0149-Cb	CMgam	gam	wt	wt	995F	509
AN0151-Ca	CMgam	gam	wt	wt	995F	657
AN0151-Cb	CMgam	gam	wt	wt	995F	516
AN0152-Ca	CMgam	gam	wt	wt	wt	515
AN0152-Cb	CMgam	gam	wt	wt	995F	596
AN0153-Ca	CMgam	gam	296G	345M	995S	4
AN0153-Cb	CMgam	gam	wt	wt	wt	658
AN0154-Ca	CMgam	gam	wt	wt	wt	515
AN0154-Cb	CMgam	gam	wt	wt	wt	512
AN0155-Ca	CMgam	gam	296G	345M	995S	4
AN0155-Cb	CMgam	gam	wt	wt	995F	520
AN0156-Ca	CMgam	gam	wt	wt	995S	659
AN0156-Cb	CMgam	gam	296G	345M	995F	4
AN0157-Ca	CMgam	gam	wt	wt	wt	660
AN0157-Cb	CMgam	gam	wt	wt	995F	596
AN0158-Ca	CMgam	gam	wt	wt	995S	599
AN0158-Cb	CMgam	gam	wt	wt	wt	661
AN0159-Ca	CMgam	gam	wt	wt	995S	285
AN0159-Cb	CMgam	gam	wt	wt	wt	662
AN0160-Ca	CMgam	gam	296G	345M	995S	4
AN0160-Cb	CMgam	gam	wt	wt	995F	640
AN0162-Ca	CMgam	gam	wt	wt	995S	663
AN0162-Cb	CMgam	gam	296G	345M	wt	4
AN0163-Ca	CMgam	gam	wt	wt	995F	597
AN0163-Cb	CMgam	gam	wt	wt	995F	513
AN0164-Ca	CMgam	gam	296G	345M	995F	4
AN0164-Cb	CMgam	gam	wt	wt	995F	645
AN0165-Ca	CMgam	gam	296G	345M	995F	4
AN0165-Cb	CMgam	gam	wt	wt	995F	651
AN0166-Ca	CMgam	gam	wt	wt	wt	664
AN0166-Cb	CMgam	gam	wt	wt	995S	520
AN0167-Ca	CMgam	gam	wt	wt	wt	665
AN0167-Cb	CMgam	gam	296G	345M	995F	4
AN0168-Ca	CMgam	gam	wt	wt	995F	662
AN0168-Cb	CMgam	gam	296G	345M	995F	4
AN0169-Ca	CMgam	gam	wt	wt	995S	498
AN0169-Cb	CMgam	gam	wt	wt	wt	640
AN0170-Ca	CMgam	gam	296G	345M	995S	4
AN0170-Cb	CMgam	gam	wt	wt	wt	651
AN0171-Ca	CMgam	gam	wt	wt	995F	666
AN0171-Cb	CMgam	gam	wt	wt	995F	667
AN0172-Ca	CMgam	gam	wt	wt	wt	498
AN0172-Cb	CMgam	gam	wt	wt	995F	668
AN0173-Ca	CMgam	gam	wt	wt	995F	511
AN0173-Cb	CMgam	gam	wt	wt	995S	669
AN0174-Ca	CMgam	gam	wt	wt	995S	596
AN0174-Cb	CMgam	gam	wt	wt	wt	670
AN0175-Ca	CMgam	gam	296G	345M	995S	4
AN0175-Cb	CMgam	gam	296G	345M	wt	4
AN0176-Ca	CMgam	gam	296G	345M	995F	4
AN0176-Cb	CMgam	gam	296G	345M	wt	4
AN0177-Ca	CMgam	gam	296G	345M	995F	4
AN0177-Cb	CMgam	gam	wt	wt	wt	665
AN0178-Ca	CMgam	gam	wt	wt	995S	639
AN0178-Cb	CMgam	gam	wt	wt	995F	596
AN0179-Ca	CMgam	gam	wt	wt	995F	671
AN0179-Cb	CMgam	gam	wt	wt	995F	672
AN0180-Ca	CMgam	gam	wt	wt	wt	515
AN0180-Cb	CMgam	gam	296G	345M	995S	4
AN0181-Ca	CMgam	gam	wt	wt	995F	641
AN0181-Cb	CMgam	gam	296G	345M	wt	4
AN0182-Ca	CMgam	gam	wt	wt	995F	673
AN0182-Cb	CMgam	gam	wt	wt	995S	674
AN0183-Ca	CMgam	gam	wt	wt	wt	663
AN0183-Cb	CMgam	gam	wt	wt	wt	651
AN0184-Ca	CMgam	gam	wt	wt	995F	664
AN0184-Cb	CMgam	gam	296G	345M	995S	4
AN0185-Ca	CMgam	gam	wt	wt	wt	515
AN0185-Cb	CMgam	gam	wt	wt	wt	651
AN0186-Ca	CMgam	gam	wt	wt	995S	516
AN0186-Cb	CMgam	gam	wt	wt	wt	510
AN0187-Ca	CMgam	gam	296G	345M	995F	4
AN0187-Cb	CMgam	gam	wt	wt	995F	675
AN0188-Ca	CMgam	gam	wt	wt	wt	676
AN0188-Cb	CMgam	gam	wt	wt	995F	515
AN0189-Ca	CMgam	gam	296G	345M	995F	4
AN0189-Cb	CMgam	gam	296G	345M	wt	4
AN0190-Ca	CMgam	gam	wt	wt	995F	511
AN0190-Cb	CMgam	gam	wt	wt	wt	647
AN0191-Ca	CMgam	gam	wt	wt	wt	677
AN0191-Cb	CMgam	gam	wt	wt	995F	586
AN0192-Ca	CMgam	gam	wt	wt	995F	498
AN0192-Cb	CMgam	gam	wt	wt	995S	662
AN0193-Ca	CMgam	gam	wt	wt	995F	512
AN0193-Cb	CMgam	gam	296G	345M	wt	4
AN0194-Ca	CMgam	gam	wt	wt	wt	651
AN0194-Cb	CMgam	gam	wt	wt	995F	515
AN0196-Ca	CMgam	gam	wt	wt	995F	509
AN0196-Cb	CMgam	gam	wt	wt	995S	674
AN0197-Ca	CMgam	gam	296G	345M	995F	4
AN0197-Cb	CMgam	gam	296G	345M	wt	4
AN0198-Ca	CMgam	gam	296G	345M	wt	4
AN0198-Cb	CMgam	gam	296G	345M	wt	4
AN0199-Ca	CMgam	gam	296G	345M	995F	4
AN0199-Cb	CMgam	gam	wt	wt	995F	651
AN0200-Ca	CMgam	gam	wt	wt	995F	665
AN0200-Cb	CMgam	gam	wt	wt	995F	678
AN0201-Ca	CMgam	gam	wt	wt	995F	645
AN0201-Cb	CMgam	gam	296G	345M	995F	4
AN0202-Ca	CMgam	gam	wt	wt	wt	651
AN0202-Cb	CMgam	gam	wt	wt	995F	622
AN0203-Ca	CMgam	gam	296G	345M	995F	4
AN0203-Cb	CMgam	gam	296G	345M	wt	4
AN0204-Ca	CMgam	gam	wt	wt	995F	679
AN0204-Cb	CMgam	gam	wt	wt	wt	680
AN0205-Ca	CMgam	gam	296G	345M	995F	4
AN0205-Cb	CMgam	gam	wt	wt	wt	649
AN0206-Ca	CMgam	gam	wt	wt	wt	224
AN0206-Cb	CMgam	gam	296G	345M	wt	4
AN0207-Ca	CMgam	gam	wt	wt	995F	677
AN0207-Cb	CMgam	gam	296G	345M	995F	4
AN0208-Ca	CMgam	gam	wt	wt	995S	596
AN0208-Cb	CMgam	gam	wt	wt	wt	651
AN0209-Ca	CMgam	gam	wt	wt	995S	674
AN0209-Cb	CMgam	gam	wt	wt	995F	597
AN0210-Ca	CMgam	gam	wt	wt	995F	681
AN0210-Cb	CMgam	gam	296G	345M	wt	4
AN0212-Ca	CMgam	gam	wt	wt	995F	682
AN0212-Cb	CMgam	gam	wt	wt	wt	683
AN0213-Ca	CMgam	gam	wt	wt	995F	684
AN0213-Cb	CMgam	gam	wt	wt	wt	685
AN0214-Ca	CMgam	gam	wt	wt	995S	686
AN0214-Cb	CMgam	gam	wt	wt	995S	653
AN0215-Ca	CMgam	gam	296G	345M	995S	4
AN0215-Cb	CMgam	gam	wt	wt	995F	687
AN0217-Ca	CMgam	gam	wt	wt	995F	660
AN0217-Cb	CMgam	gam	wt	wt	wt	596
AN0218-Ca	CMgam	gam	wt	wt	wt	688
AN0218-Cb	CMgam	gam	wt	wt	995F	689
AN0219-Ca	CMgam	gam	296G	345M	995F	4
AN0219-Cb	CMgam	gam	296G	345M	995F	4
AN0220-Ca	CMgam	gam	wt	wt	995F	690
AN0220-Cb	CMgam	gam	wt	wt	wt	691
AN0221-Ca	CMgam	gam	296G	345M	995S	4
AN0221-Cb	CMgam	gam	wt	wt	995F	692
AN0222-Ca	CMgam	gam	wt	wt	995F	571
AN0222-Cb	CMgam	gam	wt	wt	995F	693
AN0223-Ca	CMgam	gam	296G	345M	995S	4
AN0223-Cb	CMgam	gam	wt	wt	995F	608
AN0224-Ca	CMgam	gam	296G	345M	995F	4
AN0224-Cb	CMgam	gam	wt	wt	wt	694
AN0225-Ca	CMgam	gam	296G	345M	995F	4
AN0225-Cb	CMgam	gam	296G	345M	995F	4
AN0226-Ca	CMgam	gam	wt	wt	995F	695
AN0226-Cb	CMgam	gam	wt	wt	995F	498
AN0227-Ca	CMgam	gam	wt	wt	995F	696
AN0227-Cb	CMgam	gam	wt	wt	995S	542
AN0228-Ca	CMgam	gam	wt	wt	995F	697
AN0228-Cb	CMgam	gam	296G	345M	995F	4
AN0229-Ca	CMgam	gam	wt	wt	995F	698
AN0229-Cb	CMgam	gam	wt	wt	995F	498
AN0230-Ca	CMgam	gam	wt	wt	995S	699
AN0230-Cb	CMgam	gam	296G	345M	995S	4
AN0231-Ca	CMgam	gam	wt	wt	995F	521
AN0231-Cb	CMgam	gam	wt	wt	995F	700
AN0232-Ca	CMgam	gam	296G	345M	wt	4
AN0232-Cb	CMgam	gam	wt	wt	995S	312
AN0233-Ca	CMgam	gam	wt	wt	995F	701
AN0233-Cb	CMgam	gam	wt	wt	995F	702
AN0234-Ca	CMgam	gam	wt	wt	995S	703
AN0234-Cb	CMgam	gam	wt	wt	wt	704
AN0235-Ca	CMgam	gam	wt	wt	995F	692
AN0235-Cb	CMgam	gam	wt	wt	995S	597
AN0236-Ca	CMgam	gam	296G	345M	995F	4
AN0236-Cb	CMgam	gam	296G	345M	wt	4
AN0237-Ca	CMgam	gam	wt	wt	wt	705
AN0237-Cb	CMgam	gam	296G	345M	wt	4
AN0238-Ca	CMgam	gam	wt	wt	wt	43
AN0238-Cb	CMgam	gam	wt	wt	995S	706
AN0239-Ca	CMgam	gam	wt	wt	wt	609
AN0239-Cb	CMgam	gam	wt	wt	995F	707
AN0240-Ca	CMgam	gam	wt	wt	995F	76
AN0240-Cb	CMgam	gam	296G	345M	995F	4
AN0241-Ca	CMgam	gam	296G	345M	wt	4
AN0241-Cb	CMgam	gam	wt	wt	wt	708
AN0242-Ca	CMgam	gam	296G	345M	995F	4
AN0242-Cb	CMgam	gam	296G	345M	995F	4
AN0243-Ca	CMgam	gam	wt	wt	995F	709
AN0243-Cb	CMgam	gam	wt	wt	995F	710
AN0244-Ca	CMgam	gam	296G	345M	995F	4
AN0244-Cb	CMgam	gam	wt	wt	995S	711
AN0245-Ca	CMgam	gam	wt	wt	995F	666
AN0245-Cb	CMgam	gam	wt	wt	995S	538
AN0246-Ca	CMgam	gam	wt	wt	995S	668
AN0246-Cb	CMgam	gam	wt	wt	995F	568
AN0247-Ca	CMgam	gam	wt	wt	995S	712
AN0247-Cb	CMgam	gam	296G	345M	995F	4
AN0248-Ca	CMgam	gam	296G	345M	995F	4
AN0248-Cb	CMgam	gam	wt	wt	995F	131
AN0250-Ca	CMgam	gam	wt	wt	wt	713
AN0250-Cb	CMgam	gam	296G	345M	wt	4
AN0251-Ca	CMgam	gam	wt	wt	wt	237
AN0251-Cb	CMgam	gam	296G	345M	995F	4
AN0252-Ca	CMgam	gam	296G	345M	995F	4
AN0252-Cb	CMgam	gam	296G	345M	995F	4
AN0253-Ca	CMgam	gam	wt	wt	995F	714
AN0253-Cb	CMgam	gam	wt	wt	wt	715
AN0254-Ca	CMgam	gam	wt	wt	995F	716
AN0254-Cb	CMgam	gam	296G	345M	995S	4
AN0255-Ca	CMgam	gam	wt	wt	wt	717
AN0255-Cb	CMgam	gam	wt	wt	wt	718
AN0256-Ca	CMgam	gam	wt	wt	995F	719
AN0256-Cb	CMgam	gam	wt	wt	995F	720
AN0258-Ca	CMgam	gam	296G	345M	wt	4
AN0258-Cb	CMgam	gam	wt	wt	995S	721
AN0259-Ca	CMgam	gam	296G	345M	995F	4
AN0259-Cb	CMgam	gam	wt	wt	995F	720
AN0260-Ca	CMgam	gam	wt	wt	995F	722
AN0260-Cb	CMgam	gam	wt	wt	wt	723
AN0261-Ca	CMgam	gam	wt	wt	wt	724
AN0261-Cb	CMgam	gam	wt	wt	995F	662
AN0262-Ca	CMgam	gam	wt	wt	995F	725
AN0262-Cb	CMgam	gam	wt	wt	995F	662
AN0263-Ca	CMgam	gam	wt	wt	995F	695
AN0263-Cb	CMgam	gam	wt	wt	995F	597
AN0264-Ca	CMgam	gam	wt	wt	995F	634
AN0264-Cb	CMgam	gam	wt	wt	995F	693
AN0265-Ca	CMgam	gam	wt	wt	995F	542
AN0265-Cb	CMgam	gam	296G	345M	995F	4
AN0266-Ca	CMgam	gam	296G	345M	995F	4
AN0266-Cb	CMgam	gam	wt	wt	995S	726
AN0267-Ca	CMgam	gam	wt	wt	wt	720
AN0267-Cb	CMgam	gam	wt	wt	995F	727
AN0268-Ca	CMgam	gam	wt	wt	995F	720
AN0268-Cb	CMgam	gam	296G	345M	995F	4
AN0269-Ca	CMgam	gam	wt	wt	995S	558
AN0269-Cb	CMgam	gam	wt	wt	995F	131
AN0270-Ca	CMgam	gam	wt	wt	995F	597
AN0270-Cb	CMgam	gam	wt	wt	995F	728
AN0271-Ca	CMgam	gam	wt	wt	995F	729
AN0271-Cb	CMgam	gam	296G	345M	995F	4
AN0272-Ca	CMgam	gam	wt	wt	wt	730
AN0272-Cb	CMgam	gam	wt	wt	wt	731
AN0275-Ca	CMgam	gam	wt	wt	995S	732
AN0275-Cb	CMgam	gam	wt	wt	995F	733
AN0276-Ca	CMgam	gam	296G	345M	995F	4
AN0276-Cb	CMgam	gam	wt	wt	995F	734
AN0277-Ca	CMgam	gam	wt	wt	995F	597
AN0277-Cb	CMgam	gam	296G	345M	995S	4
AN0278-Ca	CMgam	gam	wt	wt	wt	220
AN0278-Cb	CMgam	gam	296G	345M	995F	4
AN0279-Ca	CMgam	gam	wt	wt	wt	735
AN0279-Cb	CMgam	gam	296G	345M	wt	4
AN0280-Ca	CMgam	gam	296G	345M	wt	4
AN0280-Cb	CMgam	gam	296G	345M	wt	4
AN0281-Ca	CMgam	gam	wt	wt	wt	736
AN0281-Cb	CMgam	gam	wt	wt	wt	737
AN0282-Ca	CMgam	gam	296G	345M	wt	4
AN0282-Cb	CMgam	gam	296G	345M	wt	4
AN0283-Ca	CMgam	gam	296G	345M	995F	4
AN0283-Cb	CMgam	gam	296G	345M	995F	4
AN0284-Ca	CMgam	gam	wt	wt	995F	738
AN0284-Cb	CMgam	gam	wt	wt	995F	739
AN0285-Ca	CMgam	gam	wt	wt	995F	724
AN0285-Cb	CMgam	gam	296G	345M	wt	4
AN0286-Ca	CMgam	gam	296G	345M	995F	4
AN0286-Cb	CMgam	gam	wt	wt	995F	740
AN0287-Ca	CMgam	gam	296G	345M	995F	4
AN0287-Cb	CMgam	gam	wt	wt	wt	727
AN0288-Ca	CMgam	gam	wt	wt	wt	741
AN0288-Cb	CMgam	gam	wt	wt	995F	668
AN0289-Ca	CMgam	gam	wt	wt	995S	742
AN0289-Cb	CMgam	gam	wt	wt	wt	743
AN0290-Ca	CMgam	gam	296G	345M	wt	4
AN0290-Cb	CMgam	gam	wt	wt	wt	744
AN0291-Ca	CMgam	gam	296G	345M	wt	4
AN0291-Cb	CMgam	gam	wt	wt	wt	559
AN0292-Ca	CMgam	gam	wt	wt	995S	521
AN0292-Cb	CMgam	gam	wt	wt	wt	520
AN0293-Ca	CMgam	gam	wt	wt	wt	745
AN0293-Cb	CMgam	gam	wt	wt	wt	746
AN0294-Ca	CMgam	gam	wt	wt	995F	596
AN0294-Cb	CMgam	gam	wt	wt	995F	223
AN0295-Ca	CMgam	gam	wt	wt	995S	747
AN0295-Cb	CMgam	gam	296G	345M	995F	4
AN0296-Ca	CMgam	gam	wt	wt	995S	748
AN0296-Cb	CMgam	gam	296G	345M	995F	4
AN0297-Ca	CMgam	gam	296G	345M	995F	4
AN0297-Cb	CMgam	gam	296G	345M	995S	4
AN0298-Ca	CMgam	gam	wt	wt	995F	597
AN0298-Cb	CMgam	gam	296G	345M	995F	4
AN0299-Ca	CMgam	gam	wt	wt	995S	559
AN0299-Cb	CMgam	gam	296G	345M	wt	4
AN0300-Ca	CMgam	gam	wt	wt	995F	597
AN0300-Cb	CMgam	gam	296G	345M	995F	4
AN0301-Ca	CMgam	gam	wt	wt	995S	749
AN0301-Cb	CMgam	gam	wt	wt	995F	750
AN0302-Ca	CMgam	gam	296G	345M	995F	4
AN0302-Cb	CMgam	gam	wt	wt	995F	498
AN0303-Ca	CMgam	gam	296G	345M	995F	4
AN0303-Cb	CMgam	gam	wt	wt	995F	751
AN0304-Ca	CMgam	gam	wt	wt	995F	597
AN0304-Cb	CMgam	gam	296G	345M	995F	4
AN0305-Ca	CMgam	gam	wt	wt	995F	661
AN0305-Cb	CMgam	gam	wt	wt	wt	720
AN0306-Ca	CMgam	gam	296G	345M	995S	4
AN0306-Cb	CMgam	gam	wt	wt	wt	568
AN0307-Ca	CMgam	gam	wt	wt	995F	752
AN0307-Cb	CMgam	gam	wt	wt	995F	753
AN0308-Ca	CMgam	gam	wt	wt	wt	754
AN0308-Cb	CMgam	gam	wt	wt	995F	755
AN0309-Ca	CMgam	gam	wt	wt	wt	756
AN0309-Cb	CMgam	gam	296G	345M	wt	4
AN0310-Ca	CMgam	gam	wt	wt	995F	740
AN0310-Cb	CMgam	gam	296G	345M	995F	4
AN0311-Ca	CMgam	gam	296G	345M	995F	4
AN0311-Cb	CMgam	gam	296G	345M	995F	4
AN0312-Ca	CMgam	gam	wt	wt	995S	666
AN0312-Cb	CMgam	gam	wt	wt	wt	757
AN0313-Ca	CMgam	gam	wt	wt	995F	131
AN0313-Cb	CMgam	gam	296G	345M	995F	4
AN0314-Ca	CMgam	gam	wt	wt	995F	662
AN0314-Cb	CMgam	gam	wt	wt	995F	644
AN0315-Ca	CMgam	gam	wt	wt	wt	758
AN0315-Cb	CMgam	gam	296G	345M	995F	4
AN0316-Ca	CMgam	gam	296G	345M	995F	4
AN0316-Cb	CMgam	gam	wt	wt	995S	759
AN0317-Ca	CMgam	gam	wt	wt	995F	760
AN0317-Cb	CMgam	gam	wt	wt	995F	634
AN0318-Ca	CMgam	gam	wt	wt	995S	576
AN0318-Cb	CMgam	gam	wt	wt	wt	649
AN0319-Ca	CMgam	gam	wt	wt	995F	761
AN0319-Cb	CMgam	gam	296G	345M	995F	4
AN0320-Ca	CMgam	gam	wt	wt	995F	762
AN0320-Cb	CMgam	gam	296G	345M	wt	4
AN0321-Ca	CMgam	gam	296G	345M	995F	4
AN0321-Cb	CMgam	gam	296G	345M	wt	4
AP0002-Ca	FRgam	gam	wt	wt	wt	763
AP0002-Cb	FRgam	gam	wt	wt	wt	763
AP0005-Ca	FRgam	gam	wt	wt	wt	763
AP0005-Cb	FRgam	gam	wt	wt	wt	763
AP0006-Ca	FRgam	gam	wt	wt	wt	763
AP0006-Cb	FRgam	gam	wt	wt	wt	764
AP0007-Ca	FRgam	gam	wt	wt	wt	763
AP0007-Cb	FRgam	gam	wt	wt	wt	764
AP0008-Ca	FRgam	gam	wt	wt	wt	763
AP0008-Cb	FRgam	gam	wt	wt	wt	764
AP0009-Ca	FRgam	gam	wt	wt	wt	764
AP0009-Cb	FRgam	gam	wt	wt	wt	764
AP0010-Ca	FRgam	gam	wt	wt	wt	763
AP0010-Cb	FRgam	gam	wt	wt	wt	763
AP0011-Ca	FRgam	gam	wt	wt	wt	764
AP0011-Cb	FRgam	gam	wt	wt	wt	765
AP0014-Ca	FRgam	gam	wt	wt	wt	763
AP0014-Cb	FRgam	gam	wt	wt	wt	763
AP0017-Ca	FRgam	gam	wt	wt	wt	763
AP0017-Cb	FRgam	gam	wt	wt	wt	765
AP0018-Ca	FRgam	gam	wt	wt	wt	766
AP0018-Cb	FRgam	gam	wt	wt	wt	767
AP0019-Ca	FRgam	gam	wt	wt	wt	763
AP0019-Cb	FRgam	gam	wt	wt	wt	768
AP0020-Ca	FRgam	gam	wt	wt	wt	763
AP0020-Cb	FRgam	gam	wt	wt	wt	763
AP0021-Ca	FRgam	gam	wt	wt	wt	768
AP0021-Cb	FRgam	gam	wt	wt	wt	763
AP0022-Ca	FRgam	gam	wt	wt	wt	764
AP0022-Cb	FRgam	gam	wt	wt	wt	764
AP0023-Ca	FRgam	gam	wt	wt	wt	763
AP0023-Cb	FRgam	gam	wt	wt	wt	763
AP0024-Ca	FRgam	gam	wt	wt	wt	763
AP0024-Cb	FRgam	gam	wt	wt	wt	764
AP0025-Ca	FRgam	gam	wt	wt	wt	768
AP0025-Cb	FRgam	gam	wt	wt	wt	763
AP0030-Ca	FRgam	gam	wt	wt	wt	763
AP0030-Cb	FRgam	gam	wt	wt	wt	763
AP0031-Ca	FRgam	gam	wt	wt	wt	763
AP0031-Cb	FRgam	gam	wt	wt	wt	763
AP0032-Ca	FRgam	gam	wt	wt	wt	764
AP0032-Cb	FRgam	gam	wt	wt	wt	763
AP0033-Ca	FRgam	gam	wt	wt	wt	763
AP0033-Cb	FRgam	gam	wt	wt	wt	763
AP0034-Ca	FRgam	gam	wt	wt	wt	763
AP0034-Cb	FRgam	gam	wt	wt	wt	765
AP0035-Ca	FRgam	gam	wt	wt	wt	763
AP0035-Cb	FRgam	gam	wt	wt	wt	763
AQ0001-Ca	GQgam	gam	296G	345M	wt	4
AQ0001-Cb	GQgam	gam	296G	345M	wt	4
AQ0002-Ca	GQgam	gam	296G	345M	wt	4
AQ0002-Cb	GQgam	gam	296G	345M	wt	4
AQ0004-Ca	GQgam	gam	296G	345M	wt	4
AQ0004-Cb	GQgam	gam	296G	345M	wt	4
AQ0005-Ca	GQgam	gam	wt	wt	wt	769
AQ0005-Cb	GQgam	gam	296G	345M	wt	4
AQ0011-Ca	GQgam	gam	296G	345M	wt	4
AQ0011-Cb	GQgam	gam	wt	wt	wt	769
AQ0012-Ca	GQgam	gam	296G	345M	wt	4
AQ0012-Cb	GQgam	gam	296G	345M	wt	4
AQ0013-Ca	GQgam	gam	296G	345M	wt	4
AQ0013-Cb	GQgam	gam	wt	wt	wt	770
AQ0014-Ca	GQgam	gam	296G	345M	wt	4
AQ0014-Cb	GQgam	gam	wt	wt	wt	689
AQ0015-Ca	GQgam	gam	296G	345M	wt	4
AQ0015-Cb	GQgam	gam	wt	wt	wt	770
AR0001-Ca	AOcol	col	296G	345M	995F	4
AR0001-Cb	AOcol	col	wt	wt	wt	771
AR0007-Ca	AOcol	col	wt	wt	995F	772
AR0007-Cb	AOcol	col	wt	wt	995F	771
AR0008-Ca	AOcol	col	wt	wt	995F	773
AR0008-Cb	AOcol	col	296G	345M	995F	4
AR0009-Ca	AOcol	col	296G	345M	995F	4
AR0009-Cb	AOcol	col	296G	345M	995F	4
AR0010-Ca	AOcol	col	296G	345M	995F	4
AR0010-Cb	AOcol	col	296G	345M	995F	4
AR0011-Ca	AOcol	col	296G	345M	995F	4
AR0011-Cb	AOcol	col	296G	345M	995F	4
AR0012-Ca	AOcol	col	296G	345M	995F	4
AR0012-Cb	AOcol	col	296G	345M	wt	4
AR0013-Ca	AOcol	col	296G	345M	wt	4
AR0013-Cb	AOcol	col	296G	345M	995F	4
AR0014-Ca	AOcol	col	296G	345M	995F	4
AR0014-Cb	AOcol	col	wt	wt	995F	774
AR0015-Ca	AOcol	col	296G	345M	995F	4
AR0015-Cb	AOcol	col	wt	wt	995F	771
AR0016-Ca	AOcol	col	296G	345M	995F	4
AR0016-Cb	AOcol	col	wt	wt	995F	775
AR0017-Ca	AOcol	col	wt	wt	995F	776
AR0017-Cb	AOcol	col	296G	345M	995F	4
AR0018-Ca	AOcol	col	wt	wt	995F	775
AR0018-Cb	AOcol	col	296G	345M	995F	4
AR0019-Ca	AOcol	col	wt	wt	995F	777
AR0019-Cb	AOcol	col	wt	wt	995F	771
AR0020-Ca	AOcol	col	wt	wt	995F	778
AR0020-Cb	AOcol	col	296G	345M	995F	4
AR0021-Ca	AOcol	col	wt	wt	995F	777
AR0021-Cb	AOcol	col	wt	wt	995F	771
AR0022-Ca	AOcol	col	296G	345M	995F	4
AR0022-Cb	AOcol	col	wt	wt	995F	779
AR0023-Ca	AOcol	col	wt	wt	995F	772
AR0023-Cb	AOcol	col	296G	345M	995F	4
AR0024-Ca	AOcol	col	296G	345M	wt	4
AR0024-Cb	AOcol	col	wt	wt	wt	771
AR0026-Ca	AOcol	col	wt	wt	wt	774
AR0026-Cb	AOcol	col	296G	345M	995F	4
AR0027-Ca	AOcol	col	wt	wt	995F	771
AR0027-Cb	AOcol	col	296G	345M	wt	4
AR0034-Ca	AOcol	col	wt	wt	wt	780
AR0034-Cb	AOcol	col	296G	345M	995F	4
AR0035-Ca	AOcol	col	296G	345M	995F	4
AR0035-Cb	AOcol	col	296G	345M	995F	4
AR0036-Ca	AOcol	col	wt	wt	995F	781
AR0036-Cb	AOcol	col	wt	wt	995F	782
AR0038-Ca	AOcol	col	wt	wt	995F	771
AR0038-Cb	AOcol	col	wt	wt	wt	783
AR0040-Ca	AOcol	col	296G	345M	995F	4
AR0040-Cb	AOcol	col	296G	345M	995F	4
AR0042-Ca	AOcol	col	296G	345M	995F	4
AR0042-Cb	AOcol	col	296G	345M	995F	4
AR0043-Ca	AOcol	col	296G	345M	995F	4
AR0043-Cb	AOcol	col	296G	345M	995F	4
AR0044-Ca	AOcol	col	wt	wt	995F	771
AR0044-Cb	AOcol	col	296G	345M	995F	4
AR0045-Ca	AOcol	col	wt	wt	995F	784
AR0045-Cb	AOcol	col	wt	wt	995F	785
AR0046-Ca	AOcol	col	wt	wt	995F	774
AR0046-Cb	AOcol	col	296G	345M	995F	4
AR0047-Ca	AOcol	col	wt	345M	995F	786
AR0047-Cb	AOcol	col	wt	wt	995F	787
AR0048-Ca	AOcol	col	wt	wt	995F	784
AR0048-Cb	AOcol	col	wt	wt	995F	788
AR0049-Ca	AOcol	col	296G	345M	995F	4
AR0049-Cb	AOcol	col	296G	345M	995F	4
AR0050-Ca	AOcol	col	wt	wt	995F	789
AR0050-Cb	AOcol	col	wt	wt	995F	771
AR0051-Ca	AOcol	col	wt	wt	995F	790
AR0051-Cb	AOcol	col	296G	345M	995F	4
AR0052-Ca	AOcol	col	wt	wt	995F	774
AR0052-Cb	AOcol	col	wt	wt	995F	771
AR0053-Ca	AOcol	col	wt	wt	wt	771
AR0053-Cb	AOcol	col	wt	wt	995F	776
AR0054-Ca	AOcol	col	296G	345M	995F	4
AR0054-Cb	AOcol	col	296G	345M	995F	4
AR0057-Ca	AOcol	col	wt	wt	995F	789
AR0057-Cb	AOcol	col	296G	345M	995F	4
AR0059-Ca	AOcol	col	wt	wt	995F	791
AR0059-Cb	AOcol	col	296G	345M	995F	4
AR0060-Ca	AOcol	col	wt	wt	995F	792
AR0060-Cb	AOcol	col	296G	345M	995F	4
AR0061-Ca	AOcol	col	wt	wt	995F	793
AR0061-Cb	AOcol	col	wt	wt	995F	794
AR0062-Ca	AOcol	col	wt	wt	wt	784
AR0062-Cb	AOcol	col	296G	345M	995F	4
AR0063-Ca	AOcol	col	296G	345M	995F	4
AR0063-Cb	AOcol	col	wt	wt	995F	779
AR0064-Ca	AOcol	col	wt	wt	995F	795
AR0064-Cb	AOcol	col	296G	345M	995F	4
AR0065-Ca	AOcol	col	wt	wt	995F	796
AR0065-Cb	AOcol	col	wt	wt	995F	777
AR0066-Ca	AOcol	col	wt	wt	995F	797
AR0066-Cb	AOcol	col	wt	wt	995F	798
AR0069-Ca	AOcol	col	296G	345M	995F	4
AR0069-Cb	AOcol	col	296G	345M	995F	4
AR0070-Ca	AOcol	col	296G	345M	995F	4
AR0070-Cb	AOcol	col	wt	wt	995F	771
AR0071-Ca	AOcol	col	wt	wt	wt	799
AR0071-Cb	AOcol	col	wt	wt	995F	788
AR0072-Ca	AOcol	col	296G	345M	995F	4
AR0072-Cb	AOcol	col	wt	wt	995F	771
AR0073-Ca	AOcol	col	296G	345M	995F	4
AR0073-Cb	AOcol	col	296G	345M	995F	4
AR0074-Ca	AOcol	col	wt	wt	995F	771
AR0074-Cb	AOcol	col	wt	wt	wt	800
AR0075-Ca	AOcol	col	wt	wt	wt	801
AR0075-Cb	AOcol	col	296G	345M	995F	4
AR0076-Ca	AOcol	col	wt	wt	wt	802
AR0076-Cb	AOcol	col	wt	wt	995F	777
AR0077-Ca	AOcol	col	wt	wt	wt	796
AR0077-Cb	AOcol	col	wt	wt	wt	792
AR0078-Ca	AOcol	col	wt	wt	995F	803
AR0078-Cb	AOcol	col	296G	345M	995F	4
AR0079-Ca	AOcol	col	296G	345M	995F	4
AR0079-Cb	AOcol	col	wt	wt	995F	771
AR0080-Ca	AOcol	col	296G	345M	995F	4
AR0080-Cb	AOcol	col	wt	wt	wt	775
AR0081-Ca	AOcol	col	wt	wt	995F	804
AR0081-Cb	AOcol	col	296G	345M	995F	4
AR0082-Ca	AOcol	col	wt	wt	wt	805
AR0082-Cb	AOcol	col	wt	wt	995F	803
AR0083-Ca	AOcol	col	wt	wt	995F	771
AR0083-Cb	AOcol	col	wt	wt	995F	806
AR0084-Ca	AOcol	col	296G	345M	wt	4
AR0084-Cb	AOcol	col	wt	wt	wt	778
AR0085-Ca	AOcol	col	296G	345M	wt	4
AR0085-Cb	AOcol	col	wt	wt	995F	807
AR0086-Ca	AOcol	col	wt	wt	995F	791
AR0086-Cb	AOcol	col	wt	wt	995F	807
AR0087-Ca	AOcol	col	wt	wt	wt	808
AR0087-Cb	AOcol	col	wt	wt	995F	778
AR0088-Ca	AOcol	col	296G	345M	995F	4
AR0088-Cb	AOcol	col	296G	345M	wt	4
AR0089-Ca	AOcol	col	wt	wt	995F	809
AR0089-Cb	AOcol	col	296G	345M	995F	4
AR0090-Ca	AOcol	col	wt	wt	995F	797
AR0090-Cb	AOcol	col	wt	wt	995F	810
AR0092-Ca	AOcol	col	296G	345M	995F	4
AR0092-Cb	AOcol	col	wt	wt	995F	802
AR0093-Ca	AOcol	col	wt	wt	995F	776
AR0093-Cb	AOcol	col	296G	345M	995F	4
AR0095-Ca	AOcol	col	wt	wt	995F	796
AR0095-Cb	AOcol	col	296G	345M	995F	4
AR0096-Ca	AOcol	col	wt	wt	995F	805
AR0096-Cb	AOcol	col	wt	wt	995F	784
AR0097-Ca	AOcol	col	wt	wt	995F	811
AR0097-Cb	AOcol	col	296G	345M	995F	4
AR0098-Ca	AOcol	col	296G	345M	995F	4
AR0098-Cb	AOcol	col	296G	345M	995F	4
AR0099-Ca	AOcol	col	wt	wt	995F	777
AR0099-Cb	AOcol	col	wt	wt	995F	777
AR0100-Ca	AOcol	col	wt	wt	wt	771
AR0100-Cb	AOcol	col	wt	wt	995F	777
AS0001-Ca	GAgam	gam	wt	345M	995S	812
AS0001-Cb	GAgam	gam	wt	wt	995F	813
AS0002-Ca	GAgam	gam	wt	wt	995S	524
AS0002-Cb	GAgam	gam	wt	wt	995F	743
AS0003-Ca	GAgam	gam	wt	wt	995S	814
AS0003-Cb	GAgam	gam	296G	345M	995S	4
AS0004-Ca	GAgam	gam	296G	345M	995S	4
AS0004-Cb	GAgam	gam	296G	345M	995F	4
AS0005-Ca	GAgam	gam	wt	wt	995F	609
AS0005-Cb	GAgam	gam	wt	wt	995S	279
AS0006-Ca	GAgam	gam	296G	345M	995F	4
AS0006-Cb	GAgam	gam	wt	345M	995S	815
AS0007-Ca	GAgam	gam	296G	345M	995F	4
AS0007-Cb	GAgam	gam	296G	345M	995S	4
AS0008-Ca	GAgam	gam	296G	345M	995S	4
AS0008-Cb	GAgam	gam	296G	345M	995F	4
AS0009-Ca	GAgam	gam	296G	345M	995S	4
AS0009-Cb	GAgam	gam	wt	wt	995S	609
AS0010-Ca	GAgam	gam	296G	345M	995S	4
AS0010-Cb	GAgam	gam	296G	345M	995F	4
AS0011-Ca	GAgam	gam	296G	345M	995F	4
AS0011-Cb	GAgam	gam	296G	345M	995S	4
AS0012-Ca	GAgam	gam	296G	345M	995S	4
AS0012-Cb	GAgam	gam	296G	345M	995S	4
AS0013-Ca	GAgam	gam	296G	345M	995S	4
AS0013-Cb	GAgam	gam	296G	345M	995F	4
AS0014-Ca	GAgam	gam	296G	345M	995F	4
AS0014-Cb	GAgam	gam	296G	345M	995S	4
AS0015-Ca	GAgam	gam	296G	345M	995S	4
AS0015-Cb	GAgam	gam	296G	345M	995S	4
AS0016-Ca	GAgam	gam	296G	345M	995F	4
AS0016-Cb	GAgam	gam	296G	345M	995S	4
AS0017-Ca	GAgam	gam	296G	345M	995F	4
AS0017-Cb	GAgam	gam	296G	345M	995S	4
AS0018-Ca	GAgam	gam	296G	345M	995S	4
AS0018-Cb	GAgam	gam	wt	wt	995S	816
AS0019-Ca	GAgam	gam	296G	345M	995S	4
AS0019-Cb	GAgam	gam	296G	345M	995F	4
AS0020-Ca	GAgam	gam	wt	wt	995F	279
AS0020-Cb	GAgam	gam	296G	345M	995S	4
AS0021-Ca	GAgam	gam	296G	345M	995F	4
AS0021-Cb	GAgam	gam	wt	345M	995S	817
AS0022-Ca	GAgam	gam	296G	345M	995S	4
AS0022-Cb	GAgam	gam	296G	345M	995F	4
AS0024-Ca	GAgam	gam	296G	345M	995F	4
AS0024-Cb	GAgam	gam	296G	345M	995S	4
AS0025-Ca	GAgam	gam	296G	345M	995S	4
AS0025-Cb	GAgam	gam	wt	wt	995S	818
AS0026-Ca	GAgam	gam	296G	345M	995S	4
AS0026-Cb	GAgam	gam	296G	345M	995F	4
AS0027-Ca	GAgam	gam	296G	345M	995S	4
AS0027-Cb	GAgam	gam	296G	345M	995S	4
AS0028-Ca	GAgam	gam	wt	wt	995S	279
AS0028-Cb	GAgam	gam	296G	345M	995F	4
AS0029-Ca	GAgam	gam	296G	345M	995S	4
AS0029-Cb	GAgam	gam	wt	wt	995S	524
AS0030-Ca	GAgam	gam	296G	345M	995S	4
AS0030-Cb	GAgam	gam	296G	345M	995S	4
AS0032-Ca	GAgam	gam	296G	345M	995S	4
AS0032-Cb	GAgam	gam	296G	345M	995S	4
AS0033-Ca	GAgam	gam	296G	345M	995S	4
AS0033-Cb	GAgam	gam	296G	345M	995S	4
AS0034-Ca	GAgam	gam	296G	345M	995S	4
AS0034-Cb	GAgam	gam	wt	wt	995F	743
AS0035-Ca	GAgam	gam	296G	345M	995S	4
AS0035-Cb	GAgam	gam	296G	345M	995S	4
AS0036-Ca	GAgam	gam	296G	345M	995F	4
AS0036-Cb	GAgam	gam	296G	345M	995S	4
AS0037-Ca	GAgam	gam	296G	345M	995S	4
AS0037-Cb	GAgam	gam	296G	345M	995S	4
AS0039-Ca	GAgam	gam	296G	345M	995F	4
AS0039-Cb	GAgam	gam	296G	345M	995S	4
AS0040-Ca	GAgam	gam	296G	345M	995S	4
AS0040-Cb	GAgam	gam	296G	345M	995F	4
AS0041-Ca	GAgam	gam	296G	345M	995S	4
AS0041-Cb	GAgam	gam	296G	345M	995S	4
AS0042-Ca	GAgam	gam	wt	wt	995S	609
AS0042-Cb	GAgam	gam	296G	345M	995F	4
AS0044-Ca	GAgam	gam	296G	345M	995F	4
AS0044-Cb	GAgam	gam	296G	345M	995S	4
AS0045-Ca	GAgam	gam	296G	345M	995F	4
AS0045-Cb	GAgam	gam	wt	wt	995S	653
AS0046-Ca	GAgam	gam	296G	345M	995S	4
[truncated: 357 more rows]

## Sheet: B) haplotype frequencies
population	296G	296S	wt	total
AOcol	67	0	89	156
BFara	0	0	8	8
BFcol	1	94	55	150
BFgam	72	0	112	184
CIcol	92	0	50	142
CMara	0	0	8	8
CMgam	181	0	413	594
CMmel	0	0	8	8
FRgam	0	0	48	48
GAgam	108	0	30	138
GHcol	66	0	44	110
GHgam	22	0	2	24
GM	4	0	126	130
GNcol	0	0	8	8
GNgam	25	0	55	80
GQgam	13	0	5	18
GW	0	0	182	182
KE	0	0	96	96
KEmer	0	0	10	10
SAmer	0	0	10	10
TZara	0	0	8	8
UGgam	0	0	224	224
ZMqua	0	0	20	20
			total	2356
